# Supplementary material for: Computational Identification and Characterization of New microRNAs in Human Platelets Stored in a Blood Bank
Source: Biomolecules. 2020 Aug 12;10(8):1173. doi: 10.3390/biom10081173 (PMC7464399; doi:10.3390/biom10081173)
Supplement: Supplementary file 1 [file biomolecules-10-01173-s001.zip]

Archive with 4 entries (3 files):
- Supplementary files/
- Supplementary files/S1-miRNAs-canonicos.xlsx
- Supplementary files/S2-Mature.iso.xlsx
- Supplementary files/S3-Enrichment analysis.xlsx
