# Supplementary material for: Computational Identification and Characterization of New microRNAs in Human Platelets Stored in a Blood Bank
Source: Biomolecules. 2020 Aug 12;10(8):1173. doi: 10.3390/biom10081173 (PMC7464399; doi:10.3390/biom10081173)
Supplement: Supplementary file 1 [file biomolecules-10-01173-s001.zip › Supplementary files/S1-miRNAs-canonicos.xlsx]

## Sheet: SRX716593
name	unique reads	read count	read count (mult. map. adj.)	RPM (lib)	RPM (total)	coordinateString
hsa-miR-486-5p	1	1026049	513024	69870.3	169817	hsa-mir-486-2,1,22,+
hsa-miR-486-5p	1	1026049	513024	69870.3	169817	hsa-mir-486-1,4,25,+
hsa-miR-191-5p	1	429818	429818	29269.1	71137.4	hsa-mir-191,16,38,+
hsa-let-7i-5p	1	195792	195792	13332.7	32404.7	hsa-let-7i,6,27,+
hsa-let-7a-5p	1	99807	33269	6796.51	16518.6	hsa-let-7a-3,4,25,+
hsa-let-7a-5p	1	99807	33269	6796.51	16518.6	hsa-let-7a-1,6,27,+
hsa-let-7a-5p	1	99807	33269	6796.51	16518.6	hsa-let-7a-2,5,26,+
hsa-miR-92a-3p	1	94981	47490.5	6467.87	15719.9	hsa-mir-92a-2,48,69,+
hsa-miR-92a-3p	1	94981	47490.5	6467.87	15719.9	hsa-mir-92a-1,48,69,+
hsa-let-7b-5p	1	62506	62506	4256.44	10345.1	hsa-let-7b,6,27,+
hsa-miR-181a-5p	1	49636	24818	3380.04	8215.05	hsa-mir-181a-1,24,46,+
hsa-miR-181a-5p	1	49636	24818	3380.04	8215.05	hsa-mir-181a-2,39,61,+
hsa-miR-26a-5p	1	44728	22364	3045.82	7402.75	hsa-mir-26a-2,14,35,+
hsa-miR-26a-5p	1	44728	22364	3045.82	7402.75	hsa-mir-26a-1,10,31,+
hsa-miR-127-3p	1	42161	42161	2871.02	6977.89	hsa-mir-127,57,78,+
hsa-miR-22-3p	1	41403	41403	2819.4	6852.44	hsa-mir-22,53,74,+
hsa-let-7g-5p	1	30577	30577	2082.19	5060.67	hsa-let-7g,5,26,+
hsa-miR-103a-3p	1	27991	13995.5	1906.09	4632.68	hsa-mir-103a-2,48,70,+
hsa-miR-103a-3p	1	27991	13995.5	1906.09	4632.68	hsa-mir-103a-1,48,70,+
hsa-miR-99b-5p	1	24691	24691	1681.37	4086.51	hsa-mir-99b,7,28,+
hsa-miR-221-3p	1	23492	23492	1599.72	3888.06	hsa-mir-221,65,87,+
hsa-miR-320a-3p	1	23273	23273	1584.81	3851.82	hsa-mir-320a,42,63,+
hsa-let-7f-5p	1	22958	11479	1563.36	3799.68	hsa-let-7f-2,8,29,+
hsa-let-7f-5p	1	22958	11479	1563.36	3799.68	hsa-let-7f-1,7,28,+
hsa-miR-423-5p	1	22692	22692	1545.25	3755.66	hsa-mir-423,17,39,+
hsa-miR-98-5p	1	17842	17842	1214.98	2952.96	hsa-mir-98,22,43,+
hsa-let-7d-5p	1	15690	15690	1068.43	2596.79	hsa-let-7d,8,29,+
hsa-miR-151a-3p	1	11553	11553	786.719	1912.09	hsa-mir-151a,47,67,+
hsa-miR-27b-3p	1	11374	11374	774.529	1882.46	hsa-mir-27b,61,81,+
hsa-miR-766-3p	1	11074	11074	754.1	1832.81	hsa-mir-766,65,86,+
hsa-miR-25-3p	1	10352	10352	704.935	1713.32	hsa-mir-25,52,73,+
hsa-miR-146a-5p	1	9938	9938	676.743	1644.8	hsa-mir-146a,21,42,+
hsa-miR-197-3p	1	9754	9754	664.213	1614.34	hsa-mir-197,48,69,+
hsa-miR-28-3p	1	9749	9749	663.873	1613.52	hsa-mir-28,54,75,+
hsa-miR-93-5p	1	9148	9148	622.947	1514.05	hsa-mir-93,11,33,+
hsa-miR-126-5p	1	7459	7459	507.932	1234.51	hsa-mir-126,15,35,+
hsa-miR-423-3p	1	7265	7265	494.721	1202.4	hsa-mir-423,53,75,+
hsa-miR-151a-5p	1	6122	6122	416.887	1013.23	hsa-mir-151a,11,31,+
hsa-miR-409-3p	1	4234	4234	288.32	700.752	hsa-mir-409,47,68,+
hsa-miR-328-3p	1	4170	4170	283.962	690.16	hsa-mir-328,48,69,+
hsa-miR-148a-3p	1	4055	4055	276.131	671.126	hsa-mir-148a,44,65,+
hsa-miR-148b-3p	1	3975	3975	270.684	657.886	hsa-mir-148b,63,84,+
hsa-miR-484	1	3830	3830	260.81	633.888	hsa-mir-484,8,29,+
hsa-miR-134-5p	1	3628	3628	247.054	600.455	hsa-mir-134,8,29,+
hsa-let-7e-5p	1	3504	3504	238.61	579.933	hsa-let-7e,8,29,+
hsa-miR-125a-5p	1	3443	3443	234.456	569.837	hsa-mir-125a,15,38,+
hsa-miR-4433b-5p	1	3390	3390	230.847	561.065	hsa-mir-4433b,20,40,+
hsa-let-7d-3p	1	2775	2775	188.968	459.279	hsa-let-7d,62,83,+
hsa-miR-432-5p	1	2458	2458	167.381	406.813	hsa-mir-432,14,36,+
hsa-miR-186-5p	1	2066	2066	140.687	341.935	hsa-mir-186,15,36,+
hsa-miR-150-5p	1	2046	2046	139.325	338.625	hsa-mir-150,16,37,+
hsa-miR-652-3p	1	1951	1951	132.856	322.902	hsa-mir-652,61,81,+
hsa-miR-362-5p	1	1868	1868	127.204	309.165	hsa-mir-362,5,28,+
hsa-miR-16-5p	1	1797	898.5	122.369	297.414	hsa-mir-16-1,14,35,+
hsa-miR-16-5p	1	1797	898.5	122.369	297.414	hsa-mir-16-2,10,31,+
hsa-miR-21-3p	1	1700	1700	115.764	281.36	hsa-mir-21,46,66,+
hsa-let-7c-5p	1	1645	1645	112.019	272.257	hsa-let-7c,11,32,+
hsa-miR-941	1	1641	96.5294	111.746	271.595	hsa-mir-941-4,47,69,+
hsa-miR-941	1	1641	96.5294	111.746	271.595	hsa-mir-941-4,47,69,+
hsa-miR-941	1	1641	96.5294	111.746	271.595	hsa-mir-941-5,47,69,+
hsa-miR-941	1	1641	96.5294	111.746	271.595	hsa-mir-941-1,47,69,+
hsa-miR-941	1	1641	96.5294	111.746	271.595	hsa-mir-941-2,47,69,+
hsa-miR-941	1	1641	96.5294	111.746	271.595	hsa-mir-941-4,47,69,+
hsa-miR-941	1	1641	96.5294	111.746	271.595	hsa-mir-941-2,47,69,+
hsa-miR-941	1	1641	96.5294	111.746	271.595	hsa-mir-941-2,47,69,+
hsa-miR-941	1	1641	96.5294	111.746	271.595	hsa-mir-941-5,47,69,+
hsa-miR-941	1	1641	96.5294	111.746	271.595	hsa-mir-941-4,47,69,+
hsa-miR-941	1	1641	96.5294	111.746	271.595	hsa-mir-941-2,47,69,+
hsa-miR-941	1	1641	96.5294	111.746	271.595	hsa-mir-941-3,47,69,+
hsa-miR-941	1	1641	96.5294	111.746	271.595	hsa-mir-941-3,47,69,+
hsa-miR-941	1	1641	96.5294	111.746	271.595	hsa-mir-941-5,47,69,+
hsa-miR-941	1	1641	96.5294	111.746	271.595	hsa-mir-941-3,47,69,+
hsa-miR-941	1	1641	96.5294	111.746	271.595	hsa-mir-941-5,47,69,+
hsa-miR-941	1	1641	96.5294	111.746	271.595	hsa-mir-941-3,47,69,+
hsa-miR-182-5p	1	1608	1608	109.499	266.133	hsa-mir-182,23,46,+
hsa-miR-143-3p	1	1421	1421	96.7651	235.184	hsa-mir-143,61,81,+
hsa-miR-126-3p	1	1261	1261	85.8697	208.703	hsa-mir-126,52,73,+
hsa-miR-27a-3p	1	1231	1231	83.8268	203.738	hsa-mir-27a,51,71,+
hsa-miR-4446-3p	1	1210	1210	82.3967	200.262	hsa-mir-4446,43,64,+
hsa-miR-744-5p	1	1204	1204	81.9882	199.269	hsa-mir-744,11,32,+
hsa-miR-181b-5p	1	1142	571	77.7662	189.008	hsa-mir-181b-1,36,58,+
hsa-miR-181b-5p	1	1142	571	77.7662	189.008	hsa-mir-181b-2,16,38,+
hsa-miR-23a-3p	1	1103	1103	75.1104	182.553	hsa-mir-23a,45,65,+
hsa-miR-30b-5p	1	1075	1075	73.2037	177.919	hsa-mir-30b,17,38,+
hsa-miR-181a-2-3p	1	1068	1068	72.727	176.76	hsa-mir-181a-2,77,98,+
hsa-miR-21-5p	1	1052	1052	71.6375	174.112	hsa-mir-21,8,29,+
hsa-miR-1908-5p	1	909	909	61.8997	150.445	hsa-mir-1908,12,32,+
hsa-miR-199a-3p	1	890	296.667	60.6059	147.3	hsa-mir-199a-2,70,91,+
hsa-miR-199b-3p	1	890	296.667	60.6059	147.3	hsa-mir-199b,65,86,+
hsa-miR-199a-3p	1	890	296.667	60.6059	147.3	hsa-mir-199a-1,47,68,+
hsa-miR-769-5p	1	881	881	59.993	145.811	hsa-mir-769,30,51,+
hsa-miR-378a-3p	1	822	822	55.9753	136.046	hsa-mir-378a,43,64,+
hsa-miR-331-3p	1	792	792	53.9324	131.081	hsa-mir-331,61,81,+
hsa-miR-146b-5p	1	757	757	51.549	125.288	hsa-mir-146b,9,31,+
hsa-miR-142-5p	1	753	753	51.2766	124.626	hsa-mir-142,16,36,+
hsa-miR-451a	1	739	739	50.3233	122.309	hsa-mir-451a,17,38,+
hsa-miR-501-3p	1	721	721	49.0976	119.33	hsa-mir-501,51,72,+
hsa-miR-382-5p	1	674	674	45.897	111.551	hsa-mir-382,11,32,+
hsa-miR-192-5p	1	671	671	45.6927	111.054	hsa-mir-192,24,44,+
hsa-miR-433-3p	1	643	643	43.786	106.42	hsa-mir-433,64,85,+
hsa-miR-574-3p	1	637	637	43.3775	105.427	hsa-mir-574,61,82,+
hsa-miR-361-5p	1	632	632	43.037	104.6	hsa-mir-361,6,27,+
hsa-miR-106b-3p	1	602	602	40.9941	99.6345	hsa-mir-106b,52,73,+
hsa-miR-199a-5p	1	598	299	40.7217	98.9725	hsa-mir-199a-2,31,53,+
hsa-miR-199a-5p	1	598	299	40.7217	98.9725	hsa-mir-199a-1,6,28,+
hsa-miR-223-3p	1	541	541	36.8402	89.5387	hsa-mir-223,68,89,+
hsa-miR-181d-5p	1	538	538	36.6359	89.0422	hsa-mir-181d,36,58,+
hsa-miR-92b-3p	1	538	538	36.6359	89.0422	hsa-mir-92b,61,82,+
hsa-miR-11400	1	497	497	33.844	82.2564	hsa-mir-11400,11,31,+
hsa-miR-17-5p	1	479	479	32.6182	79.2773	hsa-mir-17,14,36,+
hsa-miR-6852-5p	1	465	465	31.6649	76.9602	hsa-mir-6852,6,26,+
hsa-miR-532-5p	1	460	460	31.3244	76.1327	hsa-mir-532,20,41,+
hsa-miR-15b-5p	1	458	458	31.1882	75.8017	hsa-mir-15b,20,41,+
hsa-miR-20a-5p	1	446	446	30.371	73.8156	hsa-mir-20a,8,30,+
hsa-miR-128-3p	1	438	219	29.8263	72.4916	hsa-mir-128-1,50,70,+
hsa-miR-128-3p	1	438	219	29.8263	72.4916	hsa-mir-128-2,52,72,+
hsa-miR-485-3p	1	425	425	28.941	70.34	hsa-mir-485,46,67,+
hsa-miR-10a-5p	1	416	416	28.3281	68.8505	hsa-mir-10a,22,44,+
hsa-miR-671-3p	1	413	413	28.1238	68.3539	hsa-mir-671,68,88,+
hsa-miR-486-3p	1	367	183.5	24.9914	60.7407	hsa-mir-486-2,43,63,+
hsa-miR-486-3p	1	367	183.5	24.9914	60.7407	hsa-mir-486-1,46,66,+
hsa-miR-222-3p	1	352	352	23.97	58.2581	hsa-mir-222,69,89,+
hsa-miR-425-5p	1	350	350	23.8338	57.9271	hsa-mir-425,14,36,+
hsa-miR-28-5p	1	349	349	23.7657	57.7616	hsa-mir-28,14,35,+
hsa-miR-185-5p	1	344	344	23.4252	56.934	hsa-mir-185,15,36,+
hsa-miR-342-3p	1	340	340	23.1528	56.272	hsa-mir-342,61,83,+
hsa-miR-1307-5p	1	327	327	22.2675	54.1204	hsa-mir-1307,41,61,+
hsa-miR-410-3p	1	319	319	21.7228	52.7964	hsa-mir-410,50,70,+
hsa-miR-24-3p	1	290	145	19.748	47.9967	hsa-mir-24-1,44,65,+
hsa-miR-24-3p	1	290	145	19.748	47.9967	hsa-mir-24-2,50,71,+
hsa-miR-26b-5p	1	286	286	19.4756	47.3347	hsa-mir-26b,12,32,+
hsa-miR-145-5p	1	277	277	18.8627	45.8451	hsa-mir-145,16,38,+
hsa-miR-487b-3p	1	253	253	17.2284	41.873	hsa-mir-487b,51,72,+
hsa-miR-340-5p	1	248	248	16.8879	41.0455	hsa-mir-340,16,37,+
hsa-miR-107	1	241	241	16.4113	39.8869	hsa-mir-107,50,72,+
hsa-miR-139-5p	1	237	237	16.1389	39.2249	hsa-mir-139,7,29,+
hsa-miR-148a-5p	1	235	235	16.0027	38.8939	hsa-mir-148a,6,27,+
hsa-miR-130a-3p	1	231	231	15.7303	38.2319	hsa-mir-130a,55,76,+
hsa-miR-377-5p	1	223	223	15.1855	36.9078	hsa-mir-377,7,28,+
hsa-miR-1249-3p	1	215	215	14.6407	35.5838	hsa-mir-1249,41,62,+
hsa-miR-30c-5p	1	203	101.5	13.8236	33.5977	hsa-mir-30c-2,7,29,+
hsa-miR-30c-5p	1	203	101.5	13.8236	33.5977	hsa-mir-30c-1,17,39,+
hsa-miR-26a-1-3p	1	199	199	13.5512	32.9357	hsa-mir-26a-1,49,70,+
hsa-miR-181a-3p	1	197	197	13.415	32.6047	hsa-mir-181a-1,64,85,+
hsa-miR-425-3p	1	196	196	13.3469	32.4392	hsa-mir-425,55,76,+
hsa-miR-654-5p	1	193	193	13.1426	31.9426	hsa-mir-654,16,37,+
hsa-miR-1301-3p	1	184	184	12.5298	30.4531	hsa-mir-1301,48,71,+
hsa-miR-4433b-3p	1	183	183	12.4617	30.2876	hsa-mir-4433b,60,80,+
hsa-miR-23b-3p	1	164	164	11.1678	27.143	hsa-mir-23b,58,80,+
hsa-miR-7706	1	162	162	11.0316	26.812	hsa-mir-7706,44,67,+
hsa-miR-1307-3p	1	156	156	10.6231	25.8189	hsa-mir-1307,80,101,+
hsa-miR-1273h-3p	1	154	154	10.4869	25.4879	hsa-mir-1273h,71,92,+
hsa-miR-30e-3p	1	141	141	9.6016	23.3363	hsa-mir-30e,59,80,+
hsa-miR-4687-5p	1	141	141	9.6016	23.3363	hsa-mir-4687,12,33,+
hsa-miR-1296-5p	1	138	138	9.39731	22.8398	hsa-mir-1296,16,37,+
hsa-miR-23a-5p	1	132	132	8.98874	21.8468	hsa-mir-23a,9,30,+
hsa-miR-1275	1	132	132	8.98874	21.8468	hsa-mir-1275,18,34,+
hsa-miR-196b-5p	1	130	130	8.85254	21.5158	hsa-mir-196b,15,36,+
hsa-miR-30d-5p	1	126	126	8.58016	20.8537	hsa-mir-30d,6,27,+
hsa-miR-493-3p	1	123	123	8.37587	20.3572	hsa-mir-493,57,78,+
hsa-miR-146b-3p	1	122	122	8.30777	20.1917	hsa-mir-146b,46,67,+
hsa-miR-139-3p	1	120	120	8.17158	19.8607	hsa-mir-139,43,65,+
hsa-miR-339-3p	1	118	118	8.03538	19.5297	hsa-mir-339,50,72,+
hsa-miR-190b-5p	1	114	114	7.763	18.8677	hsa-mir-190b,11,32,+
hsa-miR-130b-3p	1	113	113	7.6949	18.7022	hsa-mir-130b,51,72,+
hsa-miR-155-5p	1	111	111	7.55871	18.3712	hsa-mir-155,4,27,+
hsa-miR-335-3p	1	101	101	6.87774	16.7161	hsa-mir-335,52,73,+
hsa-miR-629-5p	1	100	100	6.80965	16.5506	hsa-mir-629,22,42,+
hsa-miR-493-5p	1	99	99	6.74155	16.3851	hsa-mir-493,16,37,+
hsa-miR-584-5p	1	95	95	6.46917	15.7231	hsa-mir-584,16,37,+
hsa-miR-128-1-5p	1	91	91	6.19678	15.061	hsa-mir-128-1,15,37,+
hsa-miR-339-5p	1	89	89	6.06059	14.73	hsa-mir-339,15,37,+
hsa-miR-18a-5p	1	89	89	6.06059	14.73	hsa-mir-18a,6,28,+
hsa-miR-485-5p	1	88	88	5.99249	14.5645	hsa-mir-485,9,30,+
hsa-miR-181c-5p	1	87	87	5.92439	14.399	hsa-mir-181c,27,48,+
hsa-miR-122-5p	1	80	80	5.44772	13.2405	hsa-mir-122,15,36,+
hsa-miR-320c	1	80	40	5.44772	13.2405	hsa-mir-320c-2,42,61,+
hsa-miR-320c	1	80	40	5.44772	13.2405	hsa-mir-320c-1,42,61,+
hsa-miR-1343-3p	1	78	78	5.31153	12.9095	hsa-mir-1343,52,73,+
hsa-miR-877-5p	1	77	77	5.24343	12.744	hsa-mir-877,1,20,+
hsa-miR-370-3p	1	74	74	5.03914	12.2474	hsa-mir-370,48,69,+
hsa-miR-326	1	71	71	4.83485	11.7509	hsa-mir-326,60,79,+
hsa-miR-210-3p	1	70	70	4.76675	11.5854	hsa-mir-210,66,87,+
hsa-miR-6511a-3p	1	69	4.3125	4.69866	11.4199	hsa-mir-6511a-3,44,65,+
hsa-miR-6511a-3p	1	69	4.3125	4.69866	11.4199	hsa-mir-6511a-2,44,65,+
hsa-miR-6511a-3p	1	69	4.3125	4.69866	11.4199	hsa-mir-6511a-3,44,65,+
hsa-miR-6511a-3p	1	69	4.3125	4.69866	11.4199	hsa-mir-6511a-4,44,65,+
hsa-miR-6511a-3p	1	69	4.3125	4.69866	11.4199	hsa-mir-6511a-3,44,65,+
hsa-miR-6511a-3p	1	69	4.3125	4.69866	11.4199	hsa-mir-6511a-3,44,65,+
hsa-miR-6511a-3p	1	69	4.3125	4.69866	11.4199	hsa-mir-6511a-2,44,65,+
hsa-miR-6511a-3p	1	69	4.3125	4.69866	11.4199	hsa-mir-6511a-1,44,65,+
hsa-miR-6511a-3p	1	69	4.3125	4.69866	11.4199	hsa-mir-6511a-2,44,65,+
hsa-miR-6511a-3p	1	69	4.3125	4.69866	11.4199	hsa-mir-6511a-4,44,65,+
hsa-miR-6511a-3p	1	69	4.3125	4.69866	11.4199	hsa-mir-6511a-1,44,65,+
hsa-miR-6511a-3p	1	69	4.3125	4.69866	11.4199	hsa-mir-6511a-2,44,65,+
hsa-miR-6511a-3p	1	69	4.3125	4.69866	11.4199	hsa-mir-6511a-4,44,65,+
hsa-miR-6511a-3p	1	69	4.3125	4.69866	11.4199	hsa-mir-6511a-1,44,65,+
hsa-miR-6511a-3p	1	69	4.3125	4.69866	11.4199	hsa-mir-6511a-4,44,65,+
hsa-miR-6511a-3p	1	69	4.3125	4.69866	11.4199	hsa-mir-6511a-1,44,65,+
hsa-miR-101-3p	1	68	34	4.63056	11.2544	hsa-mir-101-1,47,67,+
hsa-miR-101-3p	1	68	34	4.63056	11.2544	hsa-mir-101-2,49,69,+
hsa-miR-381-3p	1	65	65	4.42627	10.7579	hsa-mir-381,49,70,+
hsa-miR-4435	1	63	15.75	4.29008	10.4269	hsa-mir-4435-1,10,31,+
hsa-miR-4435	1	63	15.75	4.29008	10.4269	hsa-mir-4435-2,5,26,+
hsa-miR-4435	1	63	15.75	4.29008	10.4269	hsa-mir-4435-2,5,26,+
hsa-miR-4435	1	63	15.75	4.29008	10.4269	hsa-mir-4435-1,10,31,+
hsa-miR-374b-5p	1	63	63	4.29008	10.4269	hsa-mir-374b,11,32,+
hsa-miR-29a-3p	1	63	63	4.29008	10.4269	hsa-mir-29a,42,63,+
hsa-miR-6741-3p	1	62	62	4.22198	10.2614	hsa-mir-6741,42,63,+
hsa-miR-532-3p	1	61	61	4.15389	10.0959	hsa-mir-532,57,78,+
hsa-miR-27b-5p	1	59	59	4.01769	9.76485	hsa-mir-27b,19,40,+
hsa-miR-324-5p	1	57	57	3.8815	9.43384	hsa-mir-324,16,37,+
hsa-miR-19b-3p	1	55	27.5	3.74531	9.10282	hsa-mir-19b-2,62,84,+
hsa-miR-19b-3p	1	55	27.5	3.74531	9.10282	hsa-mir-19b-1,54,76,+
hsa-miR-12136	1	54	27	3.67721	8.93732	hsa-mir-12136,1,18,+
hsa-miR-12136	1	54	27	3.67721	8.93732	hsa-mir-12136,1,18,+
hsa-miR-379-5p	1	53	53	3.60911	8.77181	hsa-mir-379,6,26,+
hsa-miR-1260b	1	53	53	3.60911	8.77181	hsa-mir-1260b,10,28,+
hsa-miR-204-5p	1	50	50	3.40482	8.27529	hsa-mir-204,33,54,+
hsa-miR-548k	1	49	49	3.33673	8.10979	hsa-mir-548k,32,53,+
hsa-miR-152-3p	1	48	48	3.26863	7.94428	hsa-mir-152,54,74,+
hsa-miR-136-3p	1	48	48	3.26863	7.94428	hsa-mir-136,49,70,+
hsa-miR-454-3p	1	48	48	3.26863	7.94428	hsa-mir-454,64,86,+
hsa-miR-1271-5p	1	47	47	3.20053	7.77878	hsa-mir-1271,15,36,+
hsa-miR-361-3p	1	46	46	3.13244	7.61327	hsa-mir-361,45,67,+
hsa-miR-22-5p	1	46	46	3.13244	7.61327	hsa-mir-22,15,36,+
hsa-miR-1538	1	46	46	3.13244	7.61327	hsa-mir-1538,39,61,+
hsa-miR-6842-3p	1	45	45	3.06434	7.44777	hsa-mir-6842,44,65,+
hsa-miR-15a-5p	1	45	45	3.06434	7.44777	hsa-mir-15a,14,35,+
hsa-miR-301a-3p	1	44	44	2.99625	7.28226	hsa-mir-301a,51,73,+
hsa-miR-5187-5p	1	43	43	2.92815	7.11675	hsa-mir-5187,10,31,+
hsa-miR-6810-3p	1	43	43	2.92815	7.11675	hsa-mir-6810,48,70,+
hsa-miR-6837-3p	1	42	42	2.86005	6.95125	hsa-mir-6837,42,64,+
hsa-miR-20b-5p	1	39	39	2.65576	6.45473	hsa-mir-20b,6,28,+
hsa-miR-30c-1-3p	1	39	39	2.65576	6.45473	hsa-mir-30c-1,56,77,+
hsa-miR-6803-3p	1	36	36	2.45147	5.95821	hsa-mir-6803,44,65,+
hsa-miR-10527-5p	1	36	36	2.45147	5.95821	hsa-mir-10527,1,23,+
hsa-miR-345-5p	1	35	35	2.38338	5.79271	hsa-mir-345,18,39,+
hsa-miR-1306-5p	1	35	35	2.38338	5.79271	hsa-mir-1306,15,36,+
hsa-miR-142-3p	1	35	35	2.38338	5.79271	hsa-mir-142,52,74,+
hsa-miR-539-5p	1	35	35	2.38338	5.79271	hsa-mir-539,9,30,+
hsa-miR-409-5p	1	35	35	2.38338	5.79271	hsa-mir-409,15,37,+
hsa-miR-505-3p	1	35	35	2.38338	5.79271	hsa-mir-505,51,72,+
hsa-miR-30a-3p	1	34	34	2.31528	5.6272	hsa-mir-30a,47,68,+
hsa-miR-106b-5p	1	32	32	2.17909	5.29619	hsa-mir-106b,12,32,+
hsa-miR-140-5p	1	32	32	2.17909	5.29619	hsa-mir-140,23,44,+
hsa-miR-548j-5p	1	32	32	2.17909	5.29619	hsa-mir-548j,29,50,+
hsa-miR-125b-5p	1	31	15.5	2.11099	5.13068	hsa-mir-125b-2,17,38,+
hsa-miR-125b-5p	1	31	15.5	2.11099	5.13068	hsa-mir-125b-1,15,36,+
hsa-miR-3177-3p	1	30	30	2.04289	4.96518	hsa-mir-3177,54,74,+
hsa-miR-151b	1	29	14.5	1.9748	4.79967	hsa-mir-151b,60,77,+
hsa-miR-431-5p	1	28	28	1.9067	4.63416	hsa-mir-431,20,40,+
hsa-miR-431-3p	1	28	28	1.9067	4.63416	hsa-mir-431,63,84,+
hsa-miR-7849-3p	1	28	28	1.9067	4.63416	hsa-mir-7849,64,85,+
hsa-miR-92a-1-5p	1	28	28	1.9067	4.63416	hsa-mir-92a-1,11,33,+
hsa-miR-6721-5p	1	27	27	1.8386	4.46866	hsa-mir-6721,11,33,+
hsa-miR-132-3p	1	27	27	1.8386	4.46866	hsa-mir-132,59,80,+
hsa-miR-342-5p	1	26	26	1.77051	4.30315	hsa-mir-342,19,39,+
hsa-miR-34a-5p	1	26	26	1.77051	4.30315	hsa-mir-34a,22,43,+
hsa-miR-1229-3p	1	26	26	1.77051	4.30315	hsa-mir-1229,47,69,+
hsa-miR-598-3p	1	25	25	1.70241	4.13765	hsa-mir-598,61,82,+
hsa-miR-1908-3p	1	25	25	1.70241	4.13765	hsa-mir-1908,49,69,+
hsa-miR-1843	1	25	25	1.70241	4.13765	hsa-mir-1843,21,40,+
hsa-miR-6734-5p	1	25	25	1.70241	4.13765	hsa-mir-6734,6,28,+
hsa-miR-6511b-3p	1	24	6	1.63432	3.97214	hsa-mir-6511b-2,48,70,+
hsa-miR-1226-3p	1	24	24	1.63432	3.97214	hsa-mir-1226,54,75,+
hsa-miR-6511b-3p	1	24	6	1.63432	3.97214	hsa-mir-6511b-2,48,70,+
hsa-miR-4665-5p	1	24	24	1.63432	3.97214	hsa-mir-4665,10,32,+
hsa-miR-6511b-3p	1	24	6	1.63432	3.97214	hsa-mir-6511b-1,53,75,+
hsa-miR-6511b-3p	1	24	6	1.63432	3.97214	hsa-mir-6511b-1,53,75,+
hsa-miR-374a-3p	1	23	23	1.56622	3.80664	hsa-mir-374a,42,63,+
hsa-miR-19a-3p	1	23	23	1.56622	3.80664	hsa-mir-19a,49,71,+
hsa-miR-421	1	22	22	1.49812	3.64113	hsa-mir-421,48,70,+
hsa-miR-3928-3p	1	22	22	1.49812	3.64113	hsa-mir-3928,37,58,+
hsa-miR-29c-5p	1	22	22	1.49812	3.64113	hsa-mir-29c,16,37,+
hsa-miR-766-5p	1	21	21	1.43003	3.47562	hsa-mir-766,29,50,+
hsa-miR-1270	1	21	21	1.43003	3.47562	hsa-mir-1270,13,35,+
hsa-miR-937-3p	1	21	21	1.43003	3.47562	hsa-mir-937,51,72,+
hsa-miR-18a-3p	1	21	21	1.43003	3.47562	hsa-mir-18a,47,69,+
hsa-miR-26b-3p	1	21	21	1.43003	3.47562	hsa-mir-26b,47,67,+
hsa-miR-296-5p	1	21	21	1.43003	3.47562	hsa-mir-296,14,34,+
hsa-miR-7848-3p	1	21	21	1.43003	3.47562	hsa-mir-7848,66,88,+
hsa-miR-4707-3p	1	20	20	1.36193	3.31012	hsa-mir-4707,52,73,+
hsa-miR-543	1	20	20	1.36193	3.31012	hsa-mir-543,47,68,+
hsa-miR-99b-3p	1	20	20	1.36193	3.31012	hsa-mir-99b,45,66,+
hsa-miR-133a-3p	1	20	10	1.36193	3.31012	hsa-mir-133a-1,53,74,+
hsa-miR-133a-3p	1	20	10	1.36193	3.31012	hsa-mir-133a-2,59,80,+
hsa-miR-3613-5p	1	20	20	1.36193	3.31012	hsa-mir-3613,16,37,+
hsa-miR-378a-5p	1	20	20	1.36193	3.31012	hsa-mir-378a,5,26,+
hsa-miR-1304-3p	1	20	20	1.36193	3.31012	hsa-mir-1304,53,74,+
hsa-miR-3615	1	20	20	1.36193	3.31012	hsa-mir-3615,51,71,+
hsa-miR-4746-5p	1	19	19	1.29383	3.14461	hsa-mir-4746,10,32,+
hsa-miR-424-3p	1	19	19	1.29383	3.14461	hsa-mir-424,48,68,+
hsa-miR-660-5p	1	19	19	1.29383	3.14461	hsa-mir-660,16,37,+
hsa-miR-874-3p	1	19	19	1.29383	3.14461	hsa-mir-874,47,68,+
hsa-miR-6772-3p	1	18	18	1.22574	2.97911	hsa-mir-6772,41,63,+
hsa-miR-3679-5p	1	18	18	1.22574	2.97911	hsa-mir-3679,6,28,+
hsa-miR-330-3p	1	18	18	1.22574	2.97911	hsa-mir-330,57,79,+
hsa-let-7i-3p	1	18	18	1.22574	2.97911	hsa-let-7i,62,83,+
hsa-miR-30b-3p	1	18	18	1.22574	2.97911	hsa-mir-30b,55,76,+
hsa-miR-200c-3p	1	18	18	1.22574	2.97911	hsa-mir-200c,44,66,+
hsa-miR-3620-3p	1	17	17	1.15764	2.8136	hsa-mir-3620,58,79,+
hsa-miR-99a-5p	1	17	17	1.15764	2.8136	hsa-mir-99a,13,34,+
hsa-miR-30d-3p	1	17	17	1.15764	2.8136	hsa-mir-30d,46,67,+
hsa-miR-193a-5p	1	17	17	1.15764	2.8136	hsa-mir-193a,21,42,+
hsa-miR-183-5p	1	17	17	1.15764	2.8136	hsa-mir-183,27,48,+
hsa-miR-487a-5p	1	16	16	1.08954	2.64809	hsa-mir-487a,13,34,+
hsa-miR-29b-3p	1	16	8	1.08954	2.64809	hsa-mir-29b-1,51,73,+
hsa-miR-29b-3p	1	16	8	1.08954	2.64809	hsa-mir-29b-2,52,74,+
hsa-miR-939-5p	1	16	16	1.08954	2.64809	hsa-mir-939,15,38,+
hsa-miR-4685-3p	1	16	16	1.08954	2.64809	hsa-mir-4685,48,69,+
hsa-miR-625-5p	1	15	15	1.02145	2.48259	hsa-mir-625,15,35,+
hsa-miR-491-5p	1	15	15	1.02145	2.48259	hsa-mir-491,16,37,+
hsa-miR-100-5p	1	15	15	1.02145	2.48259	hsa-mir-100,13,34,+
hsa-miR-497-5p	1	15	15	1.02145	2.48259	hsa-mir-497,24,44,+
hsa-miR-375-3p	1	15	15	1.02145	2.48259	hsa-mir-375,40,61,+
hsa-miR-211-5p	1	15	15	1.02145	2.48259	hsa-mir-211,26,47,+
hsa-miR-2110	1	15	15	1.02145	2.48259	hsa-mir-2110,8,29,+
hsa-miR-3127-5p	1	15	15	1.02145	2.48259	hsa-mir-3127,11,33,+
hsa-miR-589-5p	1	15	15	1.02145	2.48259	hsa-mir-589,24,45,+
hsa-miR-2355-3p	1	14	14	0.953351	2.31708	hsa-mir-2355,54,75,+
hsa-miR-6813-5p	1	14	14	0.953351	2.31708	hsa-mir-6813,6,28,+
hsa-miR-412-5p	1	14	14	0.953351	2.31708	hsa-mir-412,19,41,+
hsa-miR-5193	1	14	14	0.953351	2.31708	hsa-mir-5193,60,81,+
hsa-miR-154-5p	1	13	13	0.885254	2.15158	hsa-mir-154,15,36,+
hsa-miR-664a-5p	1	13	13	0.885254	2.15158	hsa-mir-664a,11,34,+
hsa-miR-664a-3p	1	13	13	0.885254	2.15158	hsa-mir-664a,49,71,+
hsa-miR-889-3p	1	13	13	0.885254	2.15158	hsa-mir-889,49,69,+
hsa-miR-363-3p	1	12	12	0.817158	1.98607	hsa-mir-363,50,71,+
hsa-miR-3120-3p	1	12	12	0.817158	1.98607	hsa-mir-3120,51,71,+
hsa-miR-4677-3p	1	12	12	0.817158	1.98607	hsa-mir-4677,50,71,+
hsa-miR-500a-3p	1	12	12	0.817158	1.98607	hsa-mir-500a,52,73,+
hsa-miR-1287-5p	1	12	12	0.817158	1.98607	hsa-mir-1287,16,37,+
hsa-miR-5010-5p	1	12	12	0.817158	1.98607	hsa-mir-5010,21,42,+
hsa-miR-376c-3p	1	12	12	0.817158	1.98607	hsa-mir-376c,43,63,+
hsa-miR-487a-3p	1	11	11	0.749061	1.82056	hsa-mir-487a,49,70,+
hsa-miR-758-3p	1	11	11	0.749061	1.82056	hsa-mir-758,52,73,+
hsa-miR-495-3p	1	11	11	0.749061	1.82056	hsa-mir-495,50,71,+
hsa-miR-323a-3p	1	11	11	0.749061	1.82056	hsa-mir-323a,51,71,+
hsa-miR-4748	1	11	11	0.749061	1.82056	hsa-mir-4748,10,30,+
hsa-miR-454-5p	1	11	11	0.749061	1.82056	hsa-mir-454,24,45,+
hsa-miR-320b	1	10	5	0.680965	1.65506	hsa-mir-320b-1,42,63,+
hsa-miR-411-5p	1	10	10	0.680965	1.65506	hsa-mir-411,16,36,+
hsa-miR-636	1	10	10	0.680965	1.65506	hsa-mir-636,61,83,+
hsa-miR-210-5p	1	10	10	0.680965	1.65506	hsa-mir-210,28,49,+
hsa-miR-103a-2-5p	1	10	10	0.680965	1.65506	hsa-mir-103a-2,11,33,+
hsa-miR-6847-5p	1	10	10	0.680965	1.65506	hsa-mir-6847,6,28,+
hsa-miR-320b	1	10	5	0.680965	1.65506	hsa-mir-320b-2,41,62,+
hsa-miR-3617-5p	1	10	10	0.680965	1.65506	hsa-mir-3617,10,31,+
hsa-miR-25-5p	1	10	10	0.680965	1.65506	hsa-mir-25,14,34,+
hsa-miR-432-3p	1	9	9	0.612868	1.48955	hsa-mir-432,62,82,+
hsa-miR-6859-5p	1	9	0.5625	0.612868	1.48955	hsa-mir-6859-1,6,28,+
hsa-miR-6859-5p	1	9	0.5625	0.612868	1.48955	hsa-mir-6859-2,6,28,+
hsa-miR-6859-5p	1	9	0.5625	0.612868	1.48955	hsa-mir-6859-1,6,28,+
hsa-miR-6859-5p	1	9	0.5625	0.612868	1.48955	hsa-mir-6859-1,6,28,+
hsa-miR-4701-5p	1	9	9	0.612868	1.48955	hsa-mir-4701,3,24,+
hsa-miR-3940-3p	1	9	9	0.612868	1.48955	hsa-mir-3940,57,78,+
hsa-miR-6819-3p	1	9	9	0.612868	1.48955	hsa-mir-6819,41,61,+
hsa-miR-6859-5p	1	9	0.5625	0.612868	1.48955	hsa-mir-6859-4,6,28,+
hsa-miR-6859-5p	1	9	0.5625	0.612868	1.48955	hsa-mir-6859-3,6,28,+
hsa-miR-6859-5p	1	9	0.5625	0.612868	1.48955	hsa-mir-6859-3,6,28,+
hsa-miR-6859-5p	1	9	0.5625	0.612868	1.48955	hsa-mir-6859-3,6,28,+
hsa-miR-1294	1	9	9	0.612868	1.48955	hsa-mir-1294,48,69,+
hsa-miR-223-5p	1	9	9	0.612868	1.48955	hsa-mir-223,26,47,+
hsa-miR-6859-5p	1	9	0.5625	0.612868	1.48955	hsa-mir-6859-4,6,28,+
hsa-miR-541-3p	1	9	9	0.612868	1.48955	hsa-mir-541,54,75,+
hsa-miR-6859-5p	1	9	0.5625	0.612868	1.48955	hsa-mir-6859-2,6,28,+
hsa-miR-6859-5p	1	9	0.5625	0.612868	1.48955	hsa-mir-6859-2,6,28,+
hsa-miR-664b-5p	1	9	9	0.612868	1.48955	hsa-mir-664b,1,24,+
hsa-miR-6859-5p	1	9	0.5625	0.612868	1.48955	hsa-mir-6859-3,6,28,+
hsa-miR-301b-3p	1	9	9	0.612868	1.48955	hsa-mir-301b,45,67,+
hsa-miR-6859-5p	1	9	0.5625	0.612868	1.48955	hsa-mir-6859-1,6,28,+
hsa-miR-6859-5p	1	9	0.5625	0.612868	1.48955	hsa-mir-6859-2,6,28,+
hsa-miR-6513-5p	1	9	9	0.612868	1.48955	hsa-mir-6513,3,25,+
hsa-miR-628-5p	1	9	9	0.612868	1.48955	hsa-mir-628,23,44,+
hsa-miR-628-3p	1	9	9	0.612868	1.48955	hsa-mir-628,61,81,+
hsa-miR-6859-5p	1	9	0.5625	0.612868	1.48955	hsa-mir-6859-4,6,28,+
hsa-miR-6859-5p	1	9	0.5625	0.612868	1.48955	hsa-mir-6859-4,6,28,+
hsa-miR-27a-5p	1	9	9	0.612868	1.48955	hsa-mir-27a,10,31,+
hsa-miR-191-3p	1	8	8	0.544772	1.32405	hsa-mir-191,58,79,+
hsa-miR-10b-5p	1	8	8	0.544772	1.32405	hsa-mir-10b,27,49,+
hsa-miR-9-5p	1	8	2.66667	0.544772	1.32405	hsa-mir-9-3,16,38,+
hsa-miR-490-5p	1	8	8	0.544772	1.32405	hsa-mir-490,39,58,+
hsa-miR-30c-2-3p	1	8	8	0.544772	1.32405	hsa-mir-30c-2,47,68,+
hsa-miR-9-5p	1	8	2.66667	0.544772	1.32405	hsa-mir-9-1,16,38,+
hsa-miR-9-5p	1	8	2.66667	0.544772	1.32405	hsa-mir-9-2,16,38,+
hsa-miR-769-3p	1	7	7	0.476675	1.15854	hsa-mir-769,69,91,+
hsa-miR-625-3p	1	7	7	0.476675	1.15854	hsa-mir-625,52,73,+
hsa-miR-550a-3p	1	7	2.33333	0.476675	1.15854	hsa-mir-550a-1,61,82,+
hsa-miR-1468-5p	1	7	7	0.476675	1.15854	hsa-mir-1468,13,33,+
hsa-miR-1180-3p	1	7	7	0.476675	1.15854	hsa-mir-1180,41,62,+
hsa-miR-329-3p	1	7	3.5	0.476675	1.15854	hsa-mir-329-1,50,71,+
hsa-miR-3173-5p	1	7	7	0.476675	1.15854	hsa-mir-3173,5,26,+
hsa-miR-329-3p	1	7	3.5	0.476675	1.15854	hsa-mir-329-2,52,73,+
hsa-miR-6793-5p	1	7	7	0.476675	1.15854	hsa-mir-6793,6,27,+
hsa-miR-629-3p	1	7	7	0.476675	1.15854	hsa-mir-629,61,82,+
hsa-miR-550a-3p	1	7	2.33333	0.476675	1.15854	hsa-mir-550a-3,60,81,+
hsa-miR-550a-3p	1	7	2.33333	0.476675	1.15854	hsa-mir-550a-2,61,82,+
hsa-miR-6515-5p	1	7	7	0.476675	1.15854	hsa-mir-6515,3,23,+
hsa-miR-3175	1	7	7	0.476675	1.15854	hsa-mir-3175,10,31,+
hsa-miR-369-3p	1	6	6	0.408579	0.993035	hsa-mir-369,44,64,+
hsa-miR-760	1	6	6	0.408579	0.993035	hsa-mir-760,49,68,+
hsa-miR-3150b-3p	1	6	6	0.408579	0.993035	hsa-mir-3150b,53,73,+
hsa-miR-6772-5p	1	6	6	0.408579	0.993035	hsa-mir-6772,6,27,+
hsa-miR-496	1	6	6	0.408579	0.993035	hsa-mir-496,56,77,+
hsa-miR-3188	1	6	6	0.408579	0.993035	hsa-mir-3188,53,75,+
hsa-miR-548o-3p	1	6	3	0.408579	0.993035	hsa-mir-548o-2,45,66,+
hsa-miR-6791-3p	1	6	6	0.408579	0.993035	hsa-mir-6791,47,67,+
hsa-miR-15b-3p	1	6	6	0.408579	0.993035	hsa-mir-15b,58,79,+
hsa-miR-548o-3p	1	6	3	0.408579	0.993035	hsa-mir-548o,87,108,+
hsa-miR-338-3p	1	6	6	0.408579	0.993035	hsa-mir-338,42,63,+
hsa-miR-4676-5p	1	6	6	0.408579	0.993035	hsa-mir-4676,10,30,+
hsa-miR-125a-3p	1	6	6	0.408579	0.993035	hsa-mir-125a,53,74,+
hsa-miR-106a-5p	1	6	6	0.408579	0.993035	hsa-mir-106a,13,35,+
hsa-miR-3909	1	5	5	0.340482	0.827529	hsa-mir-3909,71,92,+
hsa-miR-130b-5p	1	5	5	0.340482	0.827529	hsa-mir-130b,13,33,+
hsa-miR-4654	1	5	5	0.340482	0.827529	hsa-mir-4654,10,31,+
hsa-miR-605-5p	1	5	5	0.340482	0.827529	hsa-mir-605,16,38,+
hsa-miR-542-5p	1	5	5	0.340482	0.827529	hsa-mir-542,16,38,+
hsa-miR-4688	1	5	5	0.340482	0.827529	hsa-mir-4688,55,76,+
hsa-miR-509-3p	1	5	1.25	0.340482	0.827529	hsa-mir-509-2,55,76,+
hsa-miR-30e-5p	1	5	5	0.340482	0.827529	hsa-mir-30e,17,38,+
hsa-miR-30a-5p	1	5	5	0.340482	0.827529	hsa-mir-30a,6,27,+
hsa-miR-185-3p	1	5	5	0.340482	0.827529	hsa-mir-185,50,71,+
hsa-miR-509-3p	1	5	1.25	0.340482	0.827529	hsa-mir-509-3,44,65,+
hsa-miR-194-5p	1	5	2.5	0.340482	0.827529	hsa-mir-194-1,15,36,+
hsa-miR-6862-5p	1	5	1.25	0.340482	0.827529	hsa-mir-6862-2,6,27,+
hsa-miR-152-5p	1	5	5	0.340482	0.827529	hsa-mir-152,16,38,+
hsa-miR-654-3p	1	5	5	0.340482	0.827529	hsa-mir-654,51,72,+
hsa-miR-2355-5p	1	5	5	0.340482	0.827529	hsa-mir-2355,11,31,+
hsa-miR-6786-3p	1	5	5	0.340482	0.827529	hsa-mir-6786,88,110,+
hsa-miR-6862-5p	1	5	1.25	0.340482	0.827529	hsa-mir-6862-2,6,27,+
hsa-miR-19b-1-5p	1	5	5	0.340482	0.827529	hsa-mir-19b-1,16,38,+
hsa-miR-509-3p	1	5	1.25	0.340482	0.827529	hsa-mir-509-2,55,76,+
hsa-miR-337-5p	1	5	5	0.340482	0.827529	hsa-mir-337,23,43,+
hsa-miR-6862-5p	1	5	1.25	0.340482	0.827529	hsa-mir-6862-1,6,27,+
hsa-miR-5588-5p	1	5	5	0.340482	0.827529	hsa-mir-5588,1,21,+
hsa-miR-194-5p	1	5	2.5	0.340482	0.827529	hsa-mir-194-2,15,36,+
hsa-miR-376a-3p	1	5	2.5	0.340482	0.827529	hsa-mir-376a-1,44,64,+
hsa-miR-376a-3p	1	5	2.5	0.340482	0.827529	hsa-mir-376a-2,50,70,+
hsa-miR-4732-3p	1	5	5	0.340482	0.827529	hsa-mir-4732,43,63,+
hsa-miR-940	1	5	5	0.340482	0.827529	hsa-mir-940,60,80,+
hsa-miR-509-3p	1	5	1.25	0.340482	0.827529	hsa-mir-509-1,55,76,+
hsa-miR-6862-5p	1	5	1.25	0.340482	0.827529	hsa-mir-6862-1,6,27,+
hsa-miR-382-3p	1	5	5	0.340482	0.827529	hsa-mir-382,47,67,+
hsa-miR-130a-5p	1	5	5	0.340482	0.827529	hsa-mir-130a,15,36,+
hsa-miR-187-3p	1	5	5	0.340482	0.827529	hsa-mir-187,71,92,+
hsa-miR-193b-3p	1	4	4	0.272386	0.662024	hsa-mir-193b,51,72,+
hsa-miR-3064-5p	1	4	4	0.272386	0.662024	hsa-mir-3064,3,23,+
hsa-miR-4446-5p	1	4	4	0.272386	0.662024	hsa-mir-4446,8,29,+
hsa-miR-4516	1	4	4	0.272386	0.662024	hsa-mir-4516,2,18,+
hsa-miR-6516-5p	1	4	4	0.272386	0.662024	hsa-mir-6516,12,33,+
hsa-miR-3158-3p	1	4	2	0.272386	0.662024	hsa-mir-3158-2,50,71,+
hsa-miR-6743-3p	1	4	4	0.272386	0.662024	hsa-mir-6743,48,70,+
hsa-miR-483-5p	1	4	4	0.272386	0.662024	hsa-mir-483,8,29,+
hsa-miR-6861-5p	1	4	4	0.272386	0.662024	hsa-mir-6861,6,27,+
hsa-miR-335-5p	1	4	4	0.272386	0.662024	hsa-mir-335,16,38,+
hsa-miR-3913-5p	1	4	2	0.272386	0.662024	hsa-mir-3913-1,23,44,+
hsa-miR-3913-5p	1	4	2	0.272386	0.662024	hsa-mir-3913-2,22,43,+
hsa-miR-6764-5p	1	4	4	0.272386	0.662024	hsa-mir-6764,6,27,+
hsa-miR-3190-3p	1	4	4	0.272386	0.662024	hsa-mir-3190,47,69,+
hsa-miR-200b-3p	1	4	4	0.272386	0.662024	hsa-mir-200b,57,78,+
hsa-miR-504-5p	1	4	4	0.272386	0.662024	hsa-mir-504,13,34,+
hsa-miR-5189-5p	1	4	4	0.272386	0.662024	hsa-mir-5189,26,49,+
hsa-miR-3120-5p	1	4	4	0.272386	0.662024	hsa-mir-3120,13,33,+
hsa-miR-337-3p	1	4	4	0.272386	0.662024	hsa-mir-337,61,82,+
hsa-miR-4786-5p	1	4	4	0.272386	0.662024	hsa-mir-4786,11,32,+
hsa-miR-664b-3p	1	4	4	0.272386	0.662024	hsa-mir-664b,40,61,+
hsa-miR-659-5p	1	4	4	0.272386	0.662024	hsa-mir-659,22,43,+
hsa-miR-181c-3p	1	4	4	0.272386	0.662024	hsa-mir-181c,65,86,+
hsa-miR-29c-3p	1	4	4	0.272386	0.662024	hsa-mir-29c,54,75,+
hsa-miR-7-5p	1	4	1.33333	0.272386	0.662024	hsa-mir-7-2,32,55,+
hsa-miR-7-5p	1	4	1.33333	0.272386	0.662024	hsa-mir-7-1,24,47,+
hsa-miR-6736-5p	1	4	4	0.272386	0.662024	hsa-mir-6736,6,26,+
hsa-miR-7-5p	1	4	1.33333	0.272386	0.662024	hsa-mir-7-3,31,54,+
hsa-miR-3158-3p	1	4	2	0.272386	0.662024	hsa-mir-3158-1,50,71,+
hsa-miR-548l	1	4	4	0.272386	0.662024	hsa-mir-548l,15,36,+
hsa-miR-505-5p	1	4	4	0.272386	0.662024	hsa-mir-505,15,36,+
hsa-miR-3605-5p	1	4	4	0.272386	0.662024	hsa-mir-3605,22,44,+
hsa-miR-93-3p	1	4	4	0.272386	0.662024	hsa-mir-93,50,71,+
hsa-miR-589-3p	1	4	4	0.272386	0.662024	hsa-mir-589,61,84,+
hsa-miR-374a-5p	1	4	4	0.272386	0.662024	hsa-mir-374a,12,33,+
hsa-miR-4785	1	4	4	0.272386	0.662024	hsa-mir-4785,44,64,+
hsa-miR-877-3p	1	4	4	0.272386	0.662024	hsa-mir-877,66,86,+
hsa-miR-3138	1	3	3	0.204289	0.496518	hsa-mir-3138,48,71,+
hsa-miR-3124-5p	1	3	3	0.204289	0.496518	hsa-mir-3124,7,27,+
hsa-miR-1185-1-3p	1	3	3	0.204289	0.496518	hsa-mir-1185-1,53,74,+
hsa-miR-1292-5p	1	3	3	0.204289	0.496518	hsa-mir-1292,3,27,+
hsa-miR-576-5p	1	3	3	0.204289	0.496518	hsa-mir-576,16,37,+
hsa-miR-2277-5p	1	3	3	0.204289	0.496518	hsa-mir-2277,18,41,+
hsa-miR-10399-5p	1	3	3	0.204289	0.496518	hsa-mir-10399,1,21,+
hsa-miR-4659a-3p	1	3	3	0.204289	0.496518	hsa-mir-4659a,49,70,+
hsa-miR-3191-3p	1	3	3	0.204289	0.496518	hsa-mir-3191,46,68,+
hsa-miR-942-5p	1	3	3	0.204289	0.496518	hsa-mir-942,13,34,+
hsa-miR-195-5p	1	3	3	0.204289	0.496518	hsa-mir-195,15,35,+
hsa-miR-6779-5p	1	3	3	0.204289	0.496518	hsa-mir-6779,6,26,+
hsa-miR-3187-3p	1	3	3	0.204289	0.496518	hsa-mir-3187,44,63,+
hsa-miR-548e-3p	1	3	3	0.204289	0.496518	hsa-mir-548e,53,74,+
hsa-miR-651-5p	1	3	3	0.204289	0.496518	hsa-mir-651,16,37,+
hsa-miR-6819-5p	1	3	3	0.204289	0.496518	hsa-mir-6819,6,27,+
hsa-miR-330-5p	1	3	3	0.204289	0.496518	hsa-mir-330,18,39,+
hsa-miR-5189-3p	1	3	3	0.204289	0.496518	hsa-mir-5189,67,87,+
hsa-miR-140-3p	1	3	3	0.204289	0.496518	hsa-mir-140,62,82,+
hsa-miR-6751-5p	1	3	3	0.204289	0.496518	hsa-mir-6751,6,28,+
hsa-miR-5690	1	3	3	0.204289	0.496518	hsa-mir-5690,10,30,+
hsa-miR-6735-5p	1	3	3	0.204289	0.496518	hsa-mir-6735,6,30,+
hsa-miR-449a	1	3	3	0.204289	0.496518	hsa-mir-449a,16,37,+
hsa-miR-6855-5p	1	3	3	0.204289	0.496518	hsa-mir-6855,6,30,+
hsa-miR-4784	1	3	3	0.204289	0.496518	hsa-mir-4784,10,29,+
hsa-miR-7854-3p	1	3	3	0.204289	0.496518	hsa-mir-7854,41,61,+
hsa-let-7g-3p	1	3	3	0.204289	0.496518	hsa-let-7g,62,82,+
hsa-miR-744-3p	1	3	3	0.204289	0.496518	hsa-mir-744,68,89,+
hsa-miR-503-3p	1	3	3	0.204289	0.496518	hsa-mir-503,46,68,+
hsa-miR-4657	1	3	3	0.204289	0.496518	hsa-mir-4657,1,23,+
hsa-miR-1185-2-3p	1	3	3	0.204289	0.496518	hsa-mir-1185-2,53,74,+
hsa-miR-331-5p	1	3	3	0.204289	0.496518	hsa-mir-331,26,47,+
hsa-miR-6886-5p	1	3	3	0.204289	0.496518	hsa-mir-6886,6,26,+
hsa-miR-4645-3p	1	3	3	0.204289	0.496518	hsa-mir-4645,47,68,+
hsa-miR-3605-3p	1	3	3	0.204289	0.496518	hsa-mir-3605,66,88,+
hsa-miR-502-3p	1	3	3	0.204289	0.496518	hsa-mir-502,52,73,+
hsa-miR-943	1	3	3	0.204289	0.496518	hsa-mir-943,55,75,+
hsa-miR-5581-3p	1	3	3	0.204289	0.496518	hsa-mir-5581,39,60,+
hsa-miR-215-5p	1	2	2	0.136193	0.331012	hsa-mir-215,27,47,+
hsa-miR-135a-5p	1	2	1	0.136193	0.331012	hsa-mir-135a-1,17,39,+
hsa-miR-542-3p	1	2	2	0.136193	0.331012	hsa-mir-542,53,74,+
hsa-miR-6826-3p	1	2	2	0.136193	0.331012	hsa-mir-6826,77,98,+
hsa-miR-6716-3p	1	2	2	0.136193	0.331012	hsa-mir-6716,49,70,+
hsa-miR-6812-3p	1	2	2	0.136193	0.331012	hsa-mir-6812,44,64,+
hsa-miR-6864-5p	1	2	2	0.136193	0.331012	hsa-mir-6864,6,29,+
hsa-miR-3180-3p	1	2	0.153846	0.136193	0.331012	hsa-mir-3180-3,62,83,+
hsa-miR-135a-5p	1	2	1	0.136193	0.331012	hsa-mir-135a-2,23,45,+
hsa-miR-3154	1	2	2	0.136193	0.331012	hsa-mir-3154,54,75,+
hsa-miR-3180-3p	1	2	0.153846	0.136193	0.331012	hsa-mir-3180-1,62,83,+
hsa-miR-7855-5p	1	2	2	0.136193	0.331012	hsa-mir-7855,3,24,+
hsa-miR-4799-5p	1	2	2	0.136193	0.331012	hsa-mir-4799,10,31,+
hsa-miR-3158-5p	1	2	1	0.136193	0.331012	hsa-mir-3158-2,13,33,+
hsa-miR-3180-3p	1	2	0.153846	0.136193	0.331012	hsa-mir-3180-3,62,83,+
hsa-miR-6892-5p	1	2	2	0.136193	0.331012	hsa-mir-6892,1,21,+
hsa-miR-10395-3p	1	2	2	0.136193	0.331012	hsa-mir-10395,44,64,+
hsa-miR-3180-3p	1	2	0.153846	0.136193	0.331012	hsa-mir-3180-4,36,57,+
hsa-miR-3180-3p	1	2	0.153846	0.136193	0.331012	hsa-mir-3180-2,58,79,+
hsa-miR-148b-5p	1	2	2	0.136193	0.331012	hsa-mir-148b,25,46,+
hsa-miR-3690	1	2	1	0.136193	0.331012	hsa-mir-3690-1,10,32,+
hsa-miR-6780b-5p	1	2	2	0.136193	0.331012	hsa-mir-6780b,6,28,+
hsa-miR-1250-5p	1	2	2	0.136193	0.331012	hsa-mir-1250,24,44,+
hsa-miR-205-5p	1	2	2	0.136193	0.331012	hsa-mir-205,34,55,+
hsa-miR-1197	1	2	2	0.136193	0.331012	hsa-mir-1197,57,77,+
hsa-let-7e-3p	1	2	2	0.136193	0.331012	hsa-let-7e,53,74,+
hsa-miR-3944-5p	1	2	2	0.136193	0.331012	hsa-mir-3944,23,43,+
hsa-miR-3661	1	2	2	0.136193	0.331012	hsa-mir-3661,21,42,+
hsa-miR-3161	1	2	2	0.136193	0.331012	hsa-mir-3161,10,32,+
hsa-miR-1260a	1	2	2	0.136193	0.331012	hsa-mir-1260a,14,31,+
hsa-miR-3180-3p	1	2	0.153846	0.136193	0.331012	hsa-mir-3180-2,58,79,+
hsa-miR-199b-5p	1	2	2	0.136193	0.331012	hsa-mir-199b,26,48,+
hsa-miR-204-3p	1	2	2	0.136193	0.331012	hsa-mir-204,72,92,+
hsa-miR-548ba	1	2	2	0.136193	0.331012	hsa-mir-548ba,1,22,+
hsa-miR-3180-3p	1	2	0.153846	0.136193	0.331012	hsa-mir-3180-1,62,83,+
hsa-miR-548j-3p	1	2	2	0.136193	0.331012	hsa-mir-548j,65,85,+
hsa-miR-6509-5p	1	2	2	0.136193	0.331012	hsa-mir-6509,15,35,+
hsa-miR-3690	1	2	1	0.136193	0.331012	hsa-mir-3690-2,10,32,+
hsa-miR-3150a-5p	1	2	2	0.136193	0.331012	hsa-mir-3150a,12,33,+
hsa-miR-6747-3p	1	2	2	0.136193	0.331012	hsa-mir-6747,41,61,+
hsa-miR-6810-5p	1	2	2	0.136193	0.331012	hsa-mir-6810,6,28,+
hsa-miR-501-5p	1	2	2	0.136193	0.331012	hsa-mir-501,14,35,+
hsa-miR-23b-5p	1	2	2	0.136193	0.331012	hsa-mir-23b,20,41,+
hsa-miR-138-5p	1	2	1	0.136193	0.331012	hsa-mir-138-2,10,32,+
hsa-miR-323a-5p	1	2	2	0.136193	0.331012	hsa-mir-323a,16,37,+
hsa-miR-6837-5p	1	2	2	0.136193	0.331012	hsa-mir-6837,6,26,+
hsa-miR-3180-3p	1	2	0.153846	0.136193	0.331012	hsa-mir-3180-3,62,83,+
hsa-miR-1234-3p	1	2	2	0.136193	0.331012	hsa-mir-1234,57,78,+
hsa-miR-3065-3p	1	2	2	0.136193	0.331012	hsa-mir-3065,50,72,+
hsa-miR-3939	1	2	2	0.136193	0.331012	hsa-mir-3939,62,83,+
hsa-miR-3180-3p	1	2	0.153846	0.136193	0.331012	hsa-mir-3180-5,36,57,+
hsa-miR-6734-3p	1	2	2	0.136193	0.331012	hsa-mir-6734,46,68,+
hsa-miR-3938	1	2	2	0.136193	0.331012	hsa-mir-3938,59,80,+
hsa-miR-3074-3p	1	2	2	0.136193	0.331012	hsa-mir-3074,50,71,+
hsa-miR-6753-3p	1	2	2	0.136193	0.331012	hsa-mir-6753,139,160,+
hsa-miR-374b-3p	1	2	2	0.136193	0.331012	hsa-mir-374b,41,62,+
hsa-miR-3180-3p	1	2	0.153846	0.136193	0.331012	hsa-mir-3180-1,62,83,+
hsa-miR-4664-3p	1	2	2	0.136193	0.331012	hsa-mir-4664,44,65,+
hsa-miR-7-1-3p	1	2	2	0.136193	0.331012	hsa-mir-7-1,66,87,+
hsa-miR-4662a-5p	1	2	2	0.136193	0.331012	hsa-mir-4662a,6,27,+
hsa-miR-6780a-5p	1	2	2	0.136193	0.331012	hsa-mir-6780a,6,28,+
hsa-miR-3677-3p	1	2	2	0.136193	0.331012	hsa-mir-3677,39,60,+
hsa-miR-3158-5p	1	2	1	0.136193	0.331012	hsa-mir-3158-1,13,33,+
hsa-miR-3180-3p	1	2	0.153846	0.136193	0.331012	hsa-mir-3180-2,58,79,+
hsa-miR-212-5p	1	2	2	0.136193	0.331012	hsa-mir-212,31,53,+
hsa-miR-144-3p	1	2	2	0.136193	0.331012	hsa-mir-144,52,71,+
hsa-miR-487b-5p	1	2	2	0.136193	0.331012	hsa-mir-487b,15,36,+
hsa-miR-7856-5p	1	2	2	0.136193	0.331012	hsa-mir-7856,3,23,+
hsa-miR-1255a	1	2	2	0.136193	0.331012	hsa-mir-1255a,28,50,+
hsa-miR-132-5p	1	2	2	0.136193	0.331012	hsa-mir-132,23,44,+
hsa-miR-5698	1	2	2	0.136193	0.331012	hsa-mir-5698,10,31,+
hsa-miR-138-5p	1	2	1	0.136193	0.331012	hsa-mir-138-1,23,45,+

## Sheet: SRX716594
name	unique reads	read count	read count (mult. map. adj.)	RPM (lib)	RPM (total)	coordinateString
hsa-miR-486-5p	1	505640	252820	43006.5	126481	hsa-mir-486-1,4,25,+
hsa-miR-486-5p	1	505640	252820	43006.5	126481	hsa-mir-486-2,1,22,+
hsa-miR-191-5p	1	278216	278216	23663.3	69593	hsa-mir-191,16,38,+
hsa-let-7i-5p	1	173501	173501	14756.9	43399.6	hsa-let-7i,6,27,+
hsa-let-7a-5p	1	130874	43624.7	11131.3	32736.8	hsa-let-7a-2,5,26,+
hsa-let-7a-5p	1	130874	43624.7	11131.3	32736.8	hsa-let-7a-3,4,25,+
hsa-let-7a-5p	1	130874	43624.7	11131.3	32736.8	hsa-let-7a-1,6,27,+
hsa-miR-92a-3p	1	81344	40672	6918.6	20347.4	hsa-mir-92a-1,48,69,+
hsa-miR-92a-3p	1	81344	40672	6918.6	20347.4	hsa-mir-92a-2,48,69,+
hsa-let-7b-5p	1	56395	56395	4796.59	14106.6	hsa-let-7b,6,27,+
hsa-miR-127-3p	1	50576	50576	4301.67	12651.1	hsa-mir-127,57,78,+
hsa-let-7g-5p	1	40277	40277	3425.7	10074.9	hsa-let-7g,5,26,+
hsa-miR-181a-5p	1	36706	18353	3121.98	9181.64	hsa-mir-181a-2,39,61,+
hsa-miR-181a-5p	1	36706	18353	3121.98	9181.64	hsa-mir-181a-1,24,46,+
hsa-miR-22-3p	1	34423	34423	2927.8	8610.57	hsa-mir-22,53,74,+
hsa-miR-26a-5p	1	31069	15534.5	2642.53	7771.6	hsa-mir-26a-2,14,35,+
hsa-miR-26a-5p	1	31069	15534.5	2642.53	7771.6	hsa-mir-26a-1,10,31,+
hsa-let-7f-5p	1	27734	13867	2358.87	6937.38	hsa-let-7f-2,8,29,+
hsa-let-7f-5p	1	27734	13867	2358.87	6937.38	hsa-let-7f-1,7,28,+
hsa-miR-423-5p	1	23558	23558	2003.69	5892.8	hsa-mir-423,17,39,+
hsa-miR-221-3p	1	22572	22572	1919.83	5646.16	hsa-mir-221,65,87,+
hsa-miR-103a-3p	1	21469	10734.5	1826.01	5370.26	hsa-mir-103a-1,48,70,+
hsa-miR-103a-3p	1	21469	10734.5	1826.01	5370.26	hsa-mir-103a-2,48,70,+
hsa-miR-320a-3p	1	20164	20164	1715.02	5043.82	hsa-mir-320a,42,63,+
hsa-let-7d-5p	1	18463	18463	1570.34	4618.34	hsa-let-7d,8,29,+
hsa-miR-98-5p	1	14996	14996	1275.46	3751.1	hsa-mir-98,22,43,+
hsa-miR-766-3p	1	11745	11745	998.954	2937.9	hsa-mir-766,65,86,+
hsa-miR-423-3p	1	8061	8061	685.617	2016.38	hsa-mir-423,53,75,+
hsa-miR-25-3p	1	7437	7437	632.543	1860.29	hsa-mir-25,52,73,+
hsa-miR-146a-5p	1	7385	7385	628.12	1847.28	hsa-mir-146a,21,42,+
hsa-miR-93-5p	1	7170	7170	609.834	1793.5	hsa-mir-93,11,33,+
hsa-miR-151a-3p	1	7140	7140	607.282	1786	hsa-mir-151a,47,67,+
hsa-miR-28-3p	1	7067	7067	601.073	1767.74	hsa-mir-28,54,75,+
hsa-miR-197-3p	1	5860	5860	498.414	1465.82	hsa-mir-197,48,69,+
hsa-miR-99b-5p	1	5410	5410	460.14	1353.26	hsa-mir-99b,7,28,+
hsa-miR-27b-3p	1	4939	4939	420.079	1235.44	hsa-mir-27b,61,81,+
hsa-miR-151a-5p	1	4622	4622	393.117	1156.15	hsa-mir-151a,11,31,+
hsa-miR-126-5p	1	4550	4550	386.994	1138.14	hsa-mir-126,15,35,+
hsa-miR-134-5p	1	4342	4342	369.302	1086.11	hsa-mir-134,8,29,+
hsa-miR-409-3p	1	4263	4263	362.583	1066.35	hsa-mir-409,47,68,+
hsa-miR-148a-3p	1	3912	3912	332.729	978.548	hsa-mir-148a,44,65,+
hsa-let-7d-3p	1	3817	3817	324.649	954.785	hsa-let-7d,62,83,+
hsa-miR-4433b-5p	1	3757	3757	319.546	939.776	hsa-mir-4433b,20,40,+
hsa-let-7e-5p	1	3576	3576	304.151	894.501	hsa-let-7e,8,29,+
hsa-miR-432-5p	1	3460	3460	294.285	865.485	hsa-mir-432,14,36,+
hsa-miR-484	1	3252	3252	276.594	813.456	hsa-mir-484,8,29,+
hsa-miR-328-3p	1	3065	3065	260.689	766.679	hsa-mir-328,48,69,+
hsa-miR-148b-3p	1	3000	3000	255.161	750.42	hsa-mir-148b,63,84,+
hsa-miR-125a-5p	1	2064	2064	175.551	516.289	hsa-mir-125a,15,38,+
hsa-miR-143-3p	1	1838	1838	156.328	459.757	hsa-mir-143,61,81,+
hsa-let-7c-5p	1	1793	1793	152.501	448.501	hsa-let-7c,11,32,+
hsa-miR-362-5p	1	1545	1545	131.408	386.466	hsa-mir-362,5,28,+
hsa-miR-16-5p	1	1435	717.5	122.052	358.951	hsa-mir-16-1,14,35,+
hsa-miR-16-5p	1	1435	717.5	122.052	358.951	hsa-mir-16-2,10,31,+
hsa-miR-1908-5p	1	1303	1303	110.825	325.933	hsa-mir-1908,12,32,+
hsa-miR-744-5p	1	1274	1274	108.358	318.678	hsa-mir-744,11,32,+
hsa-miR-4446-3p	1	1247	1247	106.062	311.925	hsa-mir-4446,43,64,+
hsa-miR-433-3p	1	1245	1245	105.892	311.424	hsa-mir-433,64,85,+
hsa-miR-941	1	1186	69.7647	100.873	296.666	hsa-mir-941-4,47,69,+
hsa-miR-941	1	1186	69.7647	100.873	296.666	hsa-mir-941-2,47,69,+
hsa-miR-941	1	1186	69.7647	100.873	296.666	hsa-mir-941-4,47,69,+
hsa-miR-941	1	1186	69.7647	100.873	296.666	hsa-mir-941-2,47,69,+
hsa-miR-941	1	1186	69.7647	100.873	296.666	hsa-mir-941-4,47,69,+
hsa-miR-941	1	1186	69.7647	100.873	296.666	hsa-mir-941-5,47,69,+
hsa-miR-941	1	1186	69.7647	100.873	296.666	hsa-mir-941-3,47,69,+
hsa-miR-941	1	1186	69.7647	100.873	296.666	hsa-mir-941-3,47,69,+
hsa-miR-941	1	1186	69.7647	100.873	296.666	hsa-mir-941-3,47,69,+
hsa-miR-941	1	1186	69.7647	100.873	296.666	hsa-mir-941-5,47,69,+
hsa-miR-941	1	1186	69.7647	100.873	296.666	hsa-mir-941-1,47,69,+
hsa-miR-941	1	1186	69.7647	100.873	296.666	hsa-mir-941-4,47,69,+
hsa-miR-941	1	1186	69.7647	100.873	296.666	hsa-mir-941-2,47,69,+
hsa-miR-941	1	1186	69.7647	100.873	296.666	hsa-mir-941-5,47,69,+
hsa-miR-941	1	1186	69.7647	100.873	296.666	hsa-mir-941-2,47,69,+
hsa-miR-941	1	1186	69.7647	100.873	296.666	hsa-mir-941-3,47,69,+
hsa-miR-941	1	1186	69.7647	100.873	296.666	hsa-mir-941-5,47,69,+
hsa-miR-21-3p	1	1183	1183	100.618	295.916	hsa-mir-21,46,66,+
hsa-miR-652-3p	1	1125	1125	95.6852	281.408	hsa-mir-652,61,81,+
hsa-miR-21-5p	1	1097	1097	93.3037	274.404	hsa-mir-21,8,29,+
hsa-miR-186-5p	1	1040	1040	88.4557	260.146	hsa-mir-186,15,36,+
hsa-miR-182-5p	1	961	961	81.7365	240.385	hsa-mir-182,23,46,+
hsa-miR-199b-3p	1	943	314.333	80.2055	235.882	hsa-mir-199b,65,86,+
hsa-miR-199a-3p	1	943	314.333	80.2055	235.882	hsa-mir-199a-1,47,68,+
hsa-miR-199a-3p	1	943	314.333	80.2055	235.882	hsa-mir-199a-2,70,91,+
hsa-miR-126-3p	1	881	881	74.9322	220.373	hsa-mir-126,52,73,+
hsa-miR-181b-5p	1	850	425	72.2955	212.619	hsa-mir-181b-1,36,58,+
hsa-miR-181b-5p	1	850	425	72.2955	212.619	hsa-mir-181b-2,16,38,+
hsa-miR-30b-5p	1	789	789	67.1072	197.361	hsa-mir-30b,17,38,+
hsa-miR-181a-2-3p	1	749	749	63.7051	187.355	hsa-mir-181a-2,77,98,+
hsa-miR-382-5p	1	731	731	62.1741	182.852	hsa-mir-382,11,32,+
hsa-miR-27a-3p	1	603	603	51.2873	150.834	hsa-mir-27a,51,71,+
hsa-miR-20a-5p	1	568	568	48.3104	142.08	hsa-mir-20a,8,30,+
hsa-miR-331-3p	1	540	540	45.9289	135.076	hsa-mir-331,61,81,+
hsa-miR-92b-3p	1	539	539	45.8439	134.826	hsa-mir-92b,61,82,+
hsa-miR-769-5p	1	515	515	43.8026	128.822	hsa-mir-769,30,51,+
hsa-miR-142-5p	1	515	515	43.8026	128.822	hsa-mir-142,16,36,+
hsa-miR-485-3p	1	504	504	42.867	126.071	hsa-mir-485,46,67,+
hsa-miR-361-5p	1	498	498	42.3567	124.57	hsa-mir-361,6,27,+
hsa-miR-23a-3p	1	496	496	42.1866	124.069	hsa-mir-23a,45,65,+
hsa-miR-378a-3p	1	473	473	40.2303	118.316	hsa-mir-378a,43,64,+
hsa-miR-192-5p	1	465	465	39.5499	116.315	hsa-mir-192,24,44,+
hsa-miR-671-3p	1	465	465	39.5499	116.315	hsa-mir-671,68,88,+
hsa-miR-574-3p	1	455	455	38.6994	113.814	hsa-mir-574,61,82,+
hsa-miR-486-3p	1	453	226.5	38.5293	113.313	hsa-mir-486-1,46,66,+
hsa-miR-486-3p	1	453	226.5	38.5293	113.313	hsa-mir-486-2,43,63,+
hsa-miR-6852-5p	1	408	408	34.7018	102.057	hsa-mir-6852,6,26,+
hsa-miR-146b-5p	1	407	407	34.6168	101.807	hsa-mir-146b,9,31,+
hsa-miR-106b-3p	1	399	399	33.9364	99.8059	hsa-mir-106b,52,73,+
hsa-miR-181d-5p	1	370	370	31.4698	92.5518	hsa-mir-181d,36,58,+
hsa-miR-185-5p	1	365	365	31.0445	91.3011	hsa-mir-185,15,36,+
hsa-miR-11400	1	328	328	27.8976	82.0459	hsa-mir-11400,11,31,+
hsa-miR-17-5p	1	326	326	27.7275	81.5457	hsa-mir-17,14,36,+
hsa-miR-128-3p	1	317	158.5	26.962	79.2944	hsa-mir-128-1,50,70,+
hsa-miR-128-3p	1	317	158.5	26.962	79.2944	hsa-mir-128-2,52,72,+
hsa-miR-532-5p	1	306	306	26.0264	76.5429	hsa-mir-532,20,41,+
hsa-miR-410-3p	1	294	294	25.0057	73.5412	hsa-mir-410,50,70,+
hsa-miR-654-5p	1	284	284	24.1552	71.0398	hsa-mir-654,16,37,+
hsa-miR-223-3p	1	278	278	23.6449	69.5389	hsa-mir-223,68,89,+
hsa-miR-199a-5p	1	277	138.5	23.5598	69.2888	hsa-mir-199a-1,6,28,+
hsa-miR-199a-5p	1	277	138.5	23.5598	69.2888	hsa-mir-199a-2,31,53,+
hsa-miR-28-5p	1	273	273	23.2196	68.2882	hsa-mir-28,14,35,+
hsa-miR-15b-5p	1	244	244	20.7531	61.0342	hsa-mir-15b,20,41,+
hsa-miR-222-3p	1	237	237	20.1577	59.2832	hsa-mir-222,69,89,+
hsa-miR-26b-5p	1	228	228	19.3922	57.0319	hsa-mir-26b,12,32,+
hsa-miR-487b-3p	1	227	227	19.3072	56.7818	hsa-mir-487b,51,72,+
hsa-miR-1249-3p	1	226	226	19.2221	56.5317	hsa-mir-1249,41,62,+
hsa-miR-23a-5p	1	222	222	18.8819	55.5311	hsa-mir-23a,9,30,+
hsa-miR-10a-5p	1	216	216	18.3716	54.0303	hsa-mir-10a,22,44,+
hsa-miR-340-5p	1	202	202	17.1808	50.5283	hsa-mir-340,16,37,+
hsa-miR-425-5p	1	201	201	17.0958	50.2782	hsa-mir-425,14,36,+
hsa-miR-107	1	192	192	16.3303	48.0269	hsa-mir-107,50,72,+
hsa-miR-493-3p	1	179	179	15.2246	44.7751	hsa-mir-493,57,78,+
hsa-miR-150-5p	1	178	178	15.1395	44.5249	hsa-mir-150,16,37,+
hsa-miR-4433b-3p	1	173	173	14.7143	43.2742	hsa-mir-4433b,60,80,+
hsa-miR-451a	1	170	170	14.4591	42.5238	hsa-mir-451a,17,38,+
hsa-miR-1307-5p	1	170	170	14.4591	42.5238	hsa-mir-1307,41,61,+
hsa-miR-148a-5p	1	161	161	13.6936	40.2726	hsa-mir-148a,6,27,+
hsa-miR-425-3p	1	157	157	13.3534	39.272	hsa-mir-425,55,76,+
hsa-miR-377-5p	1	156	156	13.2684	39.0219	hsa-mir-377,7,28,+
hsa-miR-30e-3p	1	150	150	12.758	37.521	hsa-mir-30e,59,80,+
hsa-miR-139-5p	1	146	146	12.4178	36.5205	hsa-mir-139,7,29,+
hsa-miR-7706	1	145	145	12.3328	36.2703	hsa-mir-7706,44,67,+
hsa-miR-24-3p	1	144	72	12.2477	36.0202	hsa-mir-24-1,44,65,+
hsa-miR-24-3p	1	144	72	12.2477	36.0202	hsa-mir-24-2,50,71,+
hsa-miR-1304-3p	1	138	138	11.7374	34.5193	hsa-mir-1304,53,74,+
hsa-miR-181a-3p	1	132	132	11.2271	33.0185	hsa-mir-181a-1,64,85,+
hsa-miR-4687-5p	1	130	130	11.057	32.5182	hsa-mir-4687,12,33,+
hsa-miR-26a-1-3p	1	121	121	10.2915	30.2669	hsa-mir-26a-1,49,70,+
hsa-miR-146b-3p	1	118	118	10.0363	29.5165	hsa-mir-146b,46,67,+
hsa-miR-130a-3p	1	110	110	9.35589	27.5154	hsa-mir-130a,55,76,+
hsa-miR-139-3p	1	109	109	9.27084	27.2653	hsa-mir-139,43,65,+
hsa-miR-493-5p	1	106	106	9.01568	26.5148	hsa-mir-493,16,37,+
hsa-miR-12136	1	103	51.5	8.76051	25.7644	hsa-mir-12136,1,18,+
hsa-miR-12136	1	103	51.5	8.76051	25.7644	hsa-mir-12136,1,18,+
hsa-miR-381-3p	1	99	99	8.4203	24.7639	hsa-mir-381,49,70,+
hsa-miR-1307-3p	1	97	97	8.25019	24.2636	hsa-mir-1307,80,101,+
hsa-miR-1273h-3p	1	97	97	8.25019	24.2636	hsa-mir-1273h,71,92,+
hsa-miR-30c-5p	1	97	48.5	8.25019	24.2636	hsa-mir-30c-2,7,29,+
hsa-miR-30c-5p	1	97	48.5	8.25019	24.2636	hsa-mir-30c-1,17,39,+
hsa-miR-30d-5p	1	95	95	8.08009	23.7633	hsa-mir-30d,6,27,+
hsa-miR-145-5p	1	94	94	7.99503	23.5132	hsa-mir-145,16,38,+
hsa-miR-23b-3p	1	91	91	7.73987	22.7627	hsa-mir-23b,58,80,+
hsa-miR-485-5p	1	87	87	7.39966	21.7622	hsa-mir-485,9,30,+
hsa-miR-379-5p	1	86	86	7.3146	21.512	hsa-mir-379,6,26,+
hsa-miR-629-5p	1	83	83	7.05944	20.7616	hsa-mir-629,22,42,+
hsa-miR-370-3p	1	83	83	7.05944	20.7616	hsa-mir-370,48,69,+
hsa-miR-501-3p	1	81	81	6.88934	20.2613	hsa-mir-501,51,72,+
hsa-miR-6741-3p	1	80	80	6.80428	20.0112	hsa-mir-6741,42,63,+
hsa-miR-320c	1	79	39.5	6.71923	19.7611	hsa-mir-320c-2,42,61,+
hsa-miR-320c	1	79	39.5	6.71923	19.7611	hsa-mir-320c-1,42,61,+
hsa-miR-181c-5p	1	75	75	6.37902	18.7605	hsa-mir-181c,27,48,+
hsa-miR-130b-3p	1	74	74	6.29396	18.5104	hsa-mir-130b,51,72,+
hsa-miR-1301-3p	1	74	74	6.29396	18.5104	hsa-mir-1301,48,71,+
hsa-miR-4435	1	73	18.25	6.20891	18.2602	hsa-mir-4435-1,10,31,+
hsa-miR-4435	1	73	18.25	6.20891	18.2602	hsa-mir-4435-1,10,31,+
hsa-miR-4435	1	73	18.25	6.20891	18.2602	hsa-mir-4435-2,5,26,+
hsa-miR-4435	1	73	18.25	6.20891	18.2602	hsa-mir-4435-2,5,26,+
hsa-miR-374b-5p	1	73	73	6.20891	18.2602	hsa-mir-374b,11,32,+
hsa-miR-339-3p	1	65	65	5.52848	16.2591	hsa-mir-339,50,72,+
hsa-miR-877-5p	1	62	62	5.27332	15.5087	hsa-mir-877,1,20,+
hsa-miR-196b-5p	1	62	62	5.27332	15.5087	hsa-mir-196b,15,36,+
hsa-miR-155-5p	1	62	62	5.27332	15.5087	hsa-mir-155,4,27,+
hsa-miR-339-5p	1	61	61	5.18827	15.2585	hsa-mir-339,15,37,+
hsa-miR-210-3p	1	59	59	5.01816	14.7583	hsa-mir-210,66,87,+
hsa-miR-190b-5p	1	59	59	5.01816	14.7583	hsa-mir-190b,11,32,+
hsa-miR-342-3p	1	59	59	5.01816	14.7583	hsa-mir-342,61,83,+
hsa-miR-1260b	1	58	58	4.93311	14.5081	hsa-mir-1260b,10,28,+
hsa-miR-6842-3p	1	58	58	4.93311	14.5081	hsa-mir-6842,44,65,+
hsa-miR-128-1-5p	1	55	55	4.67794	13.7577	hsa-mir-128-1,15,37,+
hsa-miR-539-5p	1	54	54	4.59289	13.5076	hsa-mir-539,9,30,+
hsa-miR-27b-5p	1	53	53	4.50784	13.2574	hsa-mir-27b,19,40,+
hsa-miR-335-3p	1	51	51	4.33773	12.7571	hsa-mir-335,52,73,+
hsa-miR-1275	1	47	47	3.99752	11.7566	hsa-mir-1275,18,34,+
hsa-miR-1908-3p	1	47	47	3.99752	11.7566	hsa-mir-1908,49,69,+
hsa-miR-18a-5p	1	45	45	3.82741	11.2563	hsa-mir-18a,6,28,+
hsa-miR-584-5p	1	43	43	3.6573	10.756	hsa-mir-584,16,37,+
hsa-miR-6721-5p	1	43	43	3.6573	10.756	hsa-mir-6721,11,33,+
hsa-miR-548k	1	42	42	3.57225	10.5059	hsa-mir-548k,32,53,+
hsa-miR-122-5p	1	42	42	3.57225	10.5059	hsa-mir-122,15,36,+
hsa-miR-431-5p	1	40	40	3.40214	10.0056	hsa-mir-431,20,40,+
hsa-miR-1538	1	40	40	3.40214	10.0056	hsa-mir-1538,39,61,+
hsa-miR-324-5p	1	39	39	3.31709	9.75546	hsa-mir-324,16,37,+
hsa-miR-326	1	39	39	3.31709	9.75546	hsa-mir-326,60,79,+
hsa-miR-421	1	39	39	3.31709	9.75546	hsa-mir-421,48,70,+
hsa-miR-889-3p	1	38	38	3.23203	9.50532	hsa-mir-889,49,69,+
hsa-miR-5187-5p	1	37	37	3.14698	9.25518	hsa-mir-5187,10,31,+
hsa-miR-1343-3p	1	37	37	3.14698	9.25518	hsa-mir-1343,52,73,+
hsa-miR-6511a-3p	1	36	2.25	3.06193	9.00504	hsa-mir-6511a-1,44,65,+
hsa-miR-6511a-3p	1	36	2.25	3.06193	9.00504	hsa-mir-6511a-4,44,65,+
hsa-miR-6511a-3p	1	36	2.25	3.06193	9.00504	hsa-mir-6511a-4,44,65,+
hsa-miR-6511a-3p	1	36	2.25	3.06193	9.00504	hsa-mir-6511a-4,44,65,+
hsa-miR-374a-3p	1	36	36	3.06193	9.00504	hsa-mir-374a,42,63,+
hsa-miR-6511a-3p	1	36	2.25	3.06193	9.00504	hsa-mir-6511a-1,44,65,+
hsa-miR-6511a-3p	1	36	2.25	3.06193	9.00504	hsa-mir-6511a-1,44,65,+
hsa-miR-6511a-3p	1	36	2.25	3.06193	9.00504	hsa-mir-6511a-2,44,65,+
hsa-miR-152-3p	1	36	36	3.06193	9.00504	hsa-mir-152,54,74,+
hsa-miR-6511a-3p	1	36	2.25	3.06193	9.00504	hsa-mir-6511a-3,44,65,+
hsa-miR-6511a-3p	1	36	2.25	3.06193	9.00504	hsa-mir-6511a-1,44,65,+
hsa-miR-142-3p	1	36	36	3.06193	9.00504	hsa-mir-142,52,74,+
hsa-miR-6511a-3p	1	36	2.25	3.06193	9.00504	hsa-mir-6511a-3,44,65,+
hsa-miR-6511a-3p	1	36	2.25	3.06193	9.00504	hsa-mir-6511a-4,44,65,+
hsa-miR-6511a-3p	1	36	2.25	3.06193	9.00504	hsa-mir-6511a-3,44,65,+
hsa-miR-6511a-3p	1	36	2.25	3.06193	9.00504	hsa-mir-6511a-2,44,65,+
hsa-miR-6511a-3p	1	36	2.25	3.06193	9.00504	hsa-mir-6511a-2,44,65,+
hsa-miR-6511a-3p	1	36	2.25	3.06193	9.00504	hsa-mir-6511a-3,44,65,+
hsa-miR-6511a-3p	1	36	2.25	3.06193	9.00504	hsa-mir-6511a-2,44,65,+
hsa-miR-1306-5p	1	35	35	2.97687	8.7549	hsa-mir-1306,15,36,+
hsa-miR-136-3p	1	35	35	2.97687	8.7549	hsa-mir-136,49,70,+
hsa-miR-3177-3p	1	34	34	2.89182	8.50476	hsa-mir-3177,54,74,+
hsa-miR-101-3p	1	34	17	2.89182	8.50476	hsa-mir-101-2,49,69,+
hsa-miR-101-3p	1	34	17	2.89182	8.50476	hsa-mir-101-1,47,67,+
hsa-miR-30c-1-3p	1	34	34	2.89182	8.50476	hsa-mir-30c-1,56,77,+
hsa-miR-548j-5p	1	33	33	2.80677	8.25462	hsa-mir-548j,29,50,+
hsa-miR-22-5p	1	33	33	2.80677	8.25462	hsa-mir-22,15,36,+
hsa-miR-132-3p	1	32	32	2.72171	8.00448	hsa-mir-132,59,80,+
hsa-miR-6803-3p	1	31	31	2.63666	7.75434	hsa-mir-6803,44,65,+
hsa-miR-15a-5p	1	31	31	2.63666	7.75434	hsa-mir-15a,14,35,+
hsa-miR-6837-3p	1	30	30	2.55161	7.5042	hsa-mir-6837,42,64,+
hsa-miR-151b	1	29	14.5	2.46655	7.25406	hsa-mir-151b,60,77,+
hsa-miR-1229-3p	1	28	28	2.3815	7.00392	hsa-mir-1229,47,69,+
hsa-miR-19b-3p	1	28	14	2.3815	7.00392	hsa-mir-19b-1,54,76,+
hsa-miR-19b-3p	1	28	14	2.3815	7.00392	hsa-mir-19b-2,62,84,+
hsa-miR-301a-3p	1	28	28	2.3815	7.00392	hsa-mir-301a,51,73,+
hsa-miR-6734-5p	1	28	28	2.3815	7.00392	hsa-mir-6734,6,28,+
hsa-miR-625-5p	1	28	28	2.3815	7.00392	hsa-mir-625,15,35,+
hsa-miR-125b-5p	1	27	13.5	2.29645	6.75378	hsa-mir-125b-2,17,38,+
hsa-miR-361-3p	1	27	27	2.29645	6.75378	hsa-mir-361,45,67,+
hsa-miR-1296-5p	1	27	27	2.29645	6.75378	hsa-mir-1296,16,37,+
hsa-miR-125b-5p	1	27	13.5	2.29645	6.75378	hsa-mir-125b-1,15,36,+
hsa-miR-30a-3p	1	26	26	2.21139	6.50364	hsa-mir-30a,47,68,+
hsa-miR-6810-3p	1	26	26	2.21139	6.50364	hsa-mir-6810,48,70,+
hsa-miR-6511b-3p	1	25	6.25	2.12634	6.2535	hsa-mir-6511b-1,53,75,+
hsa-miR-6511b-3p	1	25	6.25	2.12634	6.2535	hsa-mir-6511b-2,48,70,+
hsa-miR-6511b-3p	1	25	6.25	2.12634	6.2535	hsa-mir-6511b-2,48,70,+
hsa-miR-345-5p	1	25	25	2.12634	6.2535	hsa-mir-345,18,39,+
hsa-miR-6511b-3p	1	25	6.25	2.12634	6.2535	hsa-mir-6511b-1,53,75,+
hsa-miR-3928-3p	1	24	24	2.04128	6.00336	hsa-mir-3928,37,58,+
hsa-miR-532-3p	1	24	24	2.04128	6.00336	hsa-mir-532,57,78,+
hsa-miR-1843	1	23	23	1.95623	5.75322	hsa-mir-1843,21,40,+
hsa-miR-29a-3p	1	22	22	1.87118	5.50308	hsa-mir-29a,42,63,+
hsa-miR-487a-5p	1	22	22	1.87118	5.50308	hsa-mir-487a,13,34,+
hsa-miR-431-3p	1	22	22	1.87118	5.50308	hsa-mir-431,63,84,+
hsa-miR-939-5p	1	22	22	1.87118	5.50308	hsa-mir-939,15,38,+
hsa-miR-454-3p	1	22	22	1.87118	5.50308	hsa-mir-454,64,86,+
hsa-miR-4665-5p	1	21	21	1.78612	5.25294	hsa-mir-4665,10,32,+
hsa-miR-154-5p	1	20	20	1.70107	5.0028	hsa-mir-154,15,36,+
hsa-miR-140-5p	1	20	20	1.70107	5.0028	hsa-mir-140,23,44,+
hsa-miR-411-5p	1	19	19	1.61602	4.75266	hsa-mir-411,16,36,+
hsa-miR-18a-3p	1	19	19	1.61602	4.75266	hsa-mir-18a,47,69,+
hsa-miR-424-3p	1	19	19	1.61602	4.75266	hsa-mir-424,48,68,+
hsa-miR-1270	1	18	18	1.53096	4.50252	hsa-mir-1270,13,35,+
hsa-miR-1226-3p	1	18	18	1.53096	4.50252	hsa-mir-1226,54,75,+
hsa-miR-30d-3p	1	18	18	1.53096	4.50252	hsa-mir-30d,46,67,+
hsa-miR-3679-5p	1	18	18	1.53096	4.50252	hsa-mir-3679,6,28,+
hsa-miR-30b-3p	1	18	18	1.53096	4.50252	hsa-mir-30b,55,76,+
hsa-miR-4443	1	17	17	1.44591	4.25238	hsa-mir-4443,9,25,+
hsa-miR-20b-5p	1	17	17	1.44591	4.25238	hsa-mir-20b,6,28,+
hsa-miR-204-5p	1	17	17	1.44591	4.25238	hsa-mir-204,33,54,+
hsa-miR-412-5p	1	17	17	1.44591	4.25238	hsa-mir-412,19,41,+
hsa-miR-505-3p	1	16	16	1.36086	4.00224	hsa-mir-505,51,72,+
hsa-miR-543	1	16	16	1.36086	4.00224	hsa-mir-543,47,68,+
hsa-miR-3127-5p	1	16	16	1.36086	4.00224	hsa-mir-3127,11,33,+
hsa-miR-3188	1	15	15	1.2758	3.7521	hsa-mir-3188,53,75,+
hsa-miR-7848-3p	1	15	15	1.2758	3.7521	hsa-mir-7848,66,88,+
hsa-miR-660-5p	1	14	14	1.19075	3.50196	hsa-mir-660,16,37,+
hsa-miR-6859-5p	1	14	875	1.19075	3.50196	hsa-mir-6859-4,6,28,+
hsa-miR-6859-5p	1	14	875	1.19075	3.50196	hsa-mir-6859-4,6,28,+
hsa-miR-99b-3p	1	14	14	1.19075	3.50196	hsa-mir-99b,45,66,+
hsa-miR-6859-5p	1	14	875	1.19075	3.50196	hsa-mir-6859-2,6,28,+
hsa-miR-6859-5p	1	14	875	1.19075	3.50196	hsa-mir-6859-3,6,28,+
hsa-miR-6859-5p	1	14	875	1.19075	3.50196	hsa-mir-6859-2,6,28,+
hsa-miR-6859-5p	1	14	875	1.19075	3.50196	hsa-mir-6859-4,6,28,+
hsa-miR-7849-3p	1	14	14	1.19075	3.50196	hsa-mir-7849,64,85,+
hsa-miR-6859-5p	1	14	875	1.19075	3.50196	hsa-mir-6859-1,6,28,+
hsa-miR-6859-5p	1	14	875	1.19075	3.50196	hsa-mir-6859-3,6,28,+
hsa-miR-6859-5p	1	14	875	1.19075	3.50196	hsa-mir-6859-3,6,28,+
hsa-miR-6859-5p	1	14	875	1.19075	3.50196	hsa-mir-6859-2,6,28,+
hsa-miR-6859-5p	1	14	875	1.19075	3.50196	hsa-mir-6859-2,6,28,+
hsa-miR-92a-1-5p	1	14	14	1.19075	3.50196	hsa-mir-92a-1,11,33,+
hsa-miR-5010-5p	1	14	14	1.19075	3.50196	hsa-mir-5010,21,42,+
hsa-miR-34a-5p	1	14	14	1.19075	3.50196	hsa-mir-34a,22,43,+
hsa-miR-6859-5p	1	14	875	1.19075	3.50196	hsa-mir-6859-1,6,28,+
hsa-miR-6859-5p	1	14	875	1.19075	3.50196	hsa-mir-6859-3,6,28,+
hsa-miR-6859-5p	1	14	875	1.19075	3.50196	hsa-mir-6859-1,6,28,+
hsa-miR-6859-5p	1	14	875	1.19075	3.50196	hsa-mir-6859-4,6,28,+
hsa-miR-337-3p	1	14	14	1.19075	3.50196	hsa-mir-337,61,82,+
hsa-miR-6859-5p	1	14	875	1.19075	3.50196	hsa-mir-6859-1,6,28,+
hsa-miR-4685-3p	1	13	13	1.1057	3.25182	hsa-mir-4685,48,69,+
hsa-miR-1287-5p	1	13	13	1.1057	3.25182	hsa-mir-1287,16,37,+
hsa-miR-1294	1	13	13	1.1057	3.25182	hsa-mir-1294,48,69,+
hsa-miR-337-5p	1	13	13	1.1057	3.25182	hsa-mir-337,23,43,+
hsa-miR-937-3p	1	12	12	1.02064	3.00168	hsa-mir-937,51,72,+
hsa-miR-6772-3p	1	12	12	1.02064	3.00168	hsa-mir-6772,41,63,+
hsa-miR-760	1	12	12	1.02064	3.00168	hsa-mir-760,49,68,+
hsa-miR-3120-3p	1	12	12	1.02064	3.00168	hsa-mir-3120,51,71,+
hsa-miR-3615	1	12	12	1.02064	3.00168	hsa-mir-3615,51,71,+
hsa-miR-4677-3p	1	12	12	1.02064	3.00168	hsa-mir-4677,50,71,+
hsa-miR-4746-5p	1	12	12	1.02064	3.00168	hsa-mir-4746,10,32,+
hsa-miR-200c-3p	1	12	12	1.02064	3.00168	hsa-mir-200c,44,66,+
hsa-miR-106b-5p	1	11	11	0.935589	2.75154	hsa-mir-106b,12,32,+
hsa-miR-874-3p	1	11	11	0.935589	2.75154	hsa-mir-874,47,68,+
hsa-miR-6819-3p	1	11	11	0.935589	2.75154	hsa-mir-6819,41,61,+
hsa-miR-589-3p	1	11	11	0.935589	2.75154	hsa-mir-589,61,84,+
hsa-miR-330-3p	1	11	11	0.935589	2.75154	hsa-mir-330,57,79,+
hsa-miR-10527-5p	1	11	11	0.935589	2.75154	hsa-mir-10527,1,23,+
hsa-miR-625-3p	1	11	11	0.935589	2.75154	hsa-mir-625,52,73,+
hsa-miR-6515-5p	1	10	10	0.850535	2.5014	hsa-mir-6515,3,23,+
hsa-miR-598-3p	1	10	10	0.850535	2.5014	hsa-mir-598,61,82,+
hsa-miR-29b-3p	1	10	5	0.850535	2.5014	hsa-mir-29b-2,52,74,+
hsa-miR-329-3p	1	10	5	0.850535	2.5014	hsa-mir-329-1,50,71,+
hsa-miR-1185-1-3p	1	10	10	0.850535	2.5014	hsa-mir-1185-1,53,74,+
hsa-miR-766-5p	1	10	10	0.850535	2.5014	hsa-mir-766,29,50,+
hsa-miR-320b	1	10	5	0.850535	2.5014	hsa-mir-320b-1,42,63,+
hsa-miR-329-3p	1	10	5	0.850535	2.5014	hsa-mir-329-2,52,73,+
hsa-miR-500a-3p	1	10	10	0.850535	2.5014	hsa-mir-500a,52,73,+
hsa-miR-378a-5p	1	10	10	0.850535	2.5014	hsa-mir-378a,5,26,+
hsa-miR-495-3p	1	10	10	0.850535	2.5014	hsa-mir-495,50,71,+
hsa-miR-320b	1	10	5	0.850535	2.5014	hsa-mir-320b-2,41,62,+
hsa-miR-664b-5p	1	10	10	0.850535	2.5014	hsa-mir-664b,1,24,+
hsa-miR-29b-3p	1	10	5	0.850535	2.5014	hsa-mir-29b-1,51,73,+
hsa-miR-375-3p	1	9	9	0.765482	2.25126	hsa-mir-375,40,61,+
hsa-miR-541-3p	1	9	9	0.765482	2.25126	hsa-mir-541,54,75,+
hsa-miR-877-3p	1	9	9	0.765482	2.25126	hsa-mir-877,66,86,+
hsa-miR-323a-3p	1	9	9	0.765482	2.25126	hsa-mir-323a,51,71,+
hsa-miR-3605-5p	1	9	9	0.765482	2.25126	hsa-mir-3605,22,44,+
hsa-miR-296-5p	1	9	9	0.765482	2.25126	hsa-mir-296,14,34,+
hsa-miR-1180-3p	1	9	9	0.765482	2.25126	hsa-mir-1180,41,62,+
hsa-miR-6813-5p	1	8	8	0.680428	2.00112	hsa-mir-6813,6,28,+
hsa-miR-629-3p	1	8	8	0.680428	2.00112	hsa-mir-629,61,82,+
hsa-miR-133a-3p	1	8	4	0.680428	2.00112	hsa-mir-133a-2,59,80,+
hsa-miR-211-5p	1	8	8	0.680428	2.00112	hsa-mir-211,26,47,+
hsa-miR-376c-3p	1	8	8	0.680428	2.00112	hsa-mir-376c,43,63,+
hsa-miR-369-3p	1	8	8	0.680428	2.00112	hsa-mir-369,44,64,+
hsa-miR-4748	1	8	8	0.680428	2.00112	hsa-mir-4748,10,30,+
hsa-miR-9-5p	1	8	2.66667	0.680428	2.00112	hsa-mir-9-3,16,38,+
hsa-miR-487a-3p	1	8	8	0.680428	2.00112	hsa-mir-487a,49,70,+
hsa-miR-6847-5p	1	8	8	0.680428	2.00112	hsa-mir-6847,6,28,+
hsa-miR-130b-5p	1	8	8	0.680428	2.00112	hsa-mir-130b,13,33,+
hsa-miR-335-5p	1	8	8	0.680428	2.00112	hsa-mir-335,16,38,+
hsa-miR-133a-3p	1	8	4	0.680428	2.00112	hsa-mir-133a-1,53,74,+
hsa-miR-9-5p	1	8	2.66667	0.680428	2.00112	hsa-mir-9-1,16,38,+
hsa-miR-9-5p	1	8	2.66667	0.680428	2.00112	hsa-mir-9-2,16,38,+
hsa-let-7i-3p	1	7	7	0.595375	1.75098	hsa-let-7i,62,83,+
hsa-miR-27a-5p	1	7	7	0.595375	1.75098	hsa-mir-27a,10,31,+
hsa-miR-338-3p	1	7	7	0.595375	1.75098	hsa-mir-338,42,63,+
hsa-miR-193a-5p	1	7	7	0.595375	1.75098	hsa-mir-193a,21,42,+
hsa-miR-3605-3p	1	7	7	0.595375	1.75098	hsa-mir-3605,66,88,+
hsa-miR-497-5p	1	7	7	0.595375	1.75098	hsa-mir-497,24,44,+
hsa-miR-3620-3p	1	7	7	0.595375	1.75098	hsa-mir-3620,58,79,+
hsa-miR-99a-5p	1	7	7	0.595375	1.75098	hsa-mir-99a,13,34,+
hsa-miR-301b-3p	1	7	7	0.595375	1.75098	hsa-mir-301b,45,67,+
hsa-miR-30c-2-3p	1	7	7	0.595375	1.75098	hsa-mir-30c-2,47,68,+
hsa-miR-3617-5p	1	7	7	0.595375	1.75098	hsa-mir-3617,10,31,+
hsa-miR-29c-5p	1	7	7	0.595375	1.75098	hsa-mir-29c,16,37,+
hsa-miR-6862-5p	1	6	1.5	0.510321	1.50084	hsa-mir-6862-1,6,27,+
hsa-miR-3173-5p	1	6	6	0.510321	1.50084	hsa-mir-3173,5,26,+
hsa-miR-940	1	6	6	0.510321	1.50084	hsa-mir-940,60,80,+
hsa-miR-210-5p	1	6	6	0.510321	1.50084	hsa-mir-210,28,49,+
hsa-miR-758-3p	1	6	6	0.510321	1.50084	hsa-mir-758,52,73,+
hsa-miR-19a-3p	1	6	6	0.510321	1.50084	hsa-mir-19a,49,71,+
hsa-miR-30a-5p	1	6	6	0.510321	1.50084	hsa-mir-30a,6,27,+
hsa-miR-223-5p	1	6	6	0.510321	1.50084	hsa-mir-223,26,47,+
hsa-miR-6862-5p	1	6	1.5	0.510321	1.50084	hsa-mir-6862-1,6,27,+
hsa-miR-6862-5p	1	6	1.5	0.510321	1.50084	hsa-mir-6862-2,6,27,+
hsa-miR-6862-5p	1	6	1.5	0.510321	1.50084	hsa-mir-6862-2,6,27,+
hsa-miR-6764-5p	1	6	6	0.510321	1.50084	hsa-mir-6764,6,27,+
hsa-miR-942-5p	1	6	6	0.510321	1.50084	hsa-mir-942,13,34,+
hsa-miR-4707-3p	1	6	6	0.510321	1.50084	hsa-mir-4707,52,73,+
hsa-miR-496	1	6	6	0.510321	1.50084	hsa-mir-496,56,77,+
hsa-miR-6516-5p	1	6	6	0.510321	1.50084	hsa-mir-6516,12,33,+
hsa-miR-26b-3p	1	6	6	0.510321	1.50084	hsa-mir-26b,47,67,+
hsa-miR-3064-5p	1	6	6	0.510321	1.50084	hsa-mir-3064,3,23,+
hsa-miR-590-3p	1	6	6	0.510321	1.50084	hsa-mir-590,56,76,+
hsa-miR-6791-3p	1	5	5	0.425268	1.2507	hsa-mir-6791,47,67,+
hsa-miR-664a-5p	1	5	5	0.425268	1.2507	hsa-mir-664a,11,34,+
hsa-miR-140-3p	1	5	5	0.425268	1.2507	hsa-mir-140,62,82,+
hsa-miR-409-5p	1	5	5	0.425268	1.2507	hsa-mir-409,15,37,+
hsa-miR-152-5p	1	5	5	0.425268	1.2507	hsa-mir-152,16,38,+
hsa-miR-363-3p	1	5	5	0.425268	1.2507	hsa-mir-363,50,71,+
hsa-miR-2355-3p	1	5	5	0.425268	1.2507	hsa-mir-2355,54,75,+
hsa-miR-487b-5p	1	5	5	0.425268	1.2507	hsa-mir-487b,15,36,+
hsa-miR-628-5p	1	5	5	0.425268	1.2507	hsa-mir-628,23,44,+
hsa-miR-5189-5p	1	5	5	0.425268	1.2507	hsa-mir-5189,26,49,+
hsa-miR-5698	1	5	5	0.425268	1.2507	hsa-mir-5698,10,31,+
hsa-miR-2110	1	5	5	0.425268	1.2507	hsa-mir-2110,8,29,+
hsa-miR-25-5p	1	5	5	0.425268	1.2507	hsa-mir-25,14,34,+
hsa-miR-106a-5p	1	5	5	0.425268	1.2507	hsa-mir-106a,13,35,+
hsa-miR-125a-3p	1	5	5	0.425268	1.2507	hsa-mir-125a,53,74,+
hsa-miR-342-5p	1	5	5	0.425268	1.2507	hsa-mir-342,19,39,+
hsa-miR-29c-3p	1	5	5	0.425268	1.2507	hsa-mir-29c,54,75,+
hsa-miR-4750-5p	1	5	5	0.425268	1.2507	hsa-mir-4750,3,24,+
hsa-miR-191-3p	1	5	5	0.425268	1.2507	hsa-mir-191,58,79,+
hsa-miR-3909	1	4	4	0.340214	1.00056	hsa-mir-3909,71,92,+
hsa-miR-550a-3p	1	4	1.33333	0.340214	1.00056	hsa-mir-550a-3,60,81,+
hsa-miR-3158-3p	1	4	2	0.340214	1.00056	hsa-mir-3158-2,50,71,+
hsa-miR-769-3p	1	4	4	0.340214	1.00056	hsa-mir-769,69,91,+
hsa-miR-6772-5p	1	4	4	0.340214	1.00056	hsa-mir-6772,6,27,+
hsa-miR-30e-5p	1	4	4	0.340214	1.00056	hsa-mir-30e,17,38,+
hsa-miR-3150a-5p	1	4	4	0.340214	1.00056	hsa-mir-3150a,12,33,+
hsa-miR-3661	1	4	4	0.340214	1.00056	hsa-mir-3661,21,42,+
hsa-miR-5588-5p	1	4	4	0.340214	1.00056	hsa-mir-5588,1,21,+
hsa-miR-432-3p	1	4	4	0.340214	1.00056	hsa-mir-432,62,82,+
hsa-miR-185-3p	1	4	4	0.340214	1.00056	hsa-mir-185,50,71,+
hsa-miR-3124-5p	1	4	4	0.340214	1.00056	hsa-mir-3124,7,27,+
hsa-miR-589-5p	1	4	4	0.340214	1.00056	hsa-mir-589,24,45,+
hsa-miR-183-5p	1	4	4	0.340214	1.00056	hsa-mir-183,27,48,+
hsa-miR-10399-5p	1	4	4	0.340214	1.00056	hsa-mir-10399,1,21,+
hsa-miR-550a-3p	1	4	1.33333	0.340214	1.00056	hsa-mir-550a-2,61,82,+
hsa-miR-6842-5p	1	4	4	0.340214	1.00056	hsa-mir-6842,6,27,+
hsa-miR-320d	1	4	2	0.340214	1.00056	hsa-mir-320d-1,42,60,+
hsa-miR-3158-3p	1	4	2	0.340214	1.00056	hsa-mir-3158-1,50,71,+
hsa-miR-103a-2-5p	1	4	4	0.340214	1.00056	hsa-mir-103a-2,11,33,+
hsa-miR-320d	1	4	2	0.340214	1.00056	hsa-mir-320d-2,42,60,+
hsa-miR-93-3p	1	4	4	0.340214	1.00056	hsa-mir-93,50,71,+
hsa-miR-3187-3p	1	4	4	0.340214	1.00056	hsa-mir-3187,44,63,+
hsa-miR-550a-3p	1	4	1.33333	0.340214	1.00056	hsa-mir-550a-1,61,82,+
hsa-miR-4701-5p	1	4	4	0.340214	1.00056	hsa-mir-4701,3,24,+
hsa-miR-10b-5p	1	4	4	0.340214	1.00056	hsa-mir-10b,27,49,+
hsa-miR-5193	1	4	4	0.340214	1.00056	hsa-mir-5193,60,81,+
hsa-miR-3180-3p	1	3	0.230769	0.255161	0.75042	hsa-mir-3180-2,58,79,+
hsa-miR-7705	1	3	3	0.255161	0.75042	hsa-mir-7705,1,23,+
hsa-miR-194-5p	1	3	1.5	0.255161	0.75042	hsa-mir-194-1,15,36,+
hsa-miR-6724-5p	1	3	0.107143	0.255161	0.75042	hsa-mir-6724-1,11,33,+
hsa-miR-7110-5p	1	3	3	0.255161	0.75042	hsa-mir-7110,6,26,+
hsa-miR-3913-5p	1	3	1.5	0.255161	0.75042	hsa-mir-3913-1,23,44,+
hsa-miR-6724-5p	1	3	0.107143	0.255161	0.75042	hsa-mir-6724-3,11,33,+
hsa-miR-6724-5p	1	3	0.107143	0.255161	0.75042	hsa-mir-6724-1,11,33,+
hsa-miR-6724-5p	1	3	0.107143	0.255161	0.75042	hsa-mir-6724-2,11,33,+
hsa-miR-6724-5p	1	3	0.107143	0.255161	0.75042	hsa-mir-6724-2,11,33,+
hsa-miR-6724-5p	1	3	0.107143	0.255161	0.75042	hsa-mir-6724-3,11,33,+
hsa-miR-6724-5p	1	3	0.107143	0.255161	0.75042	hsa-mir-6724-3,11,33,+
hsa-miR-3180-3p	1	3	0.230769	0.255161	0.75042	hsa-mir-3180-1,62,83,+
hsa-miR-15b-3p	1	3	3	0.255161	0.75042	hsa-mir-15b,58,79,+
hsa-miR-3180-3p	1	3	0.230769	0.255161	0.75042	hsa-mir-3180-3,62,83,+
hsa-miR-664a-3p	1	3	3	0.255161	0.75042	hsa-mir-664a,49,71,+
hsa-miR-7-5p	1	3	1	0.255161	0.75042	hsa-mir-7-1,24,47,+
hsa-miR-6735-5p	1	3	3	0.255161	0.75042	hsa-mir-6735,6,30,+
hsa-miR-6724-5p	1	3	0.107143	0.255161	0.75042	hsa-mir-6724-3,11,33,+
hsa-miR-6724-5p	1	3	0.107143	0.255161	0.75042	hsa-mir-6724-2,11,33,+
hsa-miR-6724-5p	1	3	0.107143	0.255161	0.75042	hsa-mir-6724-3,11,33,+
hsa-miR-4786-5p	1	3	3	0.255161	0.75042	hsa-mir-4786,11,32,+
hsa-miR-3613-5p	1	3	3	0.255161	0.75042	hsa-mir-3613,16,37,+
hsa-miR-4799-5p	1	3	3	0.255161	0.75042	hsa-mir-4799,10,31,+
hsa-miR-6724-5p	1	3	0.107143	0.255161	0.75042	hsa-mir-6724-4,11,33,+
hsa-miR-3180-3p	1	3	0.230769	0.255161	0.75042	hsa-mir-3180-4,36,57,+
hsa-miR-3938	1	3	3	0.255161	0.75042	hsa-mir-3938,59,80,+
hsa-miR-6724-5p	1	3	0.107143	0.255161	0.75042	hsa-mir-6724-1,11,33,+
hsa-miR-127-5p	1	3	3	0.255161	0.75042	hsa-mir-127,23,44,+
hsa-miR-6858-3p	1	3	3	0.255161	0.75042	hsa-mir-6858,42,63,+
hsa-miR-6724-5p	1	3	0.107143	0.255161	0.75042	hsa-mir-6724-2,11,33,+
hsa-miR-3191-3p	1	3	3	0.255161	0.75042	hsa-mir-3191,46,68,+
hsa-miR-449a	1	3	3	0.255161	0.75042	hsa-mir-449a,16,37,+
hsa-miR-7855-5p	1	3	3	0.255161	0.75042	hsa-mir-7855,3,24,+
hsa-miR-6724-5p	1	3	0.107143	0.255161	0.75042	hsa-mir-6724-4,11,33,+
hsa-miR-6724-5p	1	3	0.107143	0.255161	0.75042	hsa-mir-6724-4,11,33,+
hsa-miR-215-5p	1	3	3	0.255161	0.75042	hsa-mir-215,27,47,+
hsa-miR-6724-5p	1	3	0.107143	0.255161	0.75042	hsa-mir-6724-3,11,33,+
hsa-miR-1271-5p	1	3	3	0.255161	0.75042	hsa-mir-1271,15,36,+
hsa-miR-6724-5p	1	3	0.107143	0.255161	0.75042	hsa-mir-6724-2,11,33,+
hsa-miR-6724-5p	1	3	0.107143	0.255161	0.75042	hsa-mir-6724-2,11,33,+
hsa-miR-628-3p	1	3	3	0.255161	0.75042	hsa-mir-628,61,81,+
hsa-miR-3180-3p	1	3	0.230769	0.255161	0.75042	hsa-mir-3180-3,62,83,+
hsa-miR-7-5p	1	3	1	0.255161	0.75042	hsa-mir-7-3,31,54,+
hsa-miR-744-3p	1	3	3	0.255161	0.75042	hsa-mir-744,68,89,+
hsa-miR-3180-3p	1	3	0.230769	0.255161	0.75042	hsa-mir-3180-2,58,79,+
hsa-miR-194-5p	1	3	1.5	0.255161	0.75042	hsa-mir-194-2,15,36,+
hsa-miR-6793-3p	1	3	3	0.255161	0.75042	hsa-mir-6793,44,63,+
hsa-miR-7-5p	1	3	1	0.255161	0.75042	hsa-mir-7-2,32,55,+
hsa-miR-6724-5p	1	3	0.107143	0.255161	0.75042	hsa-mir-6724-1,11,33,+
hsa-miR-6724-5p	1	3	0.107143	0.255161	0.75042	hsa-mir-6724-1,11,33,+
hsa-miR-501-5p	1	3	3	0.255161	0.75042	hsa-mir-501,14,35,+
hsa-miR-654-3p	1	3	3	0.255161	0.75042	hsa-mir-654,51,72,+
hsa-miR-665	1	3	3	0.255161	0.75042	hsa-mir-665,43,62,+
hsa-miR-3677-3p	1	3	3	0.255161	0.75042	hsa-mir-3677,39,60,+
hsa-miR-6724-5p	1	3	0.107143	0.255161	0.75042	hsa-mir-6724-3,11,33,+
hsa-miR-3180-3p	1	3	0.230769	0.255161	0.75042	hsa-mir-3180-3,62,83,+
hsa-miR-3180-3p	1	3	0.230769	0.255161	0.75042	hsa-mir-3180-2,58,79,+
hsa-miR-3138	1	3	3	0.255161	0.75042	hsa-mir-3138,48,71,+
hsa-miR-3074-5p	1	3	3	0.255161	0.75042	hsa-mir-3074,12,32,+
hsa-miR-6892-5p	1	3	3	0.255161	0.75042	hsa-mir-6892,1,21,+
hsa-miR-6724-5p	1	3	0.107143	0.255161	0.75042	hsa-mir-6724-2,11,33,+
hsa-miR-6724-5p	1	3	0.107143	0.255161	0.75042	hsa-mir-6724-4,11,33,+
hsa-miR-6724-5p	1	3	0.107143	0.255161	0.75042	hsa-mir-6724-1,11,33,+
hsa-miR-6724-5p	1	3	0.107143	0.255161	0.75042	hsa-mir-6724-1,11,33,+
hsa-miR-491-5p	1	3	3	0.255161	0.75042	hsa-mir-491,16,37,+
hsa-miR-1468-5p	1	3	3	0.255161	0.75042	hsa-mir-1468,13,33,+
hsa-miR-483-5p	1	3	3	0.255161	0.75042	hsa-mir-483,8,29,+
hsa-miR-340-3p	1	3	3	0.255161	0.75042	hsa-mir-340,58,79,+
hsa-miR-3180-3p	1	3	0.230769	0.255161	0.75042	hsa-mir-3180-1,62,83,+
hsa-miR-454-5p	1	3	3	0.255161	0.75042	hsa-mir-454,24,45,+
hsa-miR-6724-5p	1	3	0.107143	0.255161	0.75042	hsa-mir-6724-4,11,33,+
hsa-miR-6724-5p	1	3	0.107143	0.255161	0.75042	hsa-mir-6724-4,11,33,+
hsa-miR-6736-5p	1	3	3	0.255161	0.75042	hsa-mir-6736,6,26,+
hsa-miR-3180-3p	1	3	0.230769	0.255161	0.75042	hsa-mir-3180-5,36,57,+
hsa-miR-3180-3p	1	3	0.230769	0.255161	0.75042	hsa-mir-3180-1,62,83,+
hsa-miR-374b-3p	1	3	3	0.255161	0.75042	hsa-mir-374b,41,62,+
hsa-miR-6724-5p	1	3	0.107143	0.255161	0.75042	hsa-mir-6724-4,11,33,+
hsa-miR-3913-5p	1	3	1.5	0.255161	0.75042	hsa-mir-3913-2,22,43,+
hsa-miR-641	1	3	3	0.255161	0.75042	hsa-mir-641,16,39,+
hsa-miR-3667-3p	1	2	2	0.170107	0.50028	hsa-mir-3667,45,66,+
hsa-miR-2276-3p	1	2	2	0.170107	0.50028	hsa-mir-2276,54,75,+
hsa-miR-376a-5p	1	2	2	0.170107	0.50028	hsa-mir-376a-1,7,28,+
hsa-miR-6747-3p	1	2	2	0.170107	0.50028	hsa-mir-6747,41,61,+
hsa-miR-1229-5p	1	2	2	0.170107	0.50028	hsa-mir-1229,1,24,+
hsa-miR-7110-3p	1	2	2	0.170107	0.50028	hsa-mir-7110,65,86,+
hsa-miR-542-3p	1	2	2	0.170107	0.50028	hsa-mir-542,53,74,+
hsa-miR-1304-5p	1	2	2	0.170107	0.50028	hsa-mir-1304,20,41,+
hsa-miR-1185-2-3p	1	2	2	0.170107	0.50028	hsa-mir-1185-2,53,74,+
hsa-miR-4676-5p	1	2	2	0.170107	0.50028	hsa-mir-4676,10,30,+
hsa-miR-4676-3p	1	2	2	0.170107	0.50028	hsa-mir-4676,44,65,+
hsa-miR-7854-3p	1	2	2	0.170107	0.50028	hsa-mir-7854,41,61,+
hsa-miR-490-5p	1	2	2	0.170107	0.50028	hsa-mir-490,39,58,+
hsa-miR-6511a-5p	1	2	0.1	0.170107	0.50028	hsa-mir-6511a-1,5,27,+
hsa-miR-6819-5p	1	2	2	0.170107	0.50028	hsa-mir-6819,6,27,+
hsa-miR-4738-3p	1	2	2	0.170107	0.50028	hsa-mir-4738,57,78,+
hsa-miR-6511a-5p	1	2	0.1	0.170107	0.50028	hsa-mir-6511a-4,5,27,+
hsa-miR-144-5p	1	2	2	0.170107	0.50028	hsa-mir-144,15,36,+
hsa-miR-576-5p	1	2	2	0.170107	0.50028	hsa-mir-576,16,37,+
hsa-miR-2277-5p	1	2	2	0.170107	0.50028	hsa-mir-2277,18,41,+
hsa-miR-4638-5p	1	2	2	0.170107	0.50028	hsa-mir-4638,2,22,+
hsa-miR-323a-5p	1	2	2	0.170107	0.50028	hsa-mir-323a,16,37,+
hsa-miR-6511a-5p	1	2	0.1	0.170107	0.50028	hsa-mir-6511a-4,5,27,+
hsa-miR-6875-5p	1	2	2	0.170107	0.50028	hsa-mir-6875,6,26,+
hsa-miR-6511a-5p	1	2	0.1	0.170107	0.50028	hsa-mir-6511a-4,5,27,+
hsa-miR-1269a	1	2	2	0.170107	0.50028	hsa-mir-1269a,67,88,+
hsa-miR-374a-5p	1	2	2	0.170107	0.50028	hsa-mir-374a,12,33,+
hsa-let-7e-3p	1	2	2	0.170107	0.50028	hsa-let-7e,53,74,+
hsa-miR-4492	1	2	2	0.170107	0.50028	hsa-mir-4492,58,74,+
hsa-miR-6511a-5p	1	2	0.1	0.170107	0.50028	hsa-mir-6511a-1,5,27,+
hsa-miR-1913	1	2	2	0.170107	0.50028	hsa-mir-1913,49,70,+
hsa-miR-6511a-5p	1	2	0.1	0.170107	0.50028	hsa-mir-6511a-1,5,27,+
hsa-miR-212-5p	1	2	2	0.170107	0.50028	hsa-mir-212,31,53,+
hsa-miR-6511a-5p	1	2	0.1	0.170107	0.50028	hsa-mir-6511a-2,5,27,+
hsa-miR-6511a-5p	1	2	0.1	0.170107	0.50028	hsa-mir-6511a-3,5,27,+
hsa-miR-659-5p	1	2	2	0.170107	0.50028	hsa-mir-659,22,43,+
hsa-miR-2355-5p	1	2	2	0.170107	0.50028	hsa-mir-2355,11,31,+
hsa-miR-6511a-5p	1	2	0.1	0.170107	0.50028	hsa-mir-6511a-1,5,27,+
hsa-miR-6810-5p	1	2	2	0.170107	0.50028	hsa-mir-6810,6,28,+
hsa-miR-33a-5p	1	2	2	0.170107	0.50028	hsa-mir-33a,6,26,+
hsa-miR-7845-5p	1	2	2	0.170107	0.50028	hsa-mir-7845,3,23,+
hsa-miR-3065-3p	1	2	2	0.170107	0.50028	hsa-mir-3065,50,72,+
hsa-miR-3940-3p	1	2	2	0.170107	0.50028	hsa-mir-3940,57,78,+
hsa-miR-330-5p	1	2	2	0.170107	0.50028	hsa-mir-330,18,39,+
hsa-miR-6511a-5p	1	2	0.1	0.170107	0.50028	hsa-mir-6511a-3,5,27,+
hsa-miR-5189-3p	1	2	2	0.170107	0.50028	hsa-mir-5189,67,87,+
hsa-miR-6894-3p	1	2	2	0.170107	0.50028	hsa-mir-6894,37,57,+
hsa-miR-6511a-5p	1	2	0.1	0.170107	0.50028	hsa-mir-6511a-4,5,27,+
hsa-miR-6886-3p	1	2	2	0.170107	0.50028	hsa-mir-6886,38,58,+
hsa-miR-4489	1	2	2	0.170107	0.50028	hsa-mir-4489,6,26,+
hsa-miR-6511a-5p	1	2	0.1	0.170107	0.50028	hsa-mir-6511a-3,5,27,+
hsa-miR-195-5p	1	2	2	0.170107	0.50028	hsa-mir-195,15,35,+
hsa-miR-3174	1	2	2	0.170107	0.50028	hsa-mir-3174,10,32,+
hsa-miR-6802-5p	1	2	2	0.170107	0.50028	hsa-mir-6802,6,25,+
hsa-miR-6798-3p	1	2	2	0.170107	0.50028	hsa-mir-6798,47,67,+
hsa-miR-6511a-5p	1	2	0.1	0.170107	0.50028	hsa-mir-6511a-2,5,27,+
hsa-miR-219b-3p	1	2	2	0.170107	0.50028	hsa-mir-219b,56,78,+
hsa-miR-4659b-3p	1	2	2	0.170107	0.50028	hsa-mir-4659b,45,66,+
hsa-miR-6877-5p	1	2	2	0.170107	0.50028	hsa-mir-6877,6,27,+
hsa-miR-377-3p	1	2	2	0.170107	0.50028	hsa-mir-377,45,66,+
hsa-miR-6732-5p	1	2	2	0.170107	0.50028	hsa-mir-6732,6,25,+
hsa-miR-6511a-5p	1	2	0.1	0.170107	0.50028	hsa-mir-6511a-2,5,27,+
hsa-miR-6511a-5p	1	2	0.1	0.170107	0.50028	hsa-mir-6511a-3,5,27,+
hsa-miR-6509-5p	1	2	2	0.170107	0.50028	hsa-mir-6509,15,35,+
hsa-miR-184	1	2	2	0.170107	0.50028	hsa-mir-184,53,74,+
hsa-miR-6511a-5p	1	2	0.1	0.170107	0.50028	hsa-mir-6511a-2,5,27,+
hsa-miR-4651	1	2	2	0.170107	0.50028	hsa-mir-4651,10,29,+
hsa-miR-664b-3p	1	2	2	0.170107	0.50028	hsa-mir-664b,40,61,+
hsa-miR-4732-3p	1	2	2	0.170107	0.50028	hsa-mir-4732,43,63,+
hsa-miR-4688	1	2	2	0.170107	0.50028	hsa-mir-4688,55,76,+

## Sheet: SRX716595
name	unique reads	read count	read count (mult. map. adj.)	RPM (lib)	RPM (total)	coordinateString
hsa-miR-486-5p	1	569772	284886	38062	149447	hsa-mir-486-2,1,22,+
hsa-miR-486-5p	1	569772	284886	38062	149447	hsa-mir-486-1,4,25,+
hsa-miR-191-5p	1	254806	254806	17021.6	66833.6	hsa-mir-191,16,38,+
hsa-let-7i-5p	1	178782	178782	11943	46893.1	hsa-let-7i,6,27,+
hsa-let-7a-5p	1	63238	21079.3	4224.44	16586.8	hsa-let-7a-2,5,26,+
hsa-let-7a-5p	1	63238	21079.3	4224.44	16586.8	hsa-let-7a-3,4,25,+
hsa-let-7a-5p	1	63238	21079.3	4224.44	16586.8	hsa-let-7a-1,6,27,+
hsa-miR-92a-3p	1	52548	26274	3510.32	13782.9	hsa-mir-92a-2,48,69,+
hsa-miR-92a-3p	1	52548	26274	3510.32	13782.9	hsa-mir-92a-1,48,69,+
hsa-miR-127-3p	1	47791	47791	3192.54	12535.2	hsa-mir-127,57,78,+
hsa-let-7b-5p	1	45825	45825	3061.21	12019.5	hsa-let-7b,6,27,+
hsa-miR-181a-5p	1	35400	17700	2364.8	9285.14	hsa-mir-181a-1,24,46,+
hsa-miR-181a-5p	1	35400	17700	2364.8	9285.14	hsa-mir-181a-2,39,61,+
hsa-miR-22-3p	1	27365	27365	1828.04	7177.63	hsa-mir-22,53,74,+
hsa-miR-423-5p	1	26707	26707	1784.09	7005.04	hsa-mir-423,17,39,+
hsa-let-7g-5p	1	24277	24277	1621.76	6367.67	hsa-let-7g,5,26,+
hsa-miR-320a-3p	1	23779	23779	1588.49	6237.05	hsa-mir-320a,42,63,+
hsa-miR-221-3p	1	22550	22550	1506.39	5914.69	hsa-mir-221,65,87,+
hsa-miR-26a-5p	1	21355	10677.5	1426.56	5601.25	hsa-mir-26a-1,10,31,+
hsa-miR-26a-5p	1	21355	10677.5	1426.56	5601.25	hsa-mir-26a-2,14,35,+
hsa-miR-103a-3p	1	20023	10011.5	1337.58	5251.88	hsa-mir-103a-1,48,70,+
hsa-miR-103a-3p	1	20023	10011.5	1337.58	5251.88	hsa-mir-103a-2,48,70,+
hsa-let-7f-5p	1	13042	6521	871.234	3420.81	hsa-let-7f-1,7,28,+
hsa-let-7f-5p	1	13042	6521	871.234	3420.81	hsa-let-7f-2,8,29,+
hsa-let-7d-5p	1	9915	9915	662.343	2600.63	hsa-let-7d,8,29,+
hsa-miR-766-3p	1	9710	9710	648.649	2546.86	hsa-mir-766,65,86,+
hsa-miR-98-5p	1	9595	9595	640.967	2516.69	hsa-mir-98,22,43,+
hsa-miR-423-3p	1	8198	8198	547.644	2150.27	hsa-mir-423,53,75,+
hsa-miR-146a-5p	1	6673	6673	445.771	1750.28	hsa-mir-146a,21,42,+
hsa-miR-93-5p	1	6606	6606	441.295	1732.7	hsa-mir-93,11,33,+
hsa-miR-197-3p	1	6542	6542	437.02	1715.92	hsa-mir-197,48,69,+
hsa-miR-99b-5p	1	6328	6328	422.724	1659.78	hsa-mir-99b,7,28,+
hsa-miR-432-5p	1	5241	5241	350.11	1374.67	hsa-mir-432,14,36,+
hsa-miR-151a-3p	1	4897	4897	327.13	1284.44	hsa-mir-151a,47,67,+
hsa-miR-28-3p	1	4703	4703	314.171	1233.56	hsa-mir-28,54,75,+
hsa-miR-134-5p	1	4694	4694	313.569	1231.2	hsa-mir-134,8,29,+
hsa-miR-25-3p	1	4595	4595	306.956	1205.23	hsa-mir-25,52,73,+
hsa-miR-328-3p	1	4281	4281	285.98	1122.87	hsa-mir-328,48,69,+
hsa-miR-27b-3p	1	4117	4117	275.025	1079.86	hsa-mir-27b,61,81,+
hsa-miR-409-3p	1	3927	3927	262.332	1030.02	hsa-mir-409,47,68,+
hsa-miR-4433b-5p	1	3426	3426	228.864	898.613	hsa-mir-4433b,20,40,+
hsa-let-7d-3p	1	3148	3148	210.293	825.696	hsa-let-7d,62,83,+
hsa-miR-484	1	2833	2833	189.251	743.074	hsa-mir-484,8,29,+
hsa-miR-148a-3p	1	2574	2574	171.949	675.14	hsa-mir-148a,44,65,+
hsa-miR-125a-5p	1	2313	2313	154.513	606.682	hsa-mir-125a,15,38,+
hsa-miR-148b-3p	1	2262	2262	151.107	593.305	hsa-mir-148b,63,84,+
hsa-miR-151a-5p	1	2153	2153	143.825	564.715	hsa-mir-151a,11,31,+
hsa-let-7e-5p	1	2055	2055	137.278	539.01	hsa-let-7e,8,29,+
hsa-miR-126-5p	1	1956	1956	130.665	513.044	hsa-mir-126,15,35,+
hsa-miR-362-5p	1	1398	1398	93.3894	366.684	hsa-mir-362,5,28,+
hsa-let-7c-5p	1	1288	1288	86.0412	337.832	hsa-let-7c,11,32,+
hsa-miR-941	1	1253	73.7059	83.7031	328.652	hsa-mir-941-2,47,69,+
hsa-miR-941	1	1253	73.7059	83.7031	328.652	hsa-mir-941-4,47,69,+
hsa-miR-941	1	1253	73.7059	83.7031	328.652	hsa-mir-941-2,47,69,+
hsa-miR-941	1	1253	73.7059	83.7031	328.652	hsa-mir-941-4,47,69,+
hsa-miR-941	1	1253	73.7059	83.7031	328.652	hsa-mir-941-2,47,69,+
hsa-miR-941	1	1253	73.7059	83.7031	328.652	hsa-mir-941-3,47,69,+
hsa-miR-941	1	1253	73.7059	83.7031	328.652	hsa-mir-941-5,47,69,+
hsa-miR-941	1	1253	73.7059	83.7031	328.652	hsa-mir-941-5,47,69,+
hsa-miR-941	1	1253	73.7059	83.7031	328.652	hsa-mir-941-5,47,69,+
hsa-miR-941	1	1253	73.7059	83.7031	328.652	hsa-mir-941-1,47,69,+
hsa-miR-941	1	1253	73.7059	83.7031	328.652	hsa-mir-941-3,47,69,+
hsa-miR-941	1	1253	73.7059	83.7031	328.652	hsa-mir-941-4,47,69,+
hsa-miR-941	1	1253	73.7059	83.7031	328.652	hsa-mir-941-3,47,69,+
hsa-miR-941	1	1253	73.7059	83.7031	328.652	hsa-mir-941-4,47,69,+
hsa-miR-941	1	1253	73.7059	83.7031	328.652	hsa-mir-941-5,47,69,+
hsa-miR-941	1	1253	73.7059	83.7031	328.652	hsa-mir-941-3,47,69,+
hsa-miR-941	1	1253	73.7059	83.7031	328.652	hsa-mir-941-2,47,69,+
hsa-miR-1908-5p	1	1181	1181	78.8934	309.767	hsa-mir-1908,12,32,+
hsa-miR-143-3p	1	1171	1171	78.2253	307.144	hsa-mir-143,61,81,+
hsa-miR-652-3p	1	1151	1151	76.8893	301.898	hsa-mir-652,61,81,+
hsa-miR-4446-3p	1	1085	1085	72.4804	284.587	hsa-mir-4446,43,64,+
hsa-miR-744-5p	1	1062	1062	70.9439	278.554	hsa-mir-744,11,32,+
hsa-miR-181b-5p	1	958	479	63.9965	251.276	hsa-mir-181b-1,36,58,+
hsa-miR-181b-5p	1	958	479	63.9965	251.276	hsa-mir-181b-2,16,38,+
hsa-miR-186-5p	1	951	951	63.5289	249.44	hsa-mir-186,15,36,+
hsa-miR-433-3p	1	945	945	63.128	247.866	hsa-mir-433,64,85,+
hsa-miR-21-3p	1	922	922	61.5916	241.833	hsa-mir-21,46,66,+
hsa-miR-30b-5p	1	887	887	59.2535	232.653	hsa-mir-30b,17,38,+
hsa-miR-182-5p	1	808	808	53.9762	211.932	hsa-mir-182,23,46,+
hsa-miR-126-3p	1	757	757	50.5692	198.555	hsa-mir-126,52,73,+
hsa-miR-181a-2-3p	1	716	716	47.8304	187.801	hsa-mir-181a-2,77,98,+
hsa-miR-16-5p	1	676	338	45.1583	177.31	hsa-mir-16-2,10,31,+
hsa-miR-16-5p	1	676	338	45.1583	177.31	hsa-mir-16-1,14,35,+
hsa-miR-382-5p	1	662	662	44.223	173.637	hsa-mir-382,11,32,+
hsa-miR-106b-3p	1	623	623	41.6178	163.408	hsa-mir-106b,52,73,+
hsa-miR-378a-3p	1	599	599	40.0145	157.113	hsa-mir-378a,43,64,+
hsa-miR-769-5p	1	564	564	37.6764	147.933	hsa-mir-769,30,51,+
hsa-miR-574-3p	1	530	530	35.4051	139.015	hsa-mir-574,61,82,+
hsa-miR-199b-3p	1	515	171.667	34.4031	135.08	hsa-mir-199b,65,86,+
hsa-miR-199a-3p	1	515	171.667	34.4031	135.08	hsa-mir-199a-1,47,68,+
hsa-miR-199a-3p	1	515	171.667	34.4031	135.08	hsa-mir-199a-2,70,91,+
hsa-miR-331-3p	1	514	514	34.3363	134.818	hsa-mir-331,61,81,+
hsa-miR-27a-3p	1	509	509	34.0023	133.507	hsa-mir-27a,51,71,+
hsa-miR-6852-5p	1	481	481	32.1318	126.163	hsa-mir-6852,6,26,+
hsa-miR-671-3p	1	476	476	31.7978	124.851	hsa-mir-671,68,88,+
hsa-miR-486-3p	1	418	209	27.9233	109.638	hsa-mir-486-2,43,63,+
hsa-miR-486-3p	1	418	209	27.9233	109.638	hsa-mir-486-1,46,66,+
hsa-miR-181d-5p	1	410	410	27.3889	107.54	hsa-mir-181d,36,58,+
hsa-miR-21-5p	1	369	369	24.65	96.7858	hsa-mir-21,8,29,+
hsa-miR-485-3p	1	362	362	24.1824	94.9498	hsa-mir-485,46,67,+
hsa-miR-23a-3p	1	351	351	23.4476	92.0646	hsa-mir-23a,45,65,+
hsa-miR-11400	1	349	349	23.314	91.54	hsa-mir-11400,11,31,+
hsa-miR-654-5p	1	326	326	21.7775	85.5073	hsa-mir-654,16,37,+
hsa-miR-192-5p	1	318	318	21.2431	83.4089	hsa-mir-192,24,44,+
hsa-miR-146b-5p	1	315	315	21.0427	82.622	hsa-mir-146b,9,31,+
hsa-miR-185-5p	1	291	291	19.4394	76.327	hsa-mir-185,15,36,+
hsa-miR-199a-5p	1	285	142.5	19.0386	74.7533	hsa-mir-199a-1,6,28,+
hsa-miR-199a-5p	1	285	142.5	19.0386	74.7533	hsa-mir-199a-2,31,53,+
hsa-miR-20a-5p	1	262	262	17.5022	68.7206	hsa-mir-20a,8,30,+
hsa-miR-142-5p	1	255	255	17.0346	66.8845	hsa-mir-142,16,36,+
hsa-miR-487b-3p	1	247	247	16.5001	64.7862	hsa-mir-487b,51,72,+
hsa-miR-92b-3p	1	244	244	16.2997	63.9993	hsa-mir-92b,61,82,+
hsa-miR-532-5p	1	236	236	15.7653	61.901	hsa-mir-532,20,41,+
hsa-miR-17-5p	1	235	235	15.6985	61.6387	hsa-mir-17,14,36,+
hsa-miR-1249-3p	1	225	225	15.0305	59.0157	hsa-mir-1249,41,62,+
hsa-miR-222-3p	1	222	222	14.8301	58.2289	hsa-mir-222,69,89,+
hsa-miR-223-3p	1	217	217	14.4961	56.9174	hsa-mir-223,68,89,+
hsa-miR-23a-5p	1	212	212	14.1621	55.6059	hsa-mir-23a,9,30,+
hsa-miR-425-3p	1	197	197	13.16	51.6716	hsa-mir-425,55,76,+
hsa-miR-4433b-3p	1	197	197	13.16	51.6716	hsa-mir-4433b,60,80,+
hsa-miR-145-5p	1	192	192	12.826	50.3601	hsa-mir-145,16,38,+
hsa-miR-10a-5p	1	184	184	12.2916	48.2618	hsa-mir-10a,22,44,+
hsa-miR-361-5p	1	180	180	12.0244	47.2126	hsa-mir-361,6,27,+
hsa-miR-148a-5p	1	179	179	11.9576	46.9503	hsa-mir-148a,6,27,+
hsa-miR-425-5p	1	178	178	11.8908	46.688	hsa-mir-425,14,36,+
hsa-miR-377-5p	1	177	177	11.824	46.4257	hsa-mir-377,7,28,+
hsa-miR-128-3p	1	173	86.5	11.5568	45.3765	hsa-mir-128-1,50,70,+
hsa-miR-128-3p	1	173	86.5	11.5568	45.3765	hsa-mir-128-2,52,72,+
hsa-miR-28-5p	1	171	171	11.4232	44.852	hsa-mir-28,14,35,+
hsa-miR-410-3p	1	161	161	10.7551	42.229	hsa-mir-410,50,70,+
hsa-miR-451a	1	156	156	10.4211	40.9176	hsa-mir-451a,17,38,+
hsa-miR-493-3p	1	154	154	10.2875	40.393	hsa-mir-493,57,78,+
hsa-miR-107	1	148	148	9.88672	38.8192	hsa-mir-107,50,72,+
hsa-miR-1273h-3p	1	141	141	9.41911	36.9832	hsa-mir-1273h,71,92,+
hsa-miR-4687-5p	1	134	134	8.95149	35.1472	hsa-mir-4687,12,33,+
hsa-miR-146b-3p	1	132	132	8.81789	34.6226	hsa-mir-146b,46,67,+
hsa-miR-139-5p	1	131	131	8.75108	34.3603	hsa-mir-139,7,29,+
hsa-miR-150-5p	1	127	127	8.48388	33.3111	hsa-mir-150,16,37,+
hsa-miR-1307-5p	1	126	126	8.41707	33.0488	hsa-mir-1307,41,61,+
hsa-miR-1304-3p	1	124	124	8.28347	32.5242	hsa-mir-1304,53,74,+
hsa-miR-210-3p	1	120	120	8.01626	31.4751	hsa-mir-210,66,87,+
hsa-miR-12136	1	117	58.5	7.81585	30.6882	hsa-mir-12136,1,18,+
hsa-miR-12136	1	117	58.5	7.81585	30.6882	hsa-mir-12136,1,18,+
hsa-miR-181a-3p	1	116	116	7.74905	30.4259	hsa-mir-181a-1,64,85,+
hsa-miR-1307-3p	1	115	115	7.68225	30.1636	hsa-mir-1307,80,101,+
hsa-miR-24-3p	1	113	56.5	7.54865	29.639	hsa-mir-24-2,50,71,+
hsa-miR-24-3p	1	113	56.5	7.54865	29.639	hsa-mir-24-1,44,65,+
hsa-miR-15b-5p	1	113	113	7.54865	29.639	hsa-mir-15b,20,41,+
hsa-miR-139-3p	1	111	111	7.41504	29.1144	hsa-mir-139,43,65,+
hsa-miR-7706	1	109	109	7.28144	28.5898	hsa-mir-7706,44,67,+
hsa-miR-26b-5p	1	107	107	7.14783	28.0653	hsa-mir-26b,12,32,+
hsa-miR-320c	1	103	51.5	6.88062	27.0161	hsa-mir-320c-2,42,61,+
hsa-miR-1301-3p	1	103	103	6.88062	27.0161	hsa-mir-1301,48,71,+
hsa-miR-320c	1	103	51.5	6.88062	27.0161	hsa-mir-320c-1,42,61,+
hsa-miR-26a-1-3p	1	99	99	6.61341	25.9669	hsa-mir-26a-1,49,70,+
hsa-miR-130a-3p	1	99	99	6.61341	25.9669	hsa-mir-130a,55,76,+
hsa-miR-370-3p	1	92	92	6.1458	24.1309	hsa-mir-370,48,69,+
hsa-miR-196b-5p	1	91	91	6.079	23.8686	hsa-mir-196b,15,36,+
hsa-miR-485-5p	1	89	89	5.94539	23.344	hsa-mir-485,9,30,+
hsa-miR-339-5p	1	86	86	5.74499	22.5571	hsa-mir-339,15,37,+
hsa-miR-629-5p	1	86	86	5.74499	22.5571	hsa-mir-629,22,42,+
hsa-miR-30e-3p	1	85	85	5.67818	22.2948	hsa-mir-30e,59,80,+
hsa-miR-340-5p	1	85	85	5.67818	22.2948	hsa-mir-340,16,37,+
hsa-miR-23b-3p	1	82	82	5.47778	21.508	hsa-mir-23b,58,80,+
hsa-miR-339-3p	1	80	80	5.34417	20.9834	hsa-mir-339,50,72,+
hsa-miR-30c-5p	1	79	39.5	5.27737	20.7211	hsa-mir-30c-1,17,39,+
hsa-miR-30c-5p	1	79	39.5	5.27737	20.7211	hsa-mir-30c-2,7,29,+
hsa-miR-181c-5p	1	77	77	5.14377	20.1965	hsa-mir-181c,27,48,+
hsa-miR-381-3p	1	75	75	5.01016	19.6719	hsa-mir-381,49,70,+
hsa-miR-4435	1	69	17.25	4.60935	18.0982	hsa-mir-4435-1,10,31,+
hsa-miR-4435	1	69	17.25	4.60935	18.0982	hsa-mir-4435-1,10,31,+
hsa-miR-4435	1	69	17.25	4.60935	18.0982	hsa-mir-4435-2,5,26,+
hsa-miR-4435	1	69	17.25	4.60935	18.0982	hsa-mir-4435-2,5,26,+
hsa-miR-501-3p	1	68	68	4.54255	17.8359	hsa-mir-501,51,72,+
hsa-miR-6741-3p	1	65	65	4.34214	17.049	hsa-mir-6741,42,63,+
hsa-miR-128-1-5p	1	65	65	4.34214	17.049	hsa-mir-128-1,15,37,+
hsa-miR-379-5p	1	62	62	4.14173	16.2621	hsa-mir-379,6,26,+
hsa-miR-5187-5p	1	62	62	4.14173	16.2621	hsa-mir-5187,10,31,+
hsa-miR-324-5p	1	60	60	4.00813	15.7375	hsa-mir-324,16,37,+
hsa-miR-493-5p	1	60	60	4.00813	15.7375	hsa-mir-493,16,37,+
hsa-miR-877-5p	1	59	59	3.94133	15.4752	hsa-mir-877,1,20,+
hsa-miR-130b-3p	1	59	59	3.94133	15.4752	hsa-mir-130b,51,72,+
hsa-miR-27b-5p	1	59	59	3.94133	15.4752	hsa-mir-27b,19,40,+
hsa-miR-190b-5p	1	55	55	3.67412	14.4261	hsa-mir-190b,11,32,+
hsa-miR-6511a-3p	1	54	3375	3.60732	14.1638	hsa-mir-6511a-4,44,65,+
hsa-miR-6511a-3p	1	54	3375	3.60732	14.1638	hsa-mir-6511a-1,44,65,+
hsa-miR-6511a-3p	1	54	3375	3.60732	14.1638	hsa-mir-6511a-4,44,65,+
hsa-miR-6511a-3p	1	54	3375	3.60732	14.1638	hsa-mir-6511a-3,44,65,+
hsa-miR-6511a-3p	1	54	3375	3.60732	14.1638	hsa-mir-6511a-4,44,65,+
hsa-miR-6511a-3p	1	54	3375	3.60732	14.1638	hsa-mir-6511a-4,44,65,+
hsa-miR-6511a-3p	1	54	3375	3.60732	14.1638	hsa-mir-6511a-1,44,65,+
hsa-miR-6511a-3p	1	54	3375	3.60732	14.1638	hsa-mir-6511a-3,44,65,+
hsa-miR-6511a-3p	1	54	3375	3.60732	14.1638	hsa-mir-6511a-1,44,65,+
hsa-miR-6511a-3p	1	54	3375	3.60732	14.1638	hsa-mir-6511a-2,44,65,+
hsa-miR-6511a-3p	1	54	3375	3.60732	14.1638	hsa-mir-6511a-2,44,65,+
hsa-miR-6511a-3p	1	54	3375	3.60732	14.1638	hsa-mir-6511a-1,44,65,+
hsa-miR-6511a-3p	1	54	3375	3.60732	14.1638	hsa-mir-6511a-3,44,65,+
hsa-miR-6511a-3p	1	54	3375	3.60732	14.1638	hsa-mir-6511a-2,44,65,+
hsa-miR-6511a-3p	1	54	3375	3.60732	14.1638	hsa-mir-6511a-2,44,65,+
hsa-miR-6511a-3p	1	54	3375	3.60732	14.1638	hsa-mir-6511a-3,44,65,+
hsa-miR-1343-3p	1	52	52	3.47371	13.6392	hsa-mir-1343,52,73,+
hsa-miR-30d-5p	1	52	52	3.47371	13.6392	hsa-mir-30d,6,27,+
hsa-miR-326	1	51	51	3.40691	13.3769	hsa-mir-326,60,79,+
hsa-miR-1908-3p	1	48	48	3.2065	12.59	hsa-mir-1908,49,69,+
hsa-miR-342-3p	1	48	48	3.2065	12.59	hsa-mir-342,61,83,+
hsa-miR-1296-5p	1	47	47	3.1397	12.3277	hsa-mir-1296,16,37,+
hsa-miR-6842-3p	1	46	46	3.0729	12.0654	hsa-mir-6842,44,65,+
hsa-miR-1260b	1	45	45	3.0061	11.8031	hsa-mir-1260b,10,28,+
hsa-miR-1538	1	45	45	3.0061	11.8031	hsa-mir-1538,39,61,+
hsa-miR-6837-3p	1	44	44	2.9393	11.5409	hsa-mir-6837,42,64,+
hsa-miR-155-5p	1	40	40	2.67209	10.4917	hsa-mir-155,4,27,+
hsa-miR-30c-1-3p	1	38	38	2.53848	9.9671	hsa-mir-30c-1,56,77,+
hsa-miR-584-5p	1	37	37	2.47168	9.70481	hsa-mir-584,16,37,+
hsa-miR-6721-5p	1	35	35	2.33808	9.18023	hsa-mir-6721,11,33,+
hsa-miR-361-3p	1	35	35	2.33808	9.18023	hsa-mir-361,45,67,+
hsa-miR-335-3p	1	34	34	2.27127	8.91793	hsa-mir-335,52,73,+
hsa-miR-539-5p	1	33	33	2.20447	8.65564	hsa-mir-539,9,30,+
hsa-miR-1306-5p	1	33	33	2.20447	8.65564	hsa-mir-1306,15,36,+
hsa-miR-487a-5p	1	32	32	2.13767	8.39335	hsa-mir-487a,13,34,+
hsa-miR-345-5p	1	31	31	2.07087	8.13106	hsa-mir-345,18,39,+
hsa-miR-10527-5p	1	31	31	2.07087	8.13106	hsa-mir-10527,1,23,+
hsa-miR-3928-3p	1	30	30	2.00407	7.86877	hsa-mir-3928,37,58,+
hsa-miR-6734-5p	1	29	29	1.93726	7.60647	hsa-mir-6734,6,28,+
hsa-miR-18a-5p	1	29	29	1.93726	7.60647	hsa-mir-18a,6,28,+
hsa-miR-6803-3p	1	28	28	1.87046	7.34418	hsa-mir-6803,44,65,+
hsa-miR-548k	1	27	27	1.80366	7.08189	hsa-mir-548k,32,53,+
hsa-miR-374b-5p	1	27	27	1.80366	7.08189	hsa-mir-374b,11,32,+
hsa-miR-140-5p	1	27	27	1.80366	7.08189	hsa-mir-140,23,44,+
hsa-miR-122-5p	1	27	27	1.80366	7.08189	hsa-mir-122,15,36,+
hsa-miR-6810-3p	1	26	26	1.73686	6.8196	hsa-mir-6810,48,70,+
hsa-miR-142-3p	1	26	26	1.73686	6.8196	hsa-mir-142,52,74,+
hsa-miR-125b-5p	1	26	13	1.73686	6.8196	hsa-mir-125b-2,17,38,+
hsa-miR-125b-5p	1	26	13	1.73686	6.8196	hsa-mir-125b-1,15,36,+
hsa-miR-431-5p	1	26	26	1.73686	6.8196	hsa-mir-431,20,40,+
hsa-miR-30a-3p	1	25	25	1.67005	6.5573	hsa-mir-30a,47,68,+
hsa-miR-4665-5p	1	25	25	1.67005	6.5573	hsa-mir-4665,10,32,+
hsa-miR-532-3p	1	25	25	1.67005	6.5573	hsa-mir-532,57,78,+
hsa-miR-1229-3p	1	25	25	1.67005	6.5573	hsa-mir-1229,47,69,+
hsa-miR-29a-3p	1	25	25	1.67005	6.5573	hsa-mir-29a,42,63,+
hsa-miR-7848-3p	1	24	24	1.60325	6.29501	hsa-mir-7848,66,88,+
hsa-miR-543	1	23	23	1.53645	6.03272	hsa-mir-543,47,68,+
hsa-miR-34a-5p	1	22	22	1.46965	5.77043	hsa-mir-34a,22,43,+
hsa-miR-1275	1	22	22	1.46965	5.77043	hsa-mir-1275,18,34,+
hsa-miR-3177-3p	1	22	22	1.46965	5.77043	hsa-mir-3177,54,74,+
hsa-miR-548j-5p	1	21	21	1.40285	5.50814	hsa-mir-548j,29,50,+
hsa-miR-625-5p	1	21	21	1.40285	5.50814	hsa-mir-625,15,35,+
hsa-miR-296-5p	1	21	21	1.40285	5.50814	hsa-mir-296,14,34,+
hsa-miR-136-3p	1	21	21	1.40285	5.50814	hsa-mir-136,49,70,+
hsa-miR-431-3p	1	21	21	1.40285	5.50814	hsa-mir-431,63,84,+
hsa-miR-18a-3p	1	21	21	1.40285	5.50814	hsa-mir-18a,47,69,+
hsa-miR-154-5p	1	20	20	1.33604	5.24584	hsa-mir-154,15,36,+
hsa-miR-939-5p	1	20	20	1.33604	5.24584	hsa-mir-939,15,38,+
hsa-miR-152-3p	1	20	20	1.33604	5.24584	hsa-mir-152,54,74,+
hsa-miR-30b-3p	1	20	20	1.33604	5.24584	hsa-mir-30b,55,76,+
hsa-miR-3615	1	19	19	1.26924	4.98355	hsa-mir-3615,51,71,+
hsa-miR-101-3p	1	19	9.5	1.26924	4.98355	hsa-mir-101-1,47,67,+
hsa-miR-101-3p	1	19	9.5	1.26924	4.98355	hsa-mir-101-2,49,69,+
hsa-miR-1843	1	19	19	1.26924	4.98355	hsa-mir-1843,21,40,+
hsa-miR-3620-3p	1	18	18	1.20244	4.72126	hsa-mir-3620,58,79,+
hsa-miR-3679-5p	1	18	18	1.20244	4.72126	hsa-mir-3679,6,28,+
hsa-miR-4746-5p	1	18	18	1.20244	4.72126	hsa-mir-4746,10,32,+
hsa-miR-92a-1-5p	1	18	18	1.20244	4.72126	hsa-mir-92a-1,11,33,+
hsa-miR-22-5p	1	18	18	1.20244	4.72126	hsa-mir-22,15,36,+
hsa-miR-1294	1	18	18	1.20244	4.72126	hsa-mir-1294,48,69,+
hsa-miR-491-5p	1	18	18	1.20244	4.72126	hsa-mir-491,16,37,+
hsa-miR-1226-3p	1	17	17	1.13564	4.45897	hsa-mir-1226,54,75,+
hsa-miR-889-3p	1	17	17	1.13564	4.45897	hsa-mir-889,49,69,+
hsa-miR-2110	1	17	17	1.13564	4.45897	hsa-mir-2110,8,29,+
hsa-miR-378a-5p	1	17	17	1.13564	4.45897	hsa-mir-378a,5,26,+
hsa-miR-210-5p	1	17	17	1.13564	4.45897	hsa-mir-210,28,49,+
hsa-miR-130b-5p	1	16	16	1.06883	4.19668	hsa-mir-130b,13,33,+
hsa-miR-5010-5p	1	16	16	1.06883	4.19668	hsa-mir-5010,21,42,+
hsa-miR-20b-5p	1	16	16	1.06883	4.19668	hsa-mir-20b,6,28,+
hsa-miR-3188	1	16	16	1.06883	4.19668	hsa-mir-3188,53,75,+
hsa-miR-6511b-3p	1	16	4	1.06883	4.19668	hsa-mir-6511b-2,48,70,+
hsa-miR-3605-3p	1	16	16	1.06883	4.19668	hsa-mir-3605,66,88,+
hsa-miR-6511b-3p	1	16	4	1.06883	4.19668	hsa-mir-6511b-2,48,70,+
hsa-miR-6511b-3p	1	16	4	1.06883	4.19668	hsa-mir-6511b-1,53,75,+
hsa-miR-6511b-3p	1	16	4	1.06883	4.19668	hsa-mir-6511b-1,53,75,+
hsa-miR-15a-5p	1	15	15	1.00203	3.93438	hsa-mir-15a,14,35,+
hsa-miR-193a-5p	1	15	15	1.00203	3.93438	hsa-mir-193a,21,42,+
hsa-miR-664b-5p	1	14	14	0.93523	3.67209	hsa-mir-664b,1,24,+
hsa-miR-301a-3p	1	14	14	0.93523	3.67209	hsa-mir-301a,51,73,+
hsa-miR-3127-5p	1	14	14	0.93523	3.67209	hsa-mir-3127,11,33,+
hsa-miR-660-5p	1	13	13	0.868428	3.4098	hsa-mir-660,16,37,+
hsa-miR-4685-3p	1	13	13	0.868428	3.4098	hsa-mir-4685,48,69,+
hsa-miR-19b-3p	1	13	6.5	0.868428	3.4098	hsa-mir-19b-2,62,84,+
hsa-miR-19b-3p	1	13	6.5	0.868428	3.4098	hsa-mir-19b-1,54,76,+
hsa-miR-421	1	13	13	0.868428	3.4098	hsa-mir-421,48,70,+
hsa-miR-6847-5p	1	13	13	0.868428	3.4098	hsa-mir-6847,6,28,+
hsa-miR-877-3p	1	12	12	0.801626	3.14751	hsa-mir-877,66,86,+
hsa-miR-320b	1	12	6	0.801626	3.14751	hsa-mir-320b-2,41,62,+
hsa-miR-4677-3p	1	12	12	0.801626	3.14751	hsa-mir-4677,50,71,+
hsa-miR-330-3p	1	12	12	0.801626	3.14751	hsa-mir-330,57,79,+
hsa-miR-7849-3p	1	12	12	0.801626	3.14751	hsa-mir-7849,64,85,+
hsa-miR-99b-3p	1	12	12	0.801626	3.14751	hsa-mir-99b,45,66,+
hsa-miR-320b	1	12	6	0.801626	3.14751	hsa-mir-320b-1,42,63,+
hsa-miR-132-3p	1	12	12	0.801626	3.14751	hsa-mir-132,59,80,+
hsa-miR-874-3p	1	11	11	0.734824	2.88521	hsa-mir-874,47,68,+
hsa-miR-376c-3p	1	11	11	0.734824	2.88521	hsa-mir-376c,43,63,+
hsa-miR-6859-5p	1	10	625	0.668022	2.62292	hsa-mir-6859-4,6,28,+
hsa-miR-6859-5p	1	10	625	0.668022	2.62292	hsa-mir-6859-1,6,28,+
hsa-miR-6859-5p	1	10	625	0.668022	2.62292	hsa-mir-6859-4,6,28,+
hsa-miR-6859-5p	1	10	625	0.668022	2.62292	hsa-mir-6859-1,6,28,+
hsa-miR-6859-5p	1	10	625	0.668022	2.62292	hsa-mir-6859-2,6,28,+
hsa-miR-6859-5p	1	10	625	0.668022	2.62292	hsa-mir-6859-3,6,28,+
hsa-miR-6859-5p	1	10	625	0.668022	2.62292	hsa-mir-6859-2,6,28,+
hsa-miR-204-5p	1	10	10	0.668022	2.62292	hsa-mir-204,33,54,+
hsa-miR-6859-5p	1	10	625	0.668022	2.62292	hsa-mir-6859-3,6,28,+
hsa-miR-4443	1	10	10	0.668022	2.62292	hsa-mir-4443,9,25,+
hsa-miR-6859-5p	1	10	625	0.668022	2.62292	hsa-mir-6859-1,6,28,+
hsa-miR-6859-5p	1	10	625	0.668022	2.62292	hsa-mir-6859-2,6,28,+
hsa-miR-6813-5p	1	10	10	0.668022	2.62292	hsa-mir-6813,6,28,+
hsa-miR-200c-3p	1	10	10	0.668022	2.62292	hsa-mir-200c,44,66,+
hsa-miR-6859-5p	1	10	625	0.668022	2.62292	hsa-mir-6859-4,6,28,+
hsa-miR-541-3p	1	10	10	0.668022	2.62292	hsa-mir-541,54,75,+
hsa-miR-424-3p	1	10	10	0.668022	2.62292	hsa-mir-424,48,68,+
hsa-miR-6859-5p	1	10	625	0.668022	2.62292	hsa-mir-6859-3,6,28,+
hsa-miR-6859-5p	1	10	625	0.668022	2.62292	hsa-mir-6859-1,6,28,+
hsa-miR-6859-5p	1	10	625	0.668022	2.62292	hsa-mir-6859-3,6,28,+
hsa-miR-6859-5p	1	10	625	0.668022	2.62292	hsa-mir-6859-4,6,28,+
hsa-miR-6859-5p	1	10	625	0.668022	2.62292	hsa-mir-6859-2,6,28,+
hsa-miR-548o-3p	1	9	4.5	0.60122	2.36063	hsa-mir-548o,87,108,+
hsa-miR-1270	1	9	9	0.60122	2.36063	hsa-mir-1270,13,35,+
hsa-miR-26b-3p	1	9	9	0.60122	2.36063	hsa-mir-26b,47,67,+
hsa-miR-758-3p	1	9	9	0.60122	2.36063	hsa-mir-758,52,73,+
hsa-miR-191-3p	1	9	9	0.60122	2.36063	hsa-mir-191,58,79,+
hsa-miR-2355-3p	1	9	9	0.60122	2.36063	hsa-mir-2355,54,75,+
hsa-miR-548o-3p	1	9	4.5	0.60122	2.36063	hsa-mir-548o-2,45,66,+
hsa-miR-30d-3p	1	9	9	0.60122	2.36063	hsa-mir-30d,46,67,+
hsa-miR-6793-5p	1	8	8	0.534417	2.09834	hsa-mir-6793,6,27,+
hsa-miR-454-3p	1	8	8	0.534417	2.09834	hsa-mir-454,64,86,+
hsa-miR-30c-2-3p	1	8	8	0.534417	2.09834	hsa-mir-30c-2,47,68,+
hsa-miR-505-3p	1	8	8	0.534417	2.09834	hsa-mir-505,51,72,+
hsa-miR-323a-3p	1	8	8	0.534417	2.09834	hsa-mir-323a,51,71,+
hsa-miR-6772-5p	1	8	8	0.534417	2.09834	hsa-mir-6772,6,27,+
hsa-miR-6819-3p	1	8	8	0.534417	2.09834	hsa-mir-6819,41,61,+
hsa-miR-760	1	8	8	0.534417	2.09834	hsa-mir-760,49,68,+
hsa-miR-3605-5p	1	8	8	0.534417	2.09834	hsa-mir-3605,22,44,+
hsa-miR-548e-3p	1	8	8	0.534417	2.09834	hsa-mir-548e,53,74,+
hsa-miR-374a-3p	1	8	8	0.534417	2.09834	hsa-mir-374a,42,63,+
hsa-miR-337-3p	1	8	8	0.534417	2.09834	hsa-mir-337,61,82,+
hsa-miR-940	1	8	8	0.534417	2.09834	hsa-mir-940,60,80,+
hsa-miR-151b	1	8	4	0.534417	2.09834	hsa-mir-151b,60,77,+
hsa-miR-412-5p	1	7	7	0.467615	1.83605	hsa-mir-412,19,41,+
hsa-miR-1287-5p	1	7	7	0.467615	1.83605	hsa-mir-1287,16,37,+
hsa-miR-500a-3p	1	7	7	0.467615	1.83605	hsa-mir-500a,52,73,+
hsa-miR-6862-5p	1	7	1.75	0.467615	1.83605	hsa-mir-6862-2,6,27,+
hsa-miR-6862-5p	1	7	1.75	0.467615	1.83605	hsa-mir-6862-1,6,27,+
hsa-miR-29b-3p	1	7	3.5	0.467615	1.83605	hsa-mir-29b-1,51,73,+
hsa-miR-106a-5p	1	7	7	0.467615	1.83605	hsa-mir-106a,13,35,+
hsa-miR-4707-3p	1	7	7	0.467615	1.83605	hsa-mir-4707,52,73,+
hsa-miR-29b-3p	1	7	3.5	0.467615	1.83605	hsa-mir-29b-2,52,74,+
hsa-miR-25-5p	1	7	7	0.467615	1.83605	hsa-mir-25,14,34,+
hsa-miR-375-3p	1	7	7	0.467615	1.83605	hsa-mir-375,40,61,+
hsa-miR-6862-5p	1	7	1.75	0.467615	1.83605	hsa-mir-6862-2,6,27,+
hsa-miR-3120-3p	1	7	7	0.467615	1.83605	hsa-mir-3120,51,71,+
hsa-miR-6862-5p	1	7	1.75	0.467615	1.83605	hsa-mir-6862-1,6,27,+
hsa-miR-664a-3p	1	7	7	0.467615	1.83605	hsa-mir-664a,49,71,+
hsa-miR-3620-5p	1	6	6	0.400813	1.57375	hsa-mir-3620,23,44,+
hsa-miR-4748	1	6	6	0.400813	1.57375	hsa-mir-4748,10,30,+
hsa-miR-338-3p	1	6	6	0.400813	1.57375	hsa-mir-338,42,63,+
hsa-miR-329-3p	1	6	3	0.400813	1.57375	hsa-mir-329-1,50,71,+
hsa-miR-19a-3p	1	6	6	0.400813	1.57375	hsa-mir-19a,49,71,+
hsa-miR-223-5p	1	6	6	0.400813	1.57375	hsa-mir-223,26,47,+
hsa-miR-550a-3p	1	6	2	0.400813	1.57375	hsa-mir-550a-2,61,82,+
hsa-miR-329-3p	1	6	3	0.400813	1.57375	hsa-mir-329-2,52,73,+
hsa-miR-454-5p	1	6	6	0.400813	1.57375	hsa-mir-454,24,45,+
hsa-miR-487a-3p	1	6	6	0.400813	1.57375	hsa-mir-487a,49,70,+
hsa-miR-185-3p	1	6	6	0.400813	1.57375	hsa-mir-185,50,71,+
hsa-miR-550a-3p	1	6	2	0.400813	1.57375	hsa-mir-550a-1,61,82,+
hsa-miR-323a-5p	1	6	6	0.400813	1.57375	hsa-mir-323a,16,37,+
hsa-miR-6772-3p	1	6	6	0.400813	1.57375	hsa-mir-6772,41,63,+
hsa-miR-1180-3p	1	6	6	0.400813	1.57375	hsa-mir-1180,41,62,+
hsa-miR-99a-5p	1	6	6	0.400813	1.57375	hsa-mir-99a,13,34,+
hsa-miR-211-5p	1	6	6	0.400813	1.57375	hsa-mir-211,26,47,+
hsa-miR-335-5p	1	6	6	0.400813	1.57375	hsa-mir-335,16,38,+
hsa-miR-3064-5p	1	6	6	0.400813	1.57375	hsa-mir-3064,3,23,+
hsa-miR-495-3p	1	6	6	0.400813	1.57375	hsa-mir-495,50,71,+
hsa-miR-550a-3p	1	6	2	0.400813	1.57375	hsa-mir-550a-3,60,81,+
hsa-miR-2276-3p	1	6	6	0.400813	1.57375	hsa-mir-2276,54,75,+
hsa-miR-5193	1	5	5	0.334011	1.31146	hsa-mir-5193,60,81,+
hsa-miR-6513-5p	1	5	5	0.334011	1.31146	hsa-mir-6513,3,25,+
hsa-miR-6764-5p	1	5	5	0.334011	1.31146	hsa-mir-6764,6,27,+
hsa-miR-9-5p	1	5	1.66667	0.334011	1.31146	hsa-mir-9-3,16,38,+
hsa-miR-5698	1	5	5	0.334011	1.31146	hsa-mir-5698,10,31,+
hsa-miR-9-5p	1	5	1.66667	0.334011	1.31146	hsa-mir-9-2,16,38,+
hsa-miR-625-3p	1	5	5	0.334011	1.31146	hsa-mir-625,52,73,+
hsa-miR-4786-5p	1	5	5	0.334011	1.31146	hsa-mir-4786,11,32,+
hsa-miR-133a-3p	1	5	2.5	0.334011	1.31146	hsa-mir-133a-2,59,80,+
hsa-miR-497-5p	1	5	5	0.334011	1.31146	hsa-mir-497,24,44,+
hsa-miR-382-3p	1	5	5	0.334011	1.31146	hsa-mir-382,47,67,+
hsa-miR-589-3p	1	5	5	0.334011	1.31146	hsa-mir-589,61,84,+
hsa-miR-6736-5p	1	5	5	0.334011	1.31146	hsa-mir-6736,6,26,+
hsa-miR-432-3p	1	5	5	0.334011	1.31146	hsa-mir-432,62,82,+
hsa-miR-598-3p	1	5	5	0.334011	1.31146	hsa-mir-598,61,82,+
hsa-miR-937-3p	1	5	5	0.334011	1.31146	hsa-mir-937,51,72,+
hsa-miR-17-3p	1	5	5	0.334011	1.31146	hsa-mir-17,51,72,+
hsa-miR-3173-5p	1	5	5	0.334011	1.31146	hsa-mir-3173,5,26,+
hsa-miR-6842-5p	1	5	5	0.334011	1.31146	hsa-mir-6842,6,27,+
hsa-miR-501-5p	1	5	5	0.334011	1.31146	hsa-mir-501,14,35,+
hsa-miR-181c-3p	1	5	5	0.334011	1.31146	hsa-mir-181c,65,86,+
hsa-miR-6735-5p	1	5	5	0.334011	1.31146	hsa-mir-6735,6,30,+
hsa-miR-133a-3p	1	5	2.5	0.334011	1.31146	hsa-mir-133a-1,53,74,+
hsa-miR-483-5p	1	5	5	0.334011	1.31146	hsa-mir-483,8,29,+
hsa-miR-6786-3p	1	5	5	0.334011	1.31146	hsa-mir-6786,88,110,+
hsa-miR-342-5p	1	5	5	0.334011	1.31146	hsa-mir-342,19,39,+
hsa-miR-9-5p	1	5	1.66667	0.334011	1.31146	hsa-mir-9-1,16,38,+
hsa-miR-3617-5p	1	5	5	0.334011	1.31146	hsa-mir-3617,10,31,+
hsa-miR-7854-3p	1	4	4	0.267209	1.04917	hsa-mir-7854,41,61,+
hsa-miR-1468-5p	1	4	4	0.267209	1.04917	hsa-mir-1468,13,33,+
hsa-let-7i-3p	1	4	4	0.267209	1.04917	hsa-let-7i,62,83,+
hsa-miR-4688	1	4	4	0.267209	1.04917	hsa-mir-4688,55,76,+
hsa-miR-3677-3p	1	4	4	0.267209	1.04917	hsa-mir-3677,39,60,+
hsa-miR-487b-5p	1	4	4	0.267209	1.04917	hsa-mir-487b,15,36,+
hsa-miR-7855-5p	1	4	4	0.267209	1.04917	hsa-mir-7855,3,24,+
hsa-miR-5588-5p	1	4	4	0.267209	1.04917	hsa-mir-5588,1,21,+
hsa-miR-330-5p	1	4	4	0.267209	1.04917	hsa-mir-330,18,39,+
hsa-miR-589-5p	1	4	4	0.267209	1.04917	hsa-mir-589,24,45,+
hsa-miR-3138	1	4	4	0.267209	1.04917	hsa-mir-3138,48,71,+
hsa-miR-628-3p	1	4	4	0.267209	1.04917	hsa-mir-628,61,81,+
hsa-miR-27a-5p	1	4	4	0.267209	1.04917	hsa-mir-27a,10,31,+
hsa-miR-4662a-5p	1	4	4	0.267209	1.04917	hsa-mir-4662a,6,27,+
hsa-miR-5189-5p	1	4	4	0.267209	1.04917	hsa-mir-5189,26,49,+
hsa-miR-3909	1	4	4	0.267209	1.04917	hsa-mir-3909,71,92,+
hsa-miR-769-3p	1	4	4	0.267209	1.04917	hsa-mir-769,69,91,+
hsa-miR-6886-3p	1	4	4	0.267209	1.04917	hsa-mir-6886,38,58,+
hsa-miR-6892-5p	1	4	4	0.267209	1.04917	hsa-mir-6892,1,21,+
hsa-miR-4516	1	4	4	0.267209	1.04917	hsa-mir-4516,2,18,+
hsa-miR-29c-5p	1	4	4	0.267209	1.04917	hsa-mir-29c,16,37,+
hsa-miR-29c-3p	1	4	4	0.267209	1.04917	hsa-mir-29c,54,75,+
hsa-miR-125a-3p	1	4	4	0.267209	1.04917	hsa-mir-125a,53,74,+
hsa-miR-195-5p	1	4	4	0.267209	1.04917	hsa-mir-195,15,35,+
hsa-let-7e-3p	1	4	4	0.267209	1.04917	hsa-let-7e,53,74,+
hsa-miR-337-5p	1	4	4	0.267209	1.04917	hsa-mir-337,23,43,+
hsa-miR-629-3p	1	4	4	0.267209	1.04917	hsa-mir-629,61,82,+
hsa-miR-766-5p	1	4	4	0.267209	1.04917	hsa-mir-766,29,50,+
hsa-miR-4701-5p	1	4	4	0.267209	1.04917	hsa-mir-4701,3,24,+
hsa-miR-411-5p	1	4	4	0.267209	1.04917	hsa-mir-411,16,36,+
hsa-miR-6767-5p	1	3	3	0.200407	0.786877	hsa-mir-6767,6,28,+
hsa-miR-103a-2-5p	1	3	3	0.200407	0.786877	hsa-mir-103a-2,11,33,+
hsa-miR-15b-3p	1	3	3	0.200407	0.786877	hsa-mir-15b,58,79,+
hsa-miR-6877-5p	1	3	3	0.200407	0.786877	hsa-mir-6877,6,27,+
hsa-miR-127-5p	1	3	3	0.200407	0.786877	hsa-mir-127,23,44,+
hsa-miR-6793-3p	1	3	3	0.200407	0.786877	hsa-mir-6793,44,63,+
hsa-miR-4750-5p	1	3	3	0.200407	0.786877	hsa-mir-4750,3,24,+
hsa-miR-363-3p	1	3	3	0.200407	0.786877	hsa-mir-363,50,71,+
hsa-miR-4741	1	3	3	0.200407	0.786877	hsa-mir-4741,59,81,+
hsa-miR-4645-3p	1	3	3	0.200407	0.786877	hsa-mir-4645,47,68,+
hsa-miR-6818-5p	1	3	3	0.200407	0.786877	hsa-mir-6818,6,27,+
hsa-miR-6515-5p	1	3	3	0.200407	0.786877	hsa-mir-6515,3,23,+
hsa-miR-6858-3p	1	3	3	0.200407	0.786877	hsa-mir-6858,42,63,+
hsa-miR-3940-3p	1	3	3	0.200407	0.786877	hsa-mir-3940,57,78,+
hsa-miR-6819-5p	1	3	3	0.200407	0.786877	hsa-mir-6819,6,27,+
hsa-miR-10b-5p	1	3	3	0.200407	0.786877	hsa-mir-10b,27,49,+
hsa-miR-138-5p	1	3	1.5	0.200407	0.786877	hsa-mir-138-2,10,32,+
hsa-miR-6516-5p	1	3	3	0.200407	0.786877	hsa-mir-6516,12,33,+
hsa-miR-138-5p	1	3	1.5	0.200407	0.786877	hsa-mir-138-1,23,45,+
hsa-miR-4492	1	3	3	0.200407	0.786877	hsa-mir-4492,58,74,+
hsa-miR-1304-5p	1	3	3	0.200407	0.786877	hsa-mir-1304,20,41,+
hsa-miR-3613-5p	1	3	3	0.200407	0.786877	hsa-mir-3613,16,37,+
hsa-miR-409-5p	1	3	3	0.200407	0.786877	hsa-mir-409,15,37,+
hsa-miR-106b-5p	1	3	3	0.200407	0.786877	hsa-mir-106b,12,32,+
hsa-miR-4732-3p	1	3	3	0.200407	0.786877	hsa-mir-4732,43,63,+
hsa-miR-3127-3p	1	3	3	0.200407	0.786877	hsa-mir-3127,47,68,+
hsa-miR-6885-3p	1	3	3	0.200407	0.786877	hsa-mir-6885,46,66,+
hsa-miR-3685	1	2	2	0.133604	0.524584	hsa-mir-3685,6,27,+
hsa-miR-3180-3p	1	2	0.153846	0.133604	0.524584	hsa-mir-3180-2,58,79,+
hsa-miR-1185-2-3p	1	2	2	0.133604	0.524584	hsa-mir-1185-2,53,74,+
hsa-miR-654-3p	1	2	2	0.133604	0.524584	hsa-mir-654,51,72,+
hsa-miR-509-3p	1	2	0.5	0.133604	0.524584	hsa-mir-509-2,55,76,+
hsa-miR-135a-5p	1	2	1	0.133604	0.524584	hsa-mir-135a-1,17,39,+
hsa-miR-3180-3p	1	2	0.153846	0.133604	0.524584	hsa-mir-3180-5,36,57,+
hsa-miR-219a-1-3p	1	2	2	0.133604	0.524584	hsa-mir-219a-1,62,83,+
hsa-miR-655-5p	1	2	2	0.133604	0.524584	hsa-mir-655,23,44,+
hsa-miR-197-5p	1	2	2	0.133604	0.524584	hsa-mir-197,9,31,+
hsa-miR-3065-3p	1	2	2	0.133604	0.524584	hsa-mir-3065,50,72,+
hsa-miR-3180-3p	1	2	0.153846	0.133604	0.524584	hsa-mir-3180-2,58,79,+
hsa-miR-4799-5p	1	2	2	0.133604	0.524584	hsa-mir-4799,10,31,+
hsa-miR-4508	1	2	2	0.133604	0.524584	hsa-mir-4508,9,25,+
hsa-miR-3074-5p	1	2	2	0.133604	0.524584	hsa-mir-3074,12,32,+
hsa-miR-23b-5p	1	2	2	0.133604	0.524584	hsa-mir-23b,20,41,+
hsa-miR-320d	1	2	1	0.133604	0.524584	hsa-mir-320d-1,42,60,+
hsa-miR-30e-5p	1	2	2	0.133604	0.524584	hsa-mir-30e,17,38,+
hsa-miR-33a-5p	1	2	2	0.133604	0.524584	hsa-mir-33a,6,26,+
hsa-miR-369-3p	1	2	2	0.133604	0.524584	hsa-mir-369,44,64,+
hsa-miR-194-5p	1	2	1	0.133604	0.524584	hsa-mir-194-2,15,36,+
hsa-miR-194-3p	1	2	2	0.133604	0.524584	hsa-mir-194-2,51,72,+
hsa-miR-6798-3p	1	2	2	0.133604	0.524584	hsa-mir-6798,47,67,+
hsa-miR-4787-3p	1	2	2	0.133604	0.524584	hsa-mir-4787,51,74,+
hsa-miR-3158-3p	1	2	1	0.133604	0.524584	hsa-mir-3158-1,50,71,+
hsa-miR-3192-5p	1	2	2	0.133604	0.524584	hsa-mir-3192,10,32,+
hsa-miR-1193	1	2	2	0.133604	0.524584	hsa-mir-1193,10,32,+
hsa-miR-4785	1	2	2	0.133604	0.524584	hsa-mir-4785,44,64,+
hsa-miR-373-3p	1	2	2	0.133604	0.524584	hsa-mir-373,44,66,+
hsa-miR-323b-3p	1	2	2	0.133604	0.524584	hsa-mir-323b,51,72,+
hsa-miR-6741-5p	1	2	2	0.133604	0.524584	hsa-mir-6741,6,27,+
hsa-miR-6751-5p	1	2	2	0.133604	0.524584	hsa-mir-6751,6,28,+
hsa-miR-6882-5p	1	2	2	0.133604	0.524584	hsa-mir-6882,6,27,+
hsa-miR-6894-5p	1	2	2	0.133604	0.524584	hsa-mir-6894,6,29,+
hsa-miR-664b-3p	1	2	2	0.133604	0.524584	hsa-mir-664b,40,61,+
hsa-miR-3158-3p	1	2	1	0.133604	0.524584	hsa-mir-3158-2,50,71,+
hsa-miR-3180-3p	1	2	0.153846	0.133604	0.524584	hsa-mir-3180-4,36,57,+
hsa-miR-509-3p	1	2	0.5	0.133604	0.524584	hsa-mir-509-3,44,65,+
hsa-miR-6791-3p	1	2	2	0.133604	0.524584	hsa-mir-6791,47,67,+
hsa-miR-212-5p	1	2	2	0.133604	0.524584	hsa-mir-212,31,53,+
hsa-miR-3175	1	2	2	0.133604	0.524584	hsa-mir-3175,10,31,+
hsa-miR-152-5p	1	2	2	0.133604	0.524584	hsa-mir-152,16,38,+
hsa-miR-4463	1	2	2	0.133604	0.524584	hsa-mir-4463,40,56,+
hsa-miR-3180-3p	1	2	0.153846	0.133604	0.524584	hsa-mir-3180-3,62,83,+
hsa-miR-576-5p	1	2	2	0.133604	0.524584	hsa-mir-576,16,37,+
hsa-miR-659-5p	1	2	2	0.133604	0.524584	hsa-mir-659,22,43,+
hsa-miR-3180-3p	1	2	0.153846	0.133604	0.524584	hsa-mir-3180-1,62,83,+
hsa-miR-6743-3p	1	2	2	0.133604	0.524584	hsa-mir-6743,48,70,+
hsa-miR-3180-3p	1	2	0.153846	0.133604	0.524584	hsa-mir-3180-2,58,79,+
hsa-miR-3180-3p	1	2	0.153846	0.133604	0.524584	hsa-mir-3180-3,62,83,+
hsa-miR-194-5p	1	2	1	0.133604	0.524584	hsa-mir-194-1,15,36,+
hsa-miR-3180-3p	1	2	0.153846	0.133604	0.524584	hsa-mir-3180-3,62,83,+
hsa-miR-93-3p	1	2	2	0.133604	0.524584	hsa-mir-93,50,71,+
hsa-miR-3180-3p	1	2	0.153846	0.133604	0.524584	hsa-mir-3180-1,62,83,+
hsa-miR-320d	1	2	1	0.133604	0.524584	hsa-mir-320d-2,42,60,+
hsa-miR-509-3p	1	2	0.5	0.133604	0.524584	hsa-mir-509-1,55,76,+
hsa-miR-3180-3p	1	2	0.153846	0.133604	0.524584	hsa-mir-3180-1,62,83,+
hsa-miR-10399-5p	1	2	2	0.133604	0.524584	hsa-mir-10399,1,21,+
hsa-miR-184	1	2	2	0.133604	0.524584	hsa-mir-184,53,74,+
hsa-miR-135a-5p	1	2	1	0.133604	0.524584	hsa-mir-135a-2,23,45,+
hsa-miR-3187-3p	1	2	2	0.133604	0.524584	hsa-mir-3187,44,63,+
hsa-miR-4651	1	2	2	0.133604	0.524584	hsa-mir-4651,10,29,+
hsa-miR-664a-5p	1	2	2	0.133604	0.524584	hsa-mir-664a,11,34,+
hsa-miR-3691-5p	1	2	2	0.133604	0.524584	hsa-mir-3691,15,37,+
hsa-miR-509-3p	1	2	0.5	0.133604	0.524584	hsa-mir-509-2,55,76,+
hsa-miR-490-5p	1	2	2	0.133604	0.524584	hsa-mir-490,39,58,+
hsa-miR-4687-3p	1	2	2	0.133604	0.524584	hsa-mir-4687,52,72,+

## Sheet: SRX716596
name	unique reads	read count	read count (mult. map. adj.)	RPM (lib)	RPM (total)	coordinateString
hsa-miR-486-5p	1	293512	146756	12940.5	111038	hsa-mir-486-2,1,22,+
hsa-miR-486-5p	1	293512	146756	12940.5	111038	hsa-mir-486-1,4,25,+
hsa-miR-191-5p	1	158137	158137	6972.03	59824.4	hsa-mir-191,16,38,+
hsa-let-7a-5p	1	101368	33789.3	4469.17	38348.3	hsa-let-7a-3,4,25,+
hsa-let-7a-5p	1	101368	33789.3	4469.17	38348.3	hsa-let-7a-2,5,26,+
hsa-let-7a-5p	1	101368	33789.3	4469.17	38348.3	hsa-let-7a-1,6,27,+
hsa-let-7i-5p	1	98015	98015	4321.34	37079.8	hsa-let-7i,6,27,+
hsa-let-7b-5p	1	79845	79845	3520.25	30206	hsa-let-7b,6,27,+
hsa-miR-92a-3p	1	71033	35516.5	3131.74	26872.3	hsa-mir-92a-1,48,69,+
hsa-miR-92a-3p	1	71033	35516.5	3131.74	26872.3	hsa-mir-92a-2,48,69,+
hsa-miR-26a-5p	1	37749	18874.5	1664.3	14280.7	hsa-mir-26a-2,14,35,+
hsa-miR-26a-5p	1	37749	18874.5	1664.3	14280.7	hsa-mir-26a-1,10,31,+
hsa-miR-181a-5p	1	30855	15427.5	1360.35	11672.7	hsa-mir-181a-1,24,46,+
hsa-miR-181a-5p	1	30855	15427.5	1360.35	11672.7	hsa-mir-181a-2,39,61,+
hsa-miR-423-5p	1	25050	25050	1104.42	9476.61	hsa-mir-423,17,39,+
hsa-let-7g-5p	1	25001	25001	1102.26	9458.07	hsa-let-7g,5,26,+
hsa-miR-127-3p	1	15049	15049	663.489	5693.15	hsa-mir-127,57,78,+
hsa-let-7d-5p	1	14702	14702	648.19	5561.88	hsa-let-7d,8,29,+
hsa-miR-320a-3p	1	14388	14388	634.346	5443.09	hsa-mir-320a,42,63,+
hsa-miR-22-3p	1	14101	14101	621.693	5334.52	hsa-mir-22,53,74,+
hsa-miR-126-5p	1	13782	13782	607.629	5213.84	hsa-mir-126,15,35,+
hsa-let-7f-5p	1	13016	6508	573.857	4924.05	hsa-let-7f-1,7,28,+
hsa-let-7f-5p	1	13016	6508	573.857	4924.05	hsa-let-7f-2,8,29,+
hsa-miR-28-3p	1	10092	10092	444.942	3817.88	hsa-mir-28,54,75,+
hsa-miR-221-3p	1	8313	8313	366.508	3144.87	hsa-mir-221,65,87,+
hsa-miR-432-5p	1	7108	7108	313.381	2689.01	hsa-mir-432,14,36,+
hsa-miR-98-5p	1	6955	6955	306.636	2631.13	hsa-mir-98,22,43,+
hsa-miR-423-3p	1	6685	6685	294.732	2528.99	hsa-mir-423,53,75,+
hsa-let-7d-3p	1	5246	5246	231.289	1984.6	hsa-let-7d,62,83,+
hsa-miR-151a-3p	1	4968	4968	219.032	1879.43	hsa-mir-151a,47,67,+
hsa-miR-4446-3p	1	4744	4744	209.156	1794.69	hsa-mir-4446,43,64,+
hsa-miR-27b-3p	1	4162	4162	183.497	1574.52	hsa-mir-27b,61,81,+
hsa-miR-103a-3p	1	3977	1988.5	175.34	1504.53	hsa-mir-103a-2,48,70,+
hsa-miR-103a-3p	1	3977	1988.5	175.34	1504.53	hsa-mir-103a-1,48,70,+
hsa-miR-146a-5p	1	3943	3943	173.841	1491.67	hsa-mir-146a,21,42,+
hsa-let-7e-5p	1	3764	3764	165.949	1423.95	hsa-let-7e,8,29,+
hsa-miR-93-5p	1	3609	3609	159.116	1365.31	hsa-mir-93,11,33,+
hsa-miR-25-3p	1	3377	3377	148.887	1277.55	hsa-mir-25,52,73,+
hsa-miR-134-5p	1	2840	2840	125.212	1074.39	hsa-mir-134,8,29,+
hsa-miR-151a-5p	1	2666	2666	117.54	1008.57	hsa-mir-151a,11,31,+
hsa-miR-99b-5p	1	2586	2586	114.013	978.304	hsa-mir-99b,7,28,+
hsa-miR-142-5p	1	2494	2494	109.957	943.499	hsa-mir-142,16,36,+
hsa-miR-197-3p	1	2465	2465	108.678	932.528	hsa-mir-197,48,69,+
hsa-miR-186-5p	1	2297	2297	101.271	868.973	hsa-mir-186,15,36,+
hsa-let-7c-5p	1	2206	2206	97.2594	834.547	hsa-let-7c,11,32,+
hsa-miR-148a-3p	1	1819	1819	80.1971	688.142	hsa-mir-148a,44,65,+
hsa-miR-1908-5p	1	1698	1698	74.8624	642.366	hsa-mir-1908,12,32,+
hsa-miR-125a-5p	1	1696	1696	74.7742	641.61	hsa-mir-125a,15,38,+
hsa-miR-766-3p	1	1493	1493	65.8242	564.813	hsa-mir-766,65,86,+
hsa-miR-409-3p	1	1450	1450	63.9284	548.546	hsa-mir-409,47,68,+
hsa-miR-21-3p	1	1440	1440	63.4875	544.763	hsa-mir-21,46,66,+
hsa-miR-16-5p	1	1422	711	62.6939	537.954	hsa-mir-16-2,10,31,+
hsa-miR-16-5p	1	1422	711	62.6939	537.954	hsa-mir-16-1,14,35,+
hsa-miR-744-5p	1	1283	1283	56.5656	485.369	hsa-mir-744,11,32,+
hsa-miR-328-3p	1	1206	1206	53.1708	456.239	hsa-mir-328,48,69,+
hsa-miR-92b-3p	1	1136	1136	50.0846	429.758	hsa-mir-92b,61,82,+
hsa-miR-484	1	1068	1068	47.0866	404.033	hsa-mir-484,8,29,+
hsa-miR-181b-5p	1	1026	513	45.2349	388.144	hsa-mir-181b-1,36,58,+
hsa-miR-181b-5p	1	1026	513	45.2349	388.144	hsa-mir-181b-2,16,38,+
hsa-miR-148b-3p	1	1016	1016	44.794	384.361	hsa-mir-148b,63,84,+
hsa-miR-4433b-5p	1	927	927	40.8701	350.691	hsa-mir-4433b,20,40,+
hsa-miR-182-5p	1	905	905	39.9001	342.368	hsa-mir-182,23,46,+
hsa-miR-941	1	763	44.8824	33.6396	288.649	hsa-mir-941-2,47,69,+
hsa-miR-941	1	763	44.8824	33.6396	288.649	hsa-mir-941-3,47,69,+
hsa-miR-941	1	763	44.8824	33.6396	288.649	hsa-mir-941-1,47,69,+
hsa-miR-941	1	763	44.8824	33.6396	288.649	hsa-mir-941-3,47,69,+
hsa-miR-941	1	763	44.8824	33.6396	288.649	hsa-mir-941-4,47,69,+
hsa-miR-941	1	763	44.8824	33.6396	288.649	hsa-mir-941-2,47,69,+
hsa-miR-941	1	763	44.8824	33.6396	288.649	hsa-mir-941-4,47,69,+
hsa-miR-941	1	763	44.8824	33.6396	288.649	hsa-mir-941-3,47,69,+
hsa-miR-941	1	763	44.8824	33.6396	288.649	hsa-mir-941-2,47,69,+
hsa-miR-941	1	763	44.8824	33.6396	288.649	hsa-mir-941-4,47,69,+
hsa-miR-941	1	763	44.8824	33.6396	288.649	hsa-mir-941-5,47,69,+
hsa-miR-941	1	763	44.8824	33.6396	288.649	hsa-mir-941-5,47,69,+
hsa-miR-941	1	763	44.8824	33.6396	288.649	hsa-mir-941-3,47,69,+
hsa-miR-941	1	763	44.8824	33.6396	288.649	hsa-mir-941-5,47,69,+
hsa-miR-941	1	763	44.8824	33.6396	288.649	hsa-mir-941-4,47,69,+
hsa-miR-941	1	763	44.8824	33.6396	288.649	hsa-mir-941-5,47,69,+
hsa-miR-941	1	763	44.8824	33.6396	288.649	hsa-mir-941-2,47,69,+
hsa-miR-199a-3p	1	605	201.667	26.6736	228.876	hsa-mir-199a-2,70,91,+
hsa-miR-199b-3p	1	605	201.667	26.6736	228.876	hsa-mir-199b,65,86,+
hsa-miR-199a-3p	1	605	201.667	26.6736	228.876	hsa-mir-199a-1,47,68,+
hsa-miR-23a-5p	1	586	586	25.8359	221.688	hsa-mir-23a,9,30,+
hsa-miR-143-3p	1	545	545	24.0283	206.178	hsa-mir-143,61,81,+
hsa-miR-21-5p	1	540	540	23.8078	204.286	hsa-mir-21,8,29,+
hsa-miR-27a-3p	1	530	530	23.3669	200.503	hsa-mir-27a,51,71,+
hsa-miR-126-3p	1	499	499	22.0002	188.776	hsa-mir-126,52,73,+
hsa-miR-23a-3p	1	405	405	17.8559	153.215	hsa-mir-23a,45,65,+
hsa-miR-30b-5p	1	398	398	17.5472	150.566	hsa-mir-30b,17,38,+
hsa-miR-652-3p	1	381	381	16.7977	144.135	hsa-mir-652,61,81,+
hsa-miR-671-3p	1	376	376	16.5773	142.244	hsa-mir-671,68,88,+
hsa-miR-15b-5p	1	362	362	15.9601	136.947	hsa-mir-15b,20,41,+
hsa-miR-223-3p	1	334	334	14.7256	126.355	hsa-mir-223,68,89,+
hsa-miR-181d-5p	1	317	317	13.9761	119.924	hsa-mir-181d,36,58,+
hsa-miR-181a-2-3p	1	314	314	13.8438	118.789	hsa-mir-181a-2,77,98,+
hsa-miR-486-3p	1	313	156.5	13.7997	118.41	hsa-mir-486-2,43,63,+
hsa-miR-486-3p	1	313	156.5	13.7997	118.41	hsa-mir-486-1,46,66,+
hsa-miR-199a-5p	1	293	146.5	12.9179	110.844	hsa-mir-199a-2,31,53,+
hsa-miR-199a-5p	1	293	146.5	12.9179	110.844	hsa-mir-199a-1,6,28,+
hsa-miR-382-5p	1	276	276	12.1684	104.413	hsa-mir-382,11,32,+
hsa-miR-1307-5p	1	263	263	11.5953	99.4949	hsa-mir-1307,41,61,+
hsa-miR-361-5p	1	263	263	11.5953	99.4949	hsa-mir-361,6,27,+
hsa-miR-146b-5p	1	263	263	11.5953	99.4949	hsa-mir-146b,9,31,+
hsa-miR-6852-5p	1	258	258	11.3748	97.6034	hsa-mir-6852,6,26,+
hsa-miR-20a-5p	1	242	242	10.6694	91.5505	hsa-mir-20a,8,30,+
hsa-miR-433-3p	1	234	234	10.3167	88.524	hsa-mir-433,64,85,+
hsa-miR-378a-3p	1	233	233	10.2726	88.1457	hsa-mir-378a,43,64,+
hsa-miR-17-5p	1	230	230	10.1404	87.0108	hsa-mir-17,14,36,+
hsa-miR-30e-3p	1	221	221	9.74357	83.606	hsa-mir-30e,59,80,+
hsa-miR-192-5p	1	205	205	9.03815	77.5531	hsa-mir-192,24,44,+
hsa-miR-340-5p	1	204	204	8.99407	77.1748	hsa-mir-340,16,37,+
hsa-miR-362-5p	1	203	203	8.94998	76.7965	hsa-mir-362,5,28,+
hsa-miR-106b-3p	1	203	203	8.94998	76.7965	hsa-mir-106b,52,73,+
hsa-miR-128-3p	1	198	99	8.72953	74.9049	hsa-mir-128-2,52,72,+
hsa-miR-128-3p	1	198	99	8.72953	74.9049	hsa-mir-128-1,50,70,+
hsa-miR-410-3p	1	188	188	8.28865	71.1218	hsa-mir-410,50,70,+
hsa-miR-10a-5p	1	186	186	8.20047	70.3652	hsa-mir-10a,22,44,+
hsa-miR-4433b-3p	1	168	168	7.40688	63.5557	hsa-mir-4433b,60,80,+
hsa-miR-574-3p	1	165	165	7.27461	62.4208	hsa-mir-574,61,82,+
hsa-miR-769-5p	1	158	158	6.96599	59.7726	hsa-mir-769,30,51,+
hsa-miR-150-5p	1	155	155	6.83373	58.6377	hsa-mir-150,16,37,+
hsa-miR-485-3p	1	154	154	6.78964	58.2594	hsa-mir-485,46,67,+
hsa-miR-26b-5p	1	149	149	6.5692	56.3678	hsa-mir-26b,12,32,+
hsa-miR-654-5p	1	132	132	5.81969	49.9366	hsa-mir-654,16,37,+
hsa-miR-181a-3p	1	127	127	5.59925	48.0451	hsa-mir-181a-1,64,85,+
hsa-miR-1249-3p	1	120	120	5.29063	45.3969	hsa-mir-1249,41,62,+
hsa-miR-148a-5p	1	114	114	5.0261	43.1271	hsa-mir-148a,6,27,+
hsa-miR-493-5p	1	106	106	4.67339	40.1006	hsa-mir-493,16,37,+
hsa-miR-320c	1	105	52.5	4.6293	39.7223	hsa-mir-320c-2,42,61,+
hsa-miR-320c	1	105	52.5	4.6293	39.7223	hsa-mir-320c-1,42,61,+
hsa-miR-185-5p	1	103	103	4.54112	38.9657	hsa-mir-185,15,36,+
hsa-miR-381-3p	1	102	102	4.49703	38.5874	hsa-mir-381,49,70,+
hsa-miR-155-5p	1	92	92	4.05615	34.8043	hsa-mir-155,4,27,+
hsa-miR-4687-5p	1	90	90	3.96797	34.0477	hsa-mir-4687,12,33,+
hsa-miR-30c-5p	1	86	43	3.79162	32.5345	hsa-mir-30c-2,7,29,+
hsa-miR-30c-5p	1	86	43	3.79162	32.5345	hsa-mir-30c-1,17,39,+
hsa-miR-532-5p	1	85	85	3.74753	32.1562	hsa-mir-532,20,41,+
hsa-miR-1275	1	85	85	3.74753	32.1562	hsa-mir-1275,18,34,+
hsa-miR-28-5p	1	80	80	3.52708	30.2646	hsa-mir-28,14,35,+
hsa-miR-374a-3p	1	79	79	3.483	29.8863	hsa-mir-374a,42,63,+
hsa-miR-222-3p	1	78	78	3.43891	29.508	hsa-mir-222,69,89,+
hsa-miR-335-3p	1	75	75	3.30664	28.3731	hsa-mir-335,52,73,+
hsa-miR-1304-3p	1	73	73	3.21846	27.6165	hsa-mir-1304,53,74,+
hsa-miR-12136	1	71	35.5	3.13029	26.8598	hsa-mir-12136,1,18,+
hsa-miR-12136	1	71	35.5	3.13029	26.8598	hsa-mir-12136,1,18,+
hsa-miR-1301-3p	1	70	70	3.0862	26.4815	hsa-mir-1301,48,71,+
hsa-miR-181c-5p	1	67	67	2.95393	25.3466	hsa-mir-181c,27,48,+
hsa-miR-877-5p	1	66	66	2.90984	24.9683	hsa-mir-877,1,20,+
hsa-miR-6741-3p	1	66	66	2.90984	24.9683	hsa-mir-6741,42,63,+
hsa-miR-139-3p	1	65	65	2.86576	24.59	hsa-mir-139,43,65,+
hsa-miR-146b-3p	1	65	65	2.86576	24.59	hsa-mir-146b,46,67,+
hsa-miR-331-3p	1	64	64	2.82167	24.2117	hsa-mir-331,61,81,+
hsa-miR-370-3p	1	64	64	2.82167	24.2117	hsa-mir-370,48,69,+
hsa-miR-107	1	64	64	2.82167	24.2117	hsa-mir-107,50,72,+
hsa-miR-130a-3p	1	62	62	2.73349	23.4551	hsa-mir-130a,55,76,+
hsa-miR-1273h-3p	1	61	61	2.6894	23.0768	hsa-mir-1273h,71,92,+
hsa-miR-139-5p	1	60	60	2.64531	22.6985	hsa-mir-139,7,29,+
hsa-miR-6721-5p	1	60	60	2.64531	22.6985	hsa-mir-6721,11,33,+
hsa-miR-11400	1	59	59	2.60122	22.3202	hsa-mir-11400,11,31,+
hsa-miR-130b-3p	1	59	59	2.60122	22.3202	hsa-mir-130b,51,72,+
hsa-miR-629-5p	1	58	58	2.55714	21.9418	hsa-mir-629,22,42,+
hsa-miR-377-5p	1	58	58	2.55714	21.9418	hsa-mir-377,7,28,+
hsa-miR-485-5p	1	57	57	2.51305	21.5635	hsa-mir-485,9,30,+
hsa-miR-196b-5p	1	55	55	2.42487	20.8069	hsa-mir-196b,15,36,+
hsa-miR-1307-3p	1	54	54	2.38078	20.4286	hsa-mir-1307,80,101,+
hsa-miR-30c-1-3p	1	53	53	2.33669	20.0503	hsa-mir-30c-1,56,77,+
hsa-miR-451a	1	50	50	2.20443	18.9154	hsa-mir-451a,17,38,+
hsa-miR-487b-3p	1	49	49	2.16034	18.5371	hsa-mir-487b,51,72,+
hsa-miR-425-5p	1	46	46	2.02807	17.4022	hsa-mir-425,14,36,+
hsa-miR-421	1	45	45	1.98399	17.0238	hsa-mir-421,48,70,+
hsa-miR-30d-5p	1	45	45	1.98399	17.0238	hsa-mir-30d,6,27,+
hsa-miR-301a-3p	1	44	44	1.9399	16.6455	hsa-mir-301a,51,73,+
hsa-miR-493-3p	1	44	44	1.9399	16.6455	hsa-mir-493,57,78,+
hsa-miR-5187-5p	1	44	44	1.9399	16.6455	hsa-mir-5187,10,31,+
hsa-miR-30b-3p	1	43	43	1.89581	16.2672	hsa-mir-30b,55,76,+
hsa-miR-425-3p	1	43	43	1.89581	16.2672	hsa-mir-425,55,76,+
hsa-miR-23b-3p	1	43	43	1.89581	16.2672	hsa-mir-23b,58,80,+
hsa-miR-7706	1	41	41	1.80763	15.5106	hsa-mir-7706,44,67,+
hsa-miR-501-3p	1	40	40	1.76354	15.1323	hsa-mir-501,51,72,+
hsa-miR-24-3p	1	39	19.5	1.71945	14.754	hsa-mir-24-2,50,71,+
hsa-miR-1538	1	39	39	1.71945	14.754	hsa-mir-1538,39,61,+
hsa-miR-342-3p	1	39	39	1.71945	14.754	hsa-mir-342,61,83,+
hsa-miR-24-3p	1	39	19.5	1.71945	14.754	hsa-mir-24-1,44,65,+
hsa-miR-6734-5p	1	39	39	1.71945	14.754	hsa-mir-6734,6,28,+
hsa-miR-122-5p	1	39	39	1.71945	14.754	hsa-mir-122,15,36,+
hsa-miR-151b	1	36	18	1.58719	13.6191	hsa-mir-151b,60,77,+
hsa-miR-664b-5p	1	36	36	1.58719	13.6191	hsa-mir-664b,1,24,+
hsa-miR-4435	1	35	8.75	1.5431	13.2408	hsa-mir-4435-2,5,26,+
hsa-miR-4435	1	35	8.75	1.5431	13.2408	hsa-mir-4435-1,10,31,+
hsa-miR-4435	1	35	8.75	1.5431	13.2408	hsa-mir-4435-1,10,31,+
hsa-miR-145-5p	1	35	35	1.5431	13.2408	hsa-mir-145,16,38,+
hsa-miR-939-5p	1	35	35	1.5431	13.2408	hsa-mir-939,15,38,+
hsa-miR-4435	1	35	8.75	1.5431	13.2408	hsa-mir-4435-2,5,26,+
hsa-miR-1260b	1	34	34	1.49901	12.8625	hsa-mir-1260b,10,28,+
hsa-miR-3605-3p	1	34	34	1.49901	12.8625	hsa-mir-3605,66,88,+
hsa-miR-1908-3p	1	33	33	1.45492	12.4842	hsa-mir-1908,49,69,+
hsa-miR-27b-5p	1	33	33	1.45492	12.4842	hsa-mir-27b,19,40,+
hsa-miR-3679-5p	1	32	32	1.41083	12.1058	hsa-mir-3679,6,28,+
hsa-miR-142-3p	1	32	32	1.41083	12.1058	hsa-mir-142,52,74,+
hsa-miR-431-5p	1	31	31	1.36675	11.7275	hsa-mir-431,20,40,+
hsa-miR-6842-3p	1	31	31	1.36675	11.7275	hsa-mir-6842,44,65,+
hsa-miR-5010-5p	1	31	31	1.36675	11.7275	hsa-mir-5010,21,42,+
hsa-miR-190b-5p	1	30	30	1.32266	11.3492	hsa-mir-190b,11,32,+
hsa-miR-345-5p	1	30	30	1.32266	11.3492	hsa-mir-345,18,39,+
hsa-miR-6837-3p	1	29	29	1.27857	10.9709	hsa-mir-6837,42,64,+
hsa-miR-7848-3p	1	27	27	1.19039	10.2143	hsa-mir-7848,66,88,+
hsa-miR-326	1	27	27	1.19039	10.2143	hsa-mir-326,60,79,+
hsa-miR-548k	1	26	26	1.1463	9.836	hsa-mir-548k,32,53,+
hsa-miR-584-5p	1	26	26	1.1463	9.836	hsa-mir-584,16,37,+
hsa-miR-132-3p	1	26	26	1.1463	9.836	hsa-mir-132,59,80,+
hsa-miR-136-3p	1	25	25	1.10221	9.45769	hsa-mir-136,49,70,+
hsa-miR-1229-3p	1	24	24	1.05813	9.07938	hsa-mir-1229,47,69,+
hsa-miR-128-1-5p	1	23	23	1.01404	8.70108	hsa-mir-128-1,15,37,+
hsa-miR-1843	1	20	20	0.881771	7.56615	hsa-mir-1843,21,40,+
hsa-miR-3127-5p	1	20	20	0.881771	7.56615	hsa-mir-3127,11,33,+
hsa-miR-6511a-3p	1	19	1.1875	0.837683	7.18785	hsa-mir-6511a-2,44,65,+
hsa-miR-6511a-3p	1	19	1.1875	0.837683	7.18785	hsa-mir-6511a-3,44,65,+
hsa-miR-6511a-3p	1	19	1.1875	0.837683	7.18785	hsa-mir-6511a-2,44,65,+
hsa-miR-6511a-3p	1	19	1.1875	0.837683	7.18785	hsa-mir-6511a-1,44,65,+
hsa-miR-6511a-3p	1	19	1.1875	0.837683	7.18785	hsa-mir-6511a-2,44,65,+
hsa-miR-6511a-3p	1	19	1.1875	0.837683	7.18785	hsa-mir-6511a-3,44,65,+
hsa-miR-6511a-3p	1	19	1.1875	0.837683	7.18785	hsa-mir-6511a-3,44,65,+
hsa-miR-6511a-3p	1	19	1.1875	0.837683	7.18785	hsa-mir-6511a-1,44,65,+
hsa-miR-6511a-3p	1	19	1.1875	0.837683	7.18785	hsa-mir-6511a-4,44,65,+
hsa-miR-6511a-3p	1	19	1.1875	0.837683	7.18785	hsa-mir-6511a-4,44,65,+
hsa-miR-339-5p	1	19	19	0.837683	7.18785	hsa-mir-339,15,37,+
hsa-miR-6511a-3p	1	19	1.1875	0.837683	7.18785	hsa-mir-6511a-3,44,65,+
hsa-miR-6511a-3p	1	19	1.1875	0.837683	7.18785	hsa-mir-6511a-1,44,65,+
hsa-miR-6511a-3p	1	19	1.1875	0.837683	7.18785	hsa-mir-6511a-4,44,65,+
hsa-miR-6511a-3p	1	19	1.1875	0.837683	7.18785	hsa-mir-6511a-2,44,65,+
hsa-miR-374b-5p	1	19	19	0.837683	7.18785	hsa-mir-374b,11,32,+
hsa-miR-6511a-3p	1	19	1.1875	0.837683	7.18785	hsa-mir-6511a-1,44,65,+
hsa-miR-6511a-3p	1	19	1.1875	0.837683	7.18785	hsa-mir-6511a-4,44,65,+
hsa-miR-431-3p	1	18	18	0.793594	6.80954	hsa-mir-431,63,84,+
hsa-miR-889-3p	1	18	18	0.793594	6.80954	hsa-mir-889,49,69,+
hsa-miR-106b-5p	1	18	18	0.793594	6.80954	hsa-mir-106b,12,32,+
hsa-miR-1306-5p	1	17	17	0.749505	6.43123	hsa-mir-1306,15,36,+
hsa-miR-140-5p	1	17	17	0.749505	6.43123	hsa-mir-140,23,44,+
hsa-miR-29a-3p	1	17	17	0.749505	6.43123	hsa-mir-29a,42,63,+
hsa-miR-1343-3p	1	17	17	0.749505	6.43123	hsa-mir-1343,52,73,+
hsa-miR-454-3p	1	16	16	0.705417	6.05292	hsa-mir-454,64,86,+
hsa-miR-3188	1	15	15	0.661328	5.67462	hsa-mir-3188,53,75,+
hsa-miR-4748	1	15	15	0.661328	5.67462	hsa-mir-4748,10,30,+
hsa-miR-411-5p	1	14	14	0.61724	5.29631	hsa-mir-411,16,36,+
hsa-miR-10527-5p	1	14	14	0.61724	5.29631	hsa-mir-10527,1,23,+
hsa-miR-339-3p	1	14	14	0.61724	5.29631	hsa-mir-339,50,72,+
hsa-miR-4665-5p	1	14	14	0.61724	5.29631	hsa-mir-4665,10,32,+
hsa-miR-210-3p	1	14	14	0.61724	5.29631	hsa-mir-210,66,87,+
hsa-miR-30d-3p	1	14	14	0.61724	5.29631	hsa-mir-30d,46,67,+
hsa-miR-374a-5p	1	13	13	0.573151	4.918	hsa-mir-374a,12,33,+
hsa-miR-130b-5p	1	13	13	0.573151	4.918	hsa-mir-130b,13,33,+
hsa-miR-1296-5p	1	13	13	0.573151	4.918	hsa-mir-1296,16,37,+
hsa-miR-193a-5p	1	13	13	0.573151	4.918	hsa-mir-193a,21,42,+
hsa-miR-4443	1	13	13	0.573151	4.918	hsa-mir-4443,9,25,+
hsa-miR-4677-3p	1	13	13	0.573151	4.918	hsa-mir-4677,50,71,+
hsa-miR-1270	1	13	13	0.573151	4.918	hsa-mir-1270,13,35,+
hsa-miR-183-5p	1	12	12	0.529063	4.53969	hsa-mir-183,27,48,+
hsa-miR-628-5p	1	12	12	0.529063	4.53969	hsa-mir-628,23,44,+
hsa-miR-4732-3p	1	12	12	0.529063	4.53969	hsa-mir-4732,43,63,+
hsa-miR-15a-5p	1	12	12	0.529063	4.53969	hsa-mir-15a,14,35,+
hsa-miR-4516	1	12	12	0.529063	4.53969	hsa-mir-4516,2,18,+
hsa-miR-487a-5p	1	12	12	0.529063	4.53969	hsa-mir-487a,13,34,+
hsa-miR-26b-3p	1	12	12	0.529063	4.53969	hsa-mir-26b,47,67,+
hsa-miR-22-5p	1	12	12	0.529063	4.53969	hsa-mir-22,15,36,+
hsa-miR-548o-3p	1	11	5.5	0.484974	4.16138	hsa-mir-548o-2,45,66,+
hsa-miR-6859-5p	1	11	0.6875	0.484974	4.16138	hsa-mir-6859-2,6,28,+
hsa-miR-6859-5p	1	11	0.6875	0.484974	4.16138	hsa-mir-6859-1,6,28,+
hsa-miR-598-3p	1	11	11	0.484974	4.16138	hsa-mir-598,61,82,+
hsa-miR-6859-5p	1	11	0.6875	0.484974	4.16138	hsa-mir-6859-2,6,28,+
hsa-miR-6859-5p	1	11	0.6875	0.484974	4.16138	hsa-mir-6859-3,6,28,+
hsa-miR-6859-5p	1	11	0.6875	0.484974	4.16138	hsa-mir-6859-2,6,28,+
hsa-miR-101-3p	1	11	5.5	0.484974	4.16138	hsa-mir-101-2,49,69,+
hsa-miR-7849-3p	1	11	11	0.484974	4.16138	hsa-mir-7849,64,85,+
hsa-miR-1180-3p	1	11	11	0.484974	4.16138	hsa-mir-1180,41,62,+
hsa-miR-6859-5p	1	11	0.6875	0.484974	4.16138	hsa-mir-6859-3,6,28,+
hsa-miR-6859-5p	1	11	0.6875	0.484974	4.16138	hsa-mir-6859-4,6,28,+
hsa-miR-6859-5p	1	11	0.6875	0.484974	4.16138	hsa-mir-6859-4,6,28,+
hsa-miR-6859-5p	1	11	0.6875	0.484974	4.16138	hsa-mir-6859-3,6,28,+
hsa-miR-6859-5p	1	11	0.6875	0.484974	4.16138	hsa-mir-6859-1,6,28,+
hsa-miR-548o-3p	1	11	5.5	0.484974	4.16138	hsa-mir-548o,87,108,+
hsa-miR-6859-5p	1	11	0.6875	0.484974	4.16138	hsa-mir-6859-1,6,28,+
hsa-miR-6859-5p	1	11	0.6875	0.484974	4.16138	hsa-mir-6859-1,6,28,+
hsa-miR-6859-5p	1	11	0.6875	0.484974	4.16138	hsa-mir-6859-4,6,28,+
hsa-miR-26a-1-3p	1	11	11	0.484974	4.16138	hsa-mir-26a-1,49,70,+
hsa-miR-6847-5p	1	11	11	0.484974	4.16138	hsa-mir-6847,6,28,+
hsa-miR-6859-5p	1	11	0.6875	0.484974	4.16138	hsa-mir-6859-2,6,28,+
hsa-miR-6859-5p	1	11	0.6875	0.484974	4.16138	hsa-mir-6859-3,6,28,+
hsa-miR-101-3p	1	11	5.5	0.484974	4.16138	hsa-mir-101-1,47,67,+
hsa-miR-6859-5p	1	11	0.6875	0.484974	4.16138	hsa-mir-6859-4,6,28,+
hsa-miR-543	1	10	10	0.440886	3.78308	hsa-mir-543,47,68,+
hsa-miR-6772-3p	1	10	10	0.440886	3.78308	hsa-mir-6772,41,63,+
hsa-miR-424-3p	1	10	10	0.440886	3.78308	hsa-mir-424,48,68,+
hsa-miR-6515-5p	1	10	10	0.440886	3.78308	hsa-mir-6515,3,23,+
hsa-miR-6810-3p	1	10	10	0.440886	3.78308	hsa-mir-6810,48,70,+
hsa-miR-320b	1	9	4.5	0.396797	3.40477	hsa-mir-320b-2,41,62,+
hsa-miR-3120-5p	1	9	9	0.396797	3.40477	hsa-mir-3120,13,33,+
hsa-miR-3120-3p	1	9	9	0.396797	3.40477	hsa-mir-3120,51,71,+
hsa-miR-3928-3p	1	9	9	0.396797	3.40477	hsa-mir-3928,37,58,+
hsa-miR-379-5p	1	9	9	0.396797	3.40477	hsa-mir-379,6,26,+
hsa-miR-29c-3p	1	9	9	0.396797	3.40477	hsa-mir-29c,54,75,+
hsa-miR-152-3p	1	9	9	0.396797	3.40477	hsa-mir-152,54,74,+
hsa-miR-6511b-3p	1	9	2.25	0.396797	3.40477	hsa-mir-6511b-2,48,70,+
hsa-miR-6511b-3p	1	9	2.25	0.396797	3.40477	hsa-mir-6511b-2,48,70,+
hsa-miR-6511b-3p	1	9	2.25	0.396797	3.40477	hsa-mir-6511b-1,53,75,+
hsa-miR-296-5p	1	9	9	0.396797	3.40477	hsa-mir-296,14,34,+
hsa-miR-320b	1	9	4.5	0.396797	3.40477	hsa-mir-320b-1,42,63,+
hsa-miR-3177-3p	1	9	9	0.396797	3.40477	hsa-mir-3177,54,74,+
hsa-miR-6511b-3p	1	9	2.25	0.396797	3.40477	hsa-mir-6511b-1,53,75,+
hsa-miR-4492	1	8	8	0.352708	3.02646	hsa-mir-4492,58,74,+
hsa-miR-324-5p	1	8	8	0.352708	3.02646	hsa-mir-324,16,37,+
hsa-miR-204-5p	1	8	8	0.352708	3.02646	hsa-mir-204,33,54,+
hsa-miR-1185-1-3p	1	8	8	0.352708	3.02646	hsa-mir-1185-1,53,74,+
hsa-miR-361-3p	1	8	8	0.352708	3.02646	hsa-mir-361,45,67,+
hsa-miR-10b-5p	1	8	8	0.352708	3.02646	hsa-mir-10b,27,49,+
hsa-miR-4746-5p	1	8	8	0.352708	3.02646	hsa-mir-4746,10,32,+
hsa-miR-92a-1-5p	1	8	8	0.352708	3.02646	hsa-mir-92a-1,11,33,+
hsa-miR-25-5p	1	8	8	0.352708	3.02646	hsa-mir-25,14,34,+
hsa-miR-30a-3p	1	8	8	0.352708	3.02646	hsa-mir-30a,47,68,+
hsa-miR-5698	1	7	7	0.30862	2.64815	hsa-mir-5698,10,31,+
hsa-miR-18a-3p	1	7	7	0.30862	2.64815	hsa-mir-18a,47,69,+
hsa-miR-877-3p	1	7	7	0.30862	2.64815	hsa-mir-877,66,86,+
hsa-miR-495-3p	1	7	7	0.30862	2.64815	hsa-mir-495,50,71,+
hsa-miR-625-3p	1	7	7	0.30862	2.64815	hsa-mir-625,52,73,+
hsa-miR-6862-5p	1	7	1.75	0.30862	2.64815	hsa-mir-6862-2,6,27,+
hsa-miR-3615	1	7	7	0.30862	2.64815	hsa-mir-3615,51,71,+
hsa-miR-301b-3p	1	7	7	0.30862	2.64815	hsa-mir-301b,45,67,+
hsa-miR-6862-5p	1	7	1.75	0.30862	2.64815	hsa-mir-6862-2,6,27,+
hsa-miR-541-3p	1	7	7	0.30862	2.64815	hsa-mir-541,54,75,+
hsa-miR-375-3p	1	7	7	0.30862	2.64815	hsa-mir-375,40,61,+
hsa-miR-99a-5p	1	7	7	0.30862	2.64815	hsa-mir-99a,13,34,+
hsa-miR-197-5p	1	7	7	0.30862	2.64815	hsa-mir-197,9,31,+
hsa-miR-6819-3p	1	7	7	0.30862	2.64815	hsa-mir-6819,41,61,+
hsa-miR-6862-5p	1	7	1.75	0.30862	2.64815	hsa-mir-6862-1,6,27,+
hsa-miR-6862-5p	1	7	1.75	0.30862	2.64815	hsa-mir-6862-1,6,27,+
hsa-miR-223-5p	1	7	7	0.30862	2.64815	hsa-mir-223,26,47,+
hsa-miR-18a-5p	1	6	6	0.264531	2.26985	hsa-mir-18a,6,28,+
hsa-miR-483-5p	1	6	6	0.264531	2.26985	hsa-mir-483,8,29,+
hsa-miR-4707-3p	1	6	6	0.264531	2.26985	hsa-mir-4707,52,73,+
hsa-miR-125a-3p	1	6	6	0.264531	2.26985	hsa-mir-125a,53,74,+
hsa-miR-505-3p	1	6	6	0.264531	2.26985	hsa-mir-505,51,72,+
hsa-miR-744-3p	1	6	6	0.264531	2.26985	hsa-mir-744,68,89,+
hsa-miR-532-3p	1	6	6	0.264531	2.26985	hsa-mir-532,57,78,+
hsa-miR-34a-5p	1	6	6	0.264531	2.26985	hsa-mir-34a,22,43,+
hsa-miR-106a-5p	1	6	6	0.264531	2.26985	hsa-mir-106a,13,35,+
hsa-miR-210-5p	1	6	6	0.264531	2.26985	hsa-mir-210,28,49,+
hsa-miR-323b-3p	1	6	6	0.264531	2.26985	hsa-mir-323b,51,72,+
hsa-miR-6735-5p	1	6	6	0.264531	2.26985	hsa-mir-6735,6,30,+
hsa-miR-27a-5p	1	6	6	0.264531	2.26985	hsa-mir-27a,10,31,+
hsa-miR-323a-5p	1	6	6	0.264531	2.26985	hsa-mir-323a,16,37,+
hsa-miR-374b-3p	1	6	6	0.264531	2.26985	hsa-mir-374b,41,62,+
hsa-miR-3605-5p	1	6	6	0.264531	2.26985	hsa-mir-3605,22,44,+
hsa-miR-369-3p	1	6	6	0.264531	2.26985	hsa-mir-369,44,64,+
hsa-miR-20b-5p	1	6	6	0.264531	2.26985	hsa-mir-20b,6,28,+
hsa-miR-125b-5p	1	5	2.5	0.220443	1.89154	hsa-mir-125b-2,17,38,+
hsa-miR-6514-5p	1	5	5	0.220443	1.89154	hsa-mir-6514,1,23,+
hsa-miR-19b-3p	1	5	2.5	0.220443	1.89154	hsa-mir-19b-2,62,84,+
hsa-miR-329-5p	1	5	2.5	0.220443	1.89154	hsa-mir-329-1,13,35,+
hsa-let-7g-3p	1	5	5	0.220443	1.89154	hsa-let-7g,62,82,+
hsa-miR-625-5p	1	5	5	0.220443	1.89154	hsa-mir-625,15,35,+
hsa-miR-550a-3p	1	5	1.66667	0.220443	1.89154	hsa-mir-550a-2,61,82,+
hsa-miR-664a-3p	1	5	5	0.220443	1.89154	hsa-mir-664a,49,71,+
hsa-miR-329-5p	1	5	2.5	0.220443	1.89154	hsa-mir-329-2,15,37,+
hsa-miR-125b-5p	1	5	2.5	0.220443	1.89154	hsa-mir-125b-1,15,36,+
hsa-miR-660-5p	1	5	5	0.220443	1.89154	hsa-mir-660,16,37,+
hsa-miR-3620-3p	1	5	5	0.220443	1.89154	hsa-mir-3620,58,79,+
hsa-miR-4662a-5p	1	5	5	0.220443	1.89154	hsa-mir-4662a,6,27,+
hsa-miR-3613-5p	1	5	5	0.220443	1.89154	hsa-mir-3613,16,37,+
hsa-miR-6842-5p	1	5	5	0.220443	1.89154	hsa-mir-6842,6,27,+
hsa-miR-100-5p	1	5	5	0.220443	1.89154	hsa-mir-100,13,34,+
hsa-miR-342-5p	1	5	5	0.220443	1.89154	hsa-mir-342,19,39,+
hsa-miR-760	1	5	5	0.220443	1.89154	hsa-mir-760,49,68,+
hsa-miR-550a-3p	1	5	1.66667	0.220443	1.89154	hsa-mir-550a-3,60,81,+
hsa-miR-3940-3p	1	5	5	0.220443	1.89154	hsa-mir-3940,57,78,+
hsa-miR-6810-5p	1	5	5	0.220443	1.89154	hsa-mir-6810,6,28,+
hsa-miR-6805-5p	1	5	5	0.220443	1.89154	hsa-mir-6805,6,27,+
hsa-miR-4685-3p	1	5	5	0.220443	1.89154	hsa-mir-4685,48,69,+
hsa-miR-758-3p	1	5	5	0.220443	1.89154	hsa-mir-758,52,73,+
hsa-miR-550a-3p	1	5	1.66667	0.220443	1.89154	hsa-mir-550a-1,61,82,+
hsa-miR-19b-3p	1	5	2.5	0.220443	1.89154	hsa-mir-19b-1,54,76,+
hsa-miR-200c-3p	1	5	5	0.220443	1.89154	hsa-mir-200c,44,66,+
hsa-miR-454-5p	1	5	5	0.220443	1.89154	hsa-mir-454,24,45,+
hsa-miR-211-5p	1	4	4	0.176354	1.51323	hsa-mir-211,26,47,+
hsa-miR-2355-3p	1	4	4	0.176354	1.51323	hsa-mir-2355,54,75,+
hsa-miR-539-5p	1	4	4	0.176354	1.51323	hsa-mir-539,9,30,+
hsa-miR-6813-5p	1	4	4	0.176354	1.51323	hsa-mir-6813,6,28,+
hsa-miR-7845-5p	1	4	4	0.176354	1.51323	hsa-mir-7845,3,23,+
hsa-miR-133a-3p	1	4	2	0.176354	1.51323	hsa-mir-133a-2,59,80,+
hsa-miR-6741-5p	1	4	4	0.176354	1.51323	hsa-mir-6741,6,27,+
hsa-miR-6855-5p	1	4	4	0.176354	1.51323	hsa-mir-6855,6,30,+
hsa-miR-874-5p	1	4	4	0.176354	1.51323	hsa-mir-874,10,32,+
hsa-miR-133a-3p	1	4	2	0.176354	1.51323	hsa-mir-133a-1,53,74,+
hsa-miR-6791-3p	1	4	4	0.176354	1.51323	hsa-mir-6791,47,67,+
hsa-miR-3191-3p	1	4	4	0.176354	1.51323	hsa-mir-3191,46,68,+
hsa-miR-29b-3p	1	4	2	0.176354	1.51323	hsa-mir-29b-1,51,73,+
hsa-miR-2110	1	4	4	0.176354	1.51323	hsa-mir-2110,8,29,+
hsa-miR-651-5p	1	4	4	0.176354	1.51323	hsa-mir-651,16,37,+
hsa-miR-1226-3p	1	4	4	0.176354	1.51323	hsa-mir-1226,54,75,+
hsa-miR-6779-5p	1	4	4	0.176354	1.51323	hsa-mir-6779,6,26,+
hsa-miR-9-5p	1	4	1.33333	0.176354	1.51323	hsa-mir-9-3,16,38,+
hsa-miR-3138	1	4	4	0.176354	1.51323	hsa-mir-3138,48,71,+
hsa-miR-9-5p	1	4	1.33333	0.176354	1.51323	hsa-mir-9-2,16,38,+
hsa-miR-29b-3p	1	4	2	0.176354	1.51323	hsa-mir-29b-2,52,74,+
hsa-miR-6819-5p	1	4	4	0.176354	1.51323	hsa-mir-6819,6,27,+
hsa-miR-3173-5p	1	4	4	0.176354	1.51323	hsa-mir-3173,5,26,+
hsa-miR-15b-3p	1	4	4	0.176354	1.51323	hsa-mir-15b,58,79,+
hsa-miR-548e-3p	1	4	4	0.176354	1.51323	hsa-mir-548e,53,74,+
hsa-miR-766-5p	1	4	4	0.176354	1.51323	hsa-mir-766,29,50,+
hsa-miR-1468-5p	1	4	4	0.176354	1.51323	hsa-mir-1468,13,33,+
hsa-miR-4646-5p	1	4	4	0.176354	1.51323	hsa-mir-4646,1,22,+
hsa-miR-3064-5p	1	4	4	0.176354	1.51323	hsa-mir-3064,3,23,+
hsa-miR-335-5p	1	4	4	0.176354	1.51323	hsa-mir-335,16,38,+
hsa-miR-9-5p	1	4	1.33333	0.176354	1.51323	hsa-mir-9-1,16,38,+
hsa-miR-6764-5p	1	3	3	0.132266	1.13492	hsa-mir-6764,6,27,+
hsa-miR-616-3p	1	3	3	0.132266	1.13492	hsa-mir-616,56,77,+
hsa-miR-4750-5p	1	3	3	0.132266	1.13492	hsa-mir-4750,3,24,+
hsa-miR-4750-3p	1	3	3	0.132266	1.13492	hsa-mir-4750,35,56,+
hsa-miR-4676-5p	1	3	3	0.132266	1.13492	hsa-mir-4676,10,30,+
hsa-miR-99b-3p	1	3	3	0.132266	1.13492	hsa-mir-99b,45,66,+
hsa-miR-329-3p	1	3	1.5	0.132266	1.13492	hsa-mir-329-1,50,71,+
hsa-miR-6846-5p	1	3	3	0.132266	1.13492	hsa-mir-6846,6,27,+
hsa-miR-504-3p	1	3	3	0.132266	1.13492	hsa-mir-504,50,70,+
hsa-miR-937-3p	1	3	3	0.132266	1.13492	hsa-mir-937,51,72,+
hsa-miR-6772-5p	1	3	3	0.132266	1.13492	hsa-mir-6772,6,27,+
hsa-miR-590-3p	1	3	3	0.132266	1.13492	hsa-mir-590,56,76,+
hsa-miR-193b-5p	1	3	3	0.132266	1.13492	hsa-mir-193b,14,35,+
hsa-miR-148b-5p	1	3	3	0.132266	1.13492	hsa-mir-148b,25,46,+
hsa-miR-6837-5p	1	3	3	0.132266	1.13492	hsa-mir-6837,6,26,+
hsa-miR-329-3p	1	3	1.5	0.132266	1.13492	hsa-mir-329-2,52,73,+
hsa-miR-6516-5p	1	3	3	0.132266	1.13492	hsa-mir-6516,12,33,+
hsa-miR-6748-5p	1	3	3	0.132266	1.13492	hsa-mir-6748,6,27,+
hsa-miR-6803-3p	1	3	3	0.132266	1.13492	hsa-mir-6803,44,65,+
hsa-miR-940	1	3	3	0.132266	1.13492	hsa-mir-940,60,80,+
hsa-miR-7855-5p	1	3	3	0.132266	1.13492	hsa-mir-7855,3,24,+
hsa-miR-1185-2-3p	1	3	3	0.132266	1.13492	hsa-mir-1185-2,53,74,+
hsa-miR-4645-3p	1	3	3	0.132266	1.13492	hsa-mir-4645,47,68,+
hsa-miR-11401	1	3	3	0.132266	1.13492	hsa-mir-11401,11,30,+
hsa-miR-1294	1	3	3	0.132266	1.13492	hsa-mir-1294,48,69,+
hsa-miR-7854-3p	1	3	3	0.132266	1.13492	hsa-mir-7854,41,61,+
hsa-miR-30e-5p	1	3	3	0.132266	1.13492	hsa-mir-30e,17,38,+
hsa-miR-6886-5p	1	3	3	0.132266	1.13492	hsa-mir-6886,6,26,+
hsa-miR-323b-5p	1	3	3	0.132266	1.13492	hsa-mir-323b,15,37,+
hsa-miR-6895-5p	1	3	3	0.132266	1.13492	hsa-mir-6895,6,26,+
hsa-miR-323a-3p	1	3	3	0.132266	1.13492	hsa-mir-323a,51,71,+
hsa-miR-144-5p	1	3	3	0.132266	1.13492	hsa-mir-144,15,36,+
hsa-miR-190a-5p	1	3	3	0.132266	1.13492	hsa-mir-190a,15,36,+
hsa-miR-4786-5p	1	3	3	0.132266	1.13492	hsa-mir-4786,11,32,+
hsa-miR-6751-5p	1	3	3	0.132266	1.13492	hsa-mir-6751,6,28,+
hsa-miR-4701-5p	1	3	3	0.132266	1.13492	hsa-mir-4701,3,24,+
hsa-miR-6724-5p	1	2	0.0714286	0.0881771	0.756615	hsa-mir-6724-4,11,33,+
hsa-miR-4436b-3p	1	2	0.5	0.0881771	0.756615	hsa-mir-4436b-2,60,81,+
hsa-miR-509-3p	1	2	0.5	0.0881771	0.756615	hsa-mir-509-1,55,76,+
hsa-miR-539-3p	1	2	2	0.0881771	0.756615	hsa-mir-539,49,70,+
hsa-miR-6724-5p	1	2	0.0714286	0.0881771	0.756615	hsa-mir-6724-2,11,33,+
hsa-miR-3150b-3p	1	2	2	0.0881771	0.756615	hsa-mir-3150b,53,73,+
hsa-miR-6724-5p	1	2	0.0714286	0.0881771	0.756615	hsa-mir-6724-3,11,33,+
hsa-miR-4638-5p	1	2	2	0.0881771	0.756615	hsa-mir-4638,2,22,+
hsa-miR-6724-5p	1	2	0.0714286	0.0881771	0.756615	hsa-mir-6724-2,11,33,+
hsa-miR-6724-5p	1	2	0.0714286	0.0881771	0.756615	hsa-mir-6724-3,11,33,+
hsa-miR-3909	1	2	2	0.0881771	0.756615	hsa-mir-3909,71,92,+
hsa-miR-6802-5p	1	2	2	0.0881771	0.756615	hsa-mir-6802,6,25,+
hsa-miR-548at-5p	1	2	2	0.0881771	0.756615	hsa-mir-548at,1,22,+
hsa-miR-598-5p	1	2	2	0.0881771	0.756615	hsa-mir-598,24,46,+
hsa-miR-10398-3p	1	2	2	0.0881771	0.756615	hsa-mir-10398,37,57,+
hsa-miR-6724-5p	1	2	0.0714286	0.0881771	0.756615	hsa-mir-6724-1,11,33,+
hsa-miR-6724-5p	1	2	0.0714286	0.0881771	0.756615	hsa-mir-6724-3,11,33,+
hsa-miR-6724-5p	1	2	0.0714286	0.0881771	0.756615	hsa-mir-6724-1,11,33,+
hsa-miR-154-5p	1	2	2	0.0881771	0.756615	hsa-mir-154,15,36,+
hsa-miR-4436b-3p	1	2	0.5	0.0881771	0.756615	hsa-mir-4436b-1,60,81,+
hsa-miR-6724-5p	1	2	0.0714286	0.0881771	0.756615	hsa-mir-6724-3,11,33,+
hsa-miR-664a-5p	1	2	2	0.0881771	0.756615	hsa-mir-664a,11,34,+
hsa-miR-6724-5p	1	2	0.0714286	0.0881771	0.756615	hsa-mir-6724-3,11,33,+
hsa-miR-376c-3p	1	2	2	0.0881771	0.756615	hsa-mir-376c,43,63,+
hsa-miR-874-3p	1	2	2	0.0881771	0.756615	hsa-mir-874,47,68,+
hsa-miR-3677-3p	1	2	2	0.0881771	0.756615	hsa-mir-3677,39,60,+
hsa-miR-6509-5p	1	2	2	0.0881771	0.756615	hsa-mir-6509,15,35,+
hsa-miR-4654	1	2	2	0.0881771	0.756615	hsa-mir-4654,10,31,+
hsa-miR-5189-3p	1	2	2	0.0881771	0.756615	hsa-mir-5189,67,87,+
hsa-let-7e-3p	1	2	2	0.0881771	0.756615	hsa-let-7e,53,74,+
hsa-miR-363-3p	1	2	2	0.0881771	0.756615	hsa-mir-363,50,71,+
hsa-miR-3115	1	2	2	0.0881771	0.756615	hsa-mir-3115,6,25,+
hsa-miR-6724-5p	1	2	0.0714286	0.0881771	0.756615	hsa-mir-6724-4,11,33,+
hsa-miR-509-3p	1	2	0.5	0.0881771	0.756615	hsa-mir-509-3,44,65,+
hsa-miR-30c-2-3p	1	2	2	0.0881771	0.756615	hsa-mir-30c-2,47,68,+
hsa-miR-6724-5p	1	2	0.0714286	0.0881771	0.756615	hsa-mir-6724-2,11,33,+
hsa-miR-3620-5p	1	2	2	0.0881771	0.756615	hsa-mir-3620,23,44,+
hsa-miR-3174	1	2	2	0.0881771	0.756615	hsa-mir-3174,10,32,+
hsa-miR-6724-5p	1	2	0.0714286	0.0881771	0.756615	hsa-mir-6724-1,11,33,+
hsa-miR-337-5p	1	2	2	0.0881771	0.756615	hsa-mir-337,23,43,+
hsa-miR-337-3p	1	2	2	0.0881771	0.756615	hsa-mir-337,61,82,+
hsa-miR-6724-5p	1	2	0.0714286	0.0881771	0.756615	hsa-mir-6724-4,11,33,+
hsa-miR-4463	1	2	2	0.0881771	0.756615	hsa-mir-4463,40,56,+
hsa-miR-7856-5p	1	2	2	0.0881771	0.756615	hsa-mir-7856,3,23,+
hsa-miR-889-5p	1	2	2	0.0881771	0.756615	hsa-mir-889,11,32,+
hsa-miR-1910-5p	1	2	2	0.0881771	0.756615	hsa-mir-1910,12,32,+
hsa-miR-3124-5p	1	2	2	0.0881771	0.756615	hsa-mir-3124,7,27,+
hsa-miR-628-3p	1	2	2	0.0881771	0.756615	hsa-mir-628,61,81,+
hsa-miR-4436b-3p	1	2	0.5	0.0881771	0.756615	hsa-mir-4436b-2,60,81,+
hsa-miR-19a-3p	1	2	2	0.0881771	0.756615	hsa-mir-19a,49,71,+
hsa-miR-152-5p	1	2	2	0.0881771	0.756615	hsa-mir-152,16,38,+
hsa-miR-6892-5p	1	2	2	0.0881771	0.756615	hsa-mir-6892,1,21,+
hsa-miR-6724-5p	1	2	0.0714286	0.0881771	0.756615	hsa-mir-6724-2,11,33,+
hsa-miR-6724-5p	1	2	0.0714286	0.0881771	0.756615	hsa-mir-6724-1,11,33,+
hsa-miR-5090	1	2	2	0.0881771	0.756615	hsa-mir-5090,11,33,+
hsa-miR-7110-5p	1	2	2	0.0881771	0.756615	hsa-mir-7110,6,26,+
hsa-miR-4508	1	2	2	0.0881771	0.756615	hsa-mir-4508,9,25,+
hsa-miR-6889-5p	1	2	2	0.0881771	0.756615	hsa-mir-6889,6,28,+
hsa-miR-509-3p	1	2	0.5	0.0881771	0.756615	hsa-mir-509-2,55,76,+
hsa-miR-6724-5p	1	2	0.0714286	0.0881771	0.756615	hsa-mir-6724-4,11,33,+
hsa-miR-4661-5p	1	2	2	0.0881771	0.756615	hsa-mir-4661,10,31,+
hsa-miR-6724-5p	1	2	0.0714286	0.0881771	0.756615	hsa-mir-6724-1,11,33,+
hsa-miR-6724-5p	1	2	0.0714286	0.0881771	0.756615	hsa-mir-6724-3,11,33,+
hsa-miR-7-2-3p	1	2	2	0.0881771	0.756615	hsa-mir-7-2,72,93,+
hsa-miR-6724-5p	1	2	0.0714286	0.0881771	0.756615	hsa-mir-6724-4,11,33,+
hsa-miR-6724-5p	1	2	0.0714286	0.0881771	0.756615	hsa-mir-6724-2,11,33,+
hsa-miR-1260a	1	2	2	0.0881771	0.756615	hsa-mir-1260a,14,31,+
hsa-miR-6793-5p	1	2	2	0.0881771	0.756615	hsa-mir-6793,6,27,+
hsa-miR-2114-5p	1	2	2	0.0881771	0.756615	hsa-mir-2114,13,34,+
hsa-miR-580-3p	1	2	2	0.0881771	0.756615	hsa-mir-580,61,82,+
hsa-miR-6724-5p	1	2	0.0714286	0.0881771	0.756615	hsa-mir-6724-1,11,33,+
hsa-miR-1271-5p	1	2	2	0.0881771	0.756615	hsa-mir-1271,15,36,+
hsa-miR-191-3p	1	2	2	0.0881771	0.756615	hsa-mir-191,58,79,+
hsa-miR-1304-5p	1	2	2	0.0881771	0.756615	hsa-mir-1304,20,41,+
hsa-miR-4436b-3p	1	2	0.5	0.0881771	0.756615	hsa-mir-4436b-1,60,81,+
hsa-miR-144-3p	1	2	2	0.0881771	0.756615	hsa-mir-144,52,71,+
hsa-miR-671-5p	1	2	2	0.0881771	0.756615	hsa-mir-671,29,51,+
hsa-miR-509-3p	1	2	0.5	0.0881771	0.756615	hsa-mir-509-2,55,76,+
hsa-miR-6724-5p	1	2	0.0714286	0.0881771	0.756615	hsa-mir-6724-2,11,33,+
hsa-miR-6724-5p	1	2	0.0714286	0.0881771	0.756615	hsa-mir-6724-4,11,33,+
hsa-miR-589-5p	1	2	2	0.0881771	0.756615	hsa-mir-589,24,45,+
hsa-miR-589-3p	1	2	2	0.0881771	0.756615	hsa-mir-589,61,84,+
hsa-miR-6724-5p	1	2	0.0714286	0.0881771	0.756615	hsa-mir-6724-1,11,33,+
hsa-miR-6724-5p	1	2	0.0714286	0.0881771	0.756615	hsa-mir-6724-2,11,33,+
hsa-miR-6724-5p	1	2	0.0714286	0.0881771	0.756615	hsa-mir-6724-3,11,33,+
hsa-miR-17-3p	1	2	2	0.0881771	0.756615	hsa-mir-17,51,72,+
hsa-miR-3187-3p	1	2	2	0.0881771	0.756615	hsa-mir-3187,44,63,+
hsa-miR-6724-5p	1	2	0.0714286	0.0881771	0.756615	hsa-mir-6724-4,11,33,+

## Sheet: SRX716597
name	unique reads	read count	read count (mult. map. adj.)	RPM (lib)	RPM (total)	coordinateString
hsa-miR-486-5p	1	195384	97692	14225.5	137559	hsa-mir-486-1,4,25,+
hsa-miR-486-5p	1	195384	97692	14225.5	137559	hsa-mir-486-2,1,22,+
hsa-miR-191-5p	1	69717	69717	5075.95	49083.8	hsa-mir-191,16,38,+
hsa-let-7i-5p	1	43367	43367	3157.46	30532.2	hsa-let-7i,6,27,+
hsa-let-7a-5p	1	42743	14247.7	3112.03	30092.9	hsa-let-7a-1,6,27,+
hsa-let-7a-5p	1	42743	14247.7	3112.03	30092.9	hsa-let-7a-2,5,26,+
hsa-let-7a-5p	1	42743	14247.7	3112.03	30092.9	hsa-let-7a-3,4,25,+
hsa-let-7b-5p	1	34182	34182	2488.72	24065.6	hsa-let-7b,6,27,+
hsa-miR-92a-3p	1	29691	14845.5	2161.74	20903.7	hsa-mir-92a-1,48,69,+
hsa-miR-92a-3p	1	29691	14845.5	2161.74	20903.7	hsa-mir-92a-2,48,69,+
hsa-miR-181a-5p	1	19688	9844	1433.44	13861.2	hsa-mir-181a-2,39,61,+
hsa-miR-181a-5p	1	19688	9844	1433.44	13861.2	hsa-mir-181a-1,24,46,+
hsa-miR-22-3p	1	18695	18695	1361.14	13162.1	hsa-mir-22,53,74,+
hsa-miR-26a-5p	1	17220	8610	1253.75	12123.6	hsa-mir-26a-1,10,31,+
hsa-miR-26a-5p	1	17220	8610	1253.75	12123.6	hsa-mir-26a-2,14,35,+
hsa-let-7f-5p	1	11705	5852.5	852.217	8240.82	hsa-let-7f-2,8,29,+
hsa-let-7f-5p	1	11705	5852.5	852.217	8240.82	hsa-let-7f-1,7,28,+
hsa-miR-423-5p	1	10641	10641	774.749	7491.72	hsa-mir-423,17,39,+
hsa-let-7g-5p	1	10410	10410	757.931	7329.09	hsa-let-7g,5,26,+
hsa-miR-320a-3p	1	7565	7565	550.792	5326.08	hsa-mir-320a,42,63,+
hsa-miR-127-3p	1	6789	6789	494.293	4779.75	hsa-mir-127,57,78,+
hsa-let-7d-5p	1	6032	6032	439.177	4246.79	hsa-let-7d,8,29,+
hsa-miR-423-3p	1	5546	5546	403.793	3904.62	hsa-mir-423,53,75,+
hsa-miR-221-3p	1	4983	4983	362.802	3508.25	hsa-mir-221,65,87,+
hsa-miR-98-5p	1	4264	4264	310.453	3002.04	hsa-mir-98,22,43,+
hsa-miR-103a-3p	1	4074	2037	296.62	2868.27	hsa-mir-103a-2,48,70,+
hsa-miR-103a-3p	1	4074	2037	296.62	2868.27	hsa-mir-103a-1,48,70,+
hsa-miR-146a-5p	1	3888	3888	283.077	2737.32	hsa-mir-146a,21,42,+
hsa-miR-126-5p	1	3162	3162	230.219	2226.18	hsa-mir-126,15,35,+
hsa-miR-28-3p	1	2799	2799	203.789	1970.62	hsa-mir-28,54,75,+
hsa-miR-27b-3p	1	2712	2712	197.455	1909.36	hsa-mir-27b,61,81,+
hsa-miR-432-5p	1	2456	2456	178.816	1729.13	hsa-mir-432,14,36,+
hsa-miR-25-3p	1	2282	2282	166.148	1606.63	hsa-mir-25,52,73,+
hsa-miR-151a-3p	1	1905	1905	138.699	1341.2	hsa-mir-151a,47,67,+
hsa-miR-148a-3p	1	1870	1870	136.151	1316.56	hsa-mir-148a,44,65,+
hsa-miR-197-3p	1	1770	1770	128.87	1246.16	hsa-mir-197,48,69,+
hsa-miR-93-5p	1	1584	1584	115.328	1115.2	hsa-mir-93,11,33,+
hsa-miR-151a-5p	1	1565	1565	113.944	1101.83	hsa-mir-151a,11,31,+
hsa-miR-99b-5p	1	1554	1554	113.144	1094.08	hsa-mir-99b,7,28,+
hsa-miR-4446-3p	1	1322	1322	96.2521	930.745	hsa-mir-4446,43,64,+
hsa-let-7d-3p	1	1282	1282	93.3398	902.583	hsa-let-7d,62,83,+
hsa-miR-134-5p	1	1275	1275	92.8301	897.655	hsa-mir-134,8,29,+
hsa-miR-16-5p	1	1261	630.5	91.8108	887.798	hsa-mir-16-2,10,31,+
hsa-miR-16-5p	1	1261	630.5	91.8108	887.798	hsa-mir-16-1,14,35,+
hsa-let-7e-5p	1	1142	1142	83.1467	804.017	hsa-let-7e,8,29,+
hsa-miR-766-3p	1	928	928	67.5658	653.352	hsa-mir-766,65,86,+
hsa-miR-125a-5p	1	896	896	65.2359	630.822	hsa-mir-125a,15,38,+
hsa-miR-21-3p	1	865	865	62.9789	608.997	hsa-mir-21,46,66,+
hsa-miR-1908-5p	1	834	834	60.7218	587.172	hsa-mir-1908,12,32,+
hsa-miR-409-3p	1	812	812	59.12	571.683	hsa-mir-409,47,68,+
hsa-miR-328-3p	1	771	771	56.1349	542.817	hsa-mir-328,48,69,+
hsa-let-7c-5p	1	748	748	54.4603	526.624	hsa-let-7c,11,32,+
hsa-miR-4433b-5p	1	731	731	53.2226	514.655	hsa-mir-4433b,20,40,+
hsa-miR-143-3p	1	729	729	53.077	513.247	hsa-mir-143,61,81,+
hsa-miR-744-5p	1	726	726	52.8586	511.135	hsa-mir-744,11,32,+
hsa-miR-484	1	701	701	51.0384	493.534	hsa-mir-484,8,29,+
hsa-miR-148b-3p	1	686	686	49.9462	482.973	hsa-mir-148b,63,84,+
hsa-miR-21-5p	1	584	584	42.5198	411.161	hsa-mir-21,8,29,+
hsa-miR-142-5p	1	551	551	40.1172	387.928	hsa-mir-142,16,36,+
hsa-miR-941	1	506	29.7647	36.8408	356.246	hsa-mir-941-2,47,69,+
hsa-miR-941	1	506	29.7647	36.8408	356.246	hsa-mir-941-3,47,69,+
hsa-miR-941	1	506	29.7647	36.8408	356.246	hsa-mir-941-2,47,69,+
hsa-miR-941	1	506	29.7647	36.8408	356.246	hsa-mir-941-4,47,69,+
hsa-miR-941	1	506	29.7647	36.8408	356.246	hsa-mir-941-4,47,69,+
hsa-miR-941	1	506	29.7647	36.8408	356.246	hsa-mir-941-5,47,69,+
hsa-miR-941	1	506	29.7647	36.8408	356.246	hsa-mir-941-4,47,69,+
hsa-miR-941	1	506	29.7647	36.8408	356.246	hsa-mir-941-5,47,69,+
hsa-miR-941	1	506	29.7647	36.8408	356.246	hsa-mir-941-3,47,69,+
hsa-miR-941	1	506	29.7647	36.8408	356.246	hsa-mir-941-2,47,69,+
hsa-miR-941	1	506	29.7647	36.8408	356.246	hsa-mir-941-5,47,69,+
hsa-miR-941	1	506	29.7647	36.8408	356.246	hsa-mir-941-1,47,69,+
hsa-miR-941	1	506	29.7647	36.8408	356.246	hsa-mir-941-2,47,69,+
hsa-miR-941	1	506	29.7647	36.8408	356.246	hsa-mir-941-3,47,69,+
hsa-miR-941	1	506	29.7647	36.8408	356.246	hsa-mir-941-3,47,69,+
hsa-miR-941	1	506	29.7647	36.8408	356.246	hsa-mir-941-4,47,69,+
hsa-miR-941	1	506	29.7647	36.8408	356.246	hsa-mir-941-5,47,69,+
hsa-miR-126-3p	1	495	495	36.0399	348.501	hsa-mir-126,52,73,+
hsa-miR-182-5p	1	455	455	33.1276	320.34	hsa-mir-182,23,46,+
hsa-miR-186-5p	1	447	447	32.5451	314.707	hsa-mir-186,15,36,+
hsa-miR-181b-5p	1	342	171	24.9003	240.783	hsa-mir-181b-1,36,58,+
hsa-miR-181b-5p	1	342	171	24.9003	240.783	hsa-mir-181b-2,16,38,+
hsa-miR-27a-3p	1	329	329	23.9538	231.63	hsa-mir-27a,51,71,+
hsa-miR-192-5p	1	326	326	23.7354	229.518	hsa-mir-192,24,44,+
hsa-miR-146b-5p	1	318	318	23.1529	223.886	hsa-mir-146b,9,31,+
hsa-miR-92b-3p	1	310	310	22.5705	218.253	hsa-mir-92b,61,82,+
hsa-miR-362-5p	1	302	302	21.988	212.621	hsa-mir-362,5,28,+
hsa-miR-652-3p	1	300	300	21.8424	211.213	hsa-mir-652,61,81,+
hsa-miR-199b-3p	1	293	97.6667	21.3327	206.285	hsa-mir-199b,65,86,+
hsa-miR-199a-3p	1	293	97.6667	21.3327	206.285	hsa-mir-199a-1,47,68,+
hsa-miR-199a-3p	1	293	97.6667	21.3327	206.285	hsa-mir-199a-2,70,91,+
hsa-miR-30b-5p	1	277	277	20.1678	195.02	hsa-mir-30b,17,38,+
hsa-miR-671-3p	1	232	232	16.8914	163.338	hsa-mir-671,68,88,+
hsa-miR-23a-5p	1	220	220	16.0177	154.889	hsa-mir-23a,9,30,+
hsa-miR-223-3p	1	202	202	14.7072	142.217	hsa-mir-223,68,89,+
hsa-miR-433-3p	1	195	195	14.1975	137.288	hsa-mir-433,64,85,+
hsa-miR-486-3p	1	193	96.5	14.0519	135.88	hsa-mir-486-1,46,66,+
hsa-miR-486-3p	1	193	96.5	14.0519	135.88	hsa-mir-486-2,43,63,+
hsa-miR-23a-3p	1	173	173	12.5958	121.799	hsa-mir-23a,45,65,+
hsa-miR-769-5p	1	171	171	12.4502	120.391	hsa-mir-769,30,51,+
hsa-miR-1307-5p	1	164	164	11.9405	115.463	hsa-mir-1307,41,61,+
hsa-miR-28-5p	1	164	164	11.9405	115.463	hsa-mir-28,14,35,+
hsa-miR-20a-5p	1	163	163	11.8677	114.759	hsa-mir-20a,8,30,+
hsa-miR-150-5p	1	163	163	11.8677	114.759	hsa-mir-150,16,37,+
hsa-miR-181a-2-3p	1	161	161	11.7221	113.351	hsa-mir-181a-2,77,98,+
hsa-miR-340-5p	1	160	160	11.6493	112.647	hsa-mir-340,16,37,+
hsa-miR-378a-3p	1	157	157	11.4308	110.535	hsa-mir-378a,43,64,+
hsa-miR-410-3p	1	152	152	11.0668	107.015	hsa-mir-410,50,70,+
hsa-miR-199a-5p	1	147	73.5	10.7028	103.494	hsa-mir-199a-1,6,28,+
hsa-miR-199a-5p	1	147	73.5	10.7028	103.494	hsa-mir-199a-2,31,53,+
hsa-miR-451a	1	144	144	10.4843	101.382	hsa-mir-451a,17,38,+
hsa-miR-6852-5p	1	141	141	10.2659	99.27	hsa-mir-6852,6,26,+
hsa-miR-26b-5p	1	138	138	10.0475	97.1579	hsa-mir-26b,12,32,+
hsa-miR-15b-5p	1	137	137	9.97469	96.4539	hsa-mir-15b,20,41,+
hsa-miR-181d-5p	1	135	135	9.82907	95.0458	hsa-mir-181d,36,58,+
hsa-miR-185-5p	1	128	128	9.31942	90.1175	hsa-mir-185,15,36,+
hsa-miR-128-3p	1	120	60	8.73695	84.4851	hsa-mir-128-2,52,72,+
hsa-miR-128-3p	1	120	60	8.73695	84.4851	hsa-mir-128-1,50,70,+
hsa-miR-10a-5p	1	111	111	8.08168	78.1488	hsa-mir-10a,22,44,+
hsa-miR-382-5p	1	109	109	7.93607	76.7407	hsa-mir-382,11,32,+
hsa-miR-148a-5p	1	107	107	7.79045	75.3326	hsa-mir-148a,6,27,+
hsa-miR-12136	1	104	52	7.57203	73.2205	hsa-mir-12136,1,18,+
hsa-miR-12136	1	104	52	7.57203	73.2205	hsa-mir-12136,1,18,+
hsa-miR-17-5p	1	93	93	6.77114	65.476	hsa-mir-17,14,36,+
hsa-miR-181c-5p	1	92	92	6.69833	64.7719	hsa-mir-181c,27,48,+
hsa-miR-485-3p	1	90	90	6.55271	63.3639	hsa-mir-485,46,67,+
hsa-miR-361-5p	1	88	88	6.4071	61.9558	hsa-mir-361,6,27,+
hsa-miR-654-5p	1	87	87	6.33429	61.2517	hsa-mir-654,16,37,+
hsa-miR-30e-3p	1	85	85	6.18867	59.8436	hsa-mir-30e,59,80,+
hsa-miR-4433b-3p	1	78	78	5.67902	54.9153	hsa-mir-4433b,60,80,+
hsa-miR-574-3p	1	76	76	5.5334	53.5073	hsa-mir-574,61,82,+
hsa-miR-181a-3p	1	70	70	5.09656	49.283	hsa-mir-181a-1,64,85,+
hsa-miR-1273h-3p	1	67	67	4.87813	47.1709	hsa-mir-1273h,71,92,+
hsa-miR-1249-3p	1	66	66	4.80532	46.4668	hsa-mir-1249,41,62,+
hsa-miR-381-3p	1	62	62	4.51409	43.6507	hsa-mir-381,49,70,+
hsa-miR-139-3p	1	58	58	4.22286	40.8345	hsa-mir-139,43,65,+
hsa-miR-106b-3p	1	58	58	4.22286	40.8345	hsa-mir-106b,52,73,+
hsa-miR-532-5p	1	57	57	4.15005	40.1304	hsa-mir-532,20,41,+
hsa-miR-130a-3p	1	51	51	3.7132	35.9062	hsa-mir-130a,55,76,+
hsa-miR-1275	1	51	51	3.7132	35.9062	hsa-mir-1275,18,34,+
hsa-miR-11400	1	50	50	3.6404	35.2021	hsa-mir-11400,11,31,+
hsa-miR-1307-3p	1	49	49	3.56759	34.4981	hsa-mir-1307,80,101,+
hsa-miR-487b-3p	1	49	49	3.56759	34.4981	hsa-mir-487b,51,72,+
hsa-miR-4516	1	46	46	3.34917	32.386	hsa-mir-4516,2,18,+
hsa-miR-30d-5p	1	45	45	3.27636	31.6819	hsa-mir-30d,6,27,+
hsa-miR-139-5p	1	42	42	3.05793	29.5698	hsa-mir-139,7,29,+
hsa-miR-425-5p	1	40	40	2.91232	28.1617	hsa-mir-425,14,36,+
hsa-miR-320c	1	40	20	2.91232	28.1617	hsa-mir-320c-2,42,61,+
hsa-miR-320c	1	40	20	2.91232	28.1617	hsa-mir-320c-1,42,61,+
hsa-miR-335-3p	1	39	39	2.83951	27.4577	hsa-mir-335,52,73,+
hsa-miR-425-3p	1	38	38	2.7667	26.7536	hsa-mir-425,55,76,+
hsa-miR-331-3p	1	37	37	2.69389	26.0496	hsa-mir-331,61,81,+
hsa-miR-222-3p	1	36	36	2.62109	25.3455	hsa-mir-222,69,89,+
hsa-miR-30c-5p	1	35	17.5	2.54828	24.6415	hsa-mir-30c-1,17,39,+
hsa-miR-30c-5p	1	35	17.5	2.54828	24.6415	hsa-mir-30c-2,7,29,+
hsa-miR-342-3p	1	34	34	2.47547	23.9375	hsa-mir-342,61,83,+
hsa-miR-24-3p	1	34	17	2.47547	23.9375	hsa-mir-24-2,50,71,+
hsa-miR-101-3p	1	34	17	2.47547	23.9375	hsa-mir-101-2,49,69,+
hsa-miR-493-3p	1	34	34	2.47547	23.9375	hsa-mir-493,57,78,+
hsa-miR-101-3p	1	34	17	2.47547	23.9375	hsa-mir-101-1,47,67,+
hsa-miR-24-3p	1	34	17	2.47547	23.9375	hsa-mir-24-1,44,65,+
hsa-miR-370-3p	1	32	32	2.32985	22.5294	hsa-mir-370,48,69,+
hsa-miR-146b-3p	1	32	32	2.32985	22.5294	hsa-mir-146b,46,67,+
hsa-miR-107	1	32	32	2.32985	22.5294	hsa-mir-107,50,72,+
hsa-miR-339-3p	1	30	30	2.18424	21.1213	hsa-mir-339,50,72,+
hsa-miR-485-5p	1	27	27	1.96581	19.0092	hsa-mir-485,9,30,+
hsa-miR-421	1	27	27	1.96581	19.0092	hsa-mir-421,48,70,+
hsa-miR-142-3p	1	27	27	1.96581	19.0092	hsa-mir-142,52,74,+
hsa-miR-7706	1	26	26	1.89301	18.3051	hsa-mir-7706,44,67,+
hsa-miR-6721-5p	1	26	26	1.89301	18.3051	hsa-mir-6721,11,33,+
hsa-miR-877-5p	1	26	26	1.89301	18.3051	hsa-mir-877,1,20,+
hsa-miR-301a-3p	1	26	26	1.89301	18.3051	hsa-mir-301a,51,73,+
hsa-miR-4492	1	25	25	1.8202	17.6011	hsa-mir-4492,58,74,+
hsa-miR-1301-3p	1	24	24	1.74739	16.897	hsa-mir-1301,48,71,+
hsa-miR-27b-5p	1	24	24	1.74739	16.897	hsa-mir-27b,19,40,+
hsa-miR-128-1-5p	1	23	23	1.67458	16.193	hsa-mir-128-1,15,37,+
hsa-miR-374a-3p	1	23	23	1.67458	16.193	hsa-mir-374a,42,63,+
hsa-miR-6741-3p	1	23	23	1.67458	16.193	hsa-mir-6741,42,63,+
hsa-miR-3177-3p	1	23	23	1.67458	16.193	hsa-mir-3177,54,74,+
hsa-miR-377-5p	1	23	23	1.67458	16.193	hsa-mir-377,7,28,+
hsa-miR-345-5p	1	22	22	1.60177	15.4889	hsa-mir-345,18,39,+
hsa-miR-15a-5p	1	22	22	1.60177	15.4889	hsa-mir-15a,14,35,+
hsa-miR-196b-5p	1	22	22	1.60177	15.4889	hsa-mir-196b,15,36,+
hsa-miR-6842-3p	1	22	22	1.60177	15.4889	hsa-mir-6842,44,65,+
hsa-miR-1260b	1	21	21	1.52897	14.7849	hsa-mir-1260b,10,28,+
hsa-miR-23b-3p	1	20	20	1.45616	14.0809	hsa-mir-23b,58,80,+
hsa-miR-4435	1	20	5	1.45616	14.0809	hsa-mir-4435-1,10,31,+
hsa-miR-339-5p	1	20	20	1.45616	14.0809	hsa-mir-339,15,37,+
hsa-miR-548k	1	20	20	1.45616	14.0809	hsa-mir-548k,32,53,+
hsa-miR-4435	1	20	5	1.45616	14.0809	hsa-mir-4435-2,5,26,+
hsa-miR-4435	1	20	5	1.45616	14.0809	hsa-mir-4435-2,5,26,+
hsa-miR-4435	1	20	5	1.45616	14.0809	hsa-mir-4435-1,10,31,+
hsa-miR-411-5p	1	20	20	1.45616	14.0809	hsa-mir-411,16,36,+
hsa-miR-629-5p	1	19	19	1.38335	13.3768	hsa-mir-629,22,42,+
hsa-miR-1538	1	19	19	1.38335	13.3768	hsa-mir-1538,39,61,+
hsa-miR-132-3p	1	19	19	1.38335	13.3768	hsa-mir-132,59,80,+
hsa-miR-145-5p	1	19	19	1.38335	13.3768	hsa-mir-145,16,38,+
hsa-miR-130b-3p	1	18	18	1.31054	12.6728	hsa-mir-130b,51,72,+
hsa-miR-151b	1	18	9	1.31054	12.6728	hsa-mir-151b,60,77,+
hsa-miR-324-5p	1	18	18	1.31054	12.6728	hsa-mir-324,16,37,+
hsa-miR-454-3p	1	18	18	1.31054	12.6728	hsa-mir-454,64,86,+
hsa-miR-26a-1-3p	1	17	17	1.23773	11.9687	hsa-mir-26a-1,49,70,+
hsa-miR-889-3p	1	17	17	1.23773	11.9687	hsa-mir-889,49,69,+
hsa-miR-493-5p	1	17	17	1.23773	11.9687	hsa-mir-493,16,37,+
hsa-miR-4687-5p	1	17	17	1.23773	11.9687	hsa-mir-4687,12,33,+
hsa-miR-6511a-3p	1	16	1	1.16493	11.2647	hsa-mir-6511a-4,44,65,+
hsa-miR-6511a-3p	1	16	1	1.16493	11.2647	hsa-mir-6511a-2,44,65,+
hsa-miR-6511a-3p	1	16	1	1.16493	11.2647	hsa-mir-6511a-1,44,65,+
hsa-miR-6511a-3p	1	16	1	1.16493	11.2647	hsa-mir-6511a-1,44,65,+
hsa-miR-6511a-3p	1	16	1	1.16493	11.2647	hsa-mir-6511a-3,44,65,+
hsa-miR-6511a-3p	1	16	1	1.16493	11.2647	hsa-mir-6511a-4,44,65,+
hsa-miR-6511a-3p	1	16	1	1.16493	11.2647	hsa-mir-6511a-4,44,65,+
hsa-miR-6511a-3p	1	16	1	1.16493	11.2647	hsa-mir-6511a-2,44,65,+
hsa-miR-939-5p	1	16	16	1.16493	11.2647	hsa-mir-939,15,38,+
hsa-miR-6511a-3p	1	16	1	1.16493	11.2647	hsa-mir-6511a-3,44,65,+
hsa-miR-6511a-3p	1	16	1	1.16493	11.2647	hsa-mir-6511a-4,44,65,+
hsa-miR-6511a-3p	1	16	1	1.16493	11.2647	hsa-mir-6511a-1,44,65,+
hsa-miR-6511a-3p	1	16	1	1.16493	11.2647	hsa-mir-6511a-3,44,65,+
hsa-miR-6511a-3p	1	16	1	1.16493	11.2647	hsa-mir-6511a-2,44,65,+
hsa-miR-6511a-3p	1	16	1	1.16493	11.2647	hsa-mir-6511a-3,44,65,+
hsa-miR-6511a-3p	1	16	1	1.16493	11.2647	hsa-mir-6511a-1,44,65,+
hsa-miR-6511a-3p	1	16	1	1.16493	11.2647	hsa-mir-6511a-2,44,65,+
hsa-miR-210-3p	1	16	16	1.16493	11.2647	hsa-mir-210,66,87,+
hsa-miR-140-5p	1	16	16	1.16493	11.2647	hsa-mir-140,23,44,+
hsa-miR-584-5p	1	15	15	1.09212	10.5606	hsa-mir-584,16,37,+
hsa-miR-431-5p	1	15	15	1.09212	10.5606	hsa-mir-431,20,40,+
hsa-miR-6734-5p	1	15	15	1.09212	10.5606	hsa-mir-6734,6,28,+
hsa-miR-136-3p	1	15	15	1.09212	10.5606	hsa-mir-136,49,70,+
hsa-miR-30c-1-3p	1	14	14	1.01931	9.8566	hsa-mir-30c-1,56,77,+
hsa-miR-501-3p	1	14	14	1.01931	9.8566	hsa-mir-501,51,72,+
hsa-miR-6837-3p	1	14	14	1.01931	9.8566	hsa-mir-6837,42,64,+
hsa-miR-5010-5p	1	14	14	1.01931	9.8566	hsa-mir-5010,21,42,+
hsa-miR-155-5p	1	14	14	1.01931	9.8566	hsa-mir-155,4,27,+
hsa-miR-1296-5p	1	13	13	0.946503	9.15256	hsa-mir-1296,16,37,+
hsa-miR-18a-5p	1	13	13	0.946503	9.15256	hsa-mir-18a,6,28,+
hsa-miR-29a-3p	1	13	13	0.946503	9.15256	hsa-mir-29a,42,63,+
hsa-miR-664b-5p	1	12	12	0.873695	8.44851	hsa-mir-664b,1,24,+
hsa-miR-326	1	12	12	0.873695	8.44851	hsa-mir-326,60,79,+
hsa-miR-431-3p	1	12	12	0.873695	8.44851	hsa-mir-431,63,84,+
hsa-miR-379-5p	1	12	12	0.873695	8.44851	hsa-mir-379,6,26,+
hsa-miR-1908-3p	1	12	12	0.873695	8.44851	hsa-mir-1908,49,69,+
hsa-miR-1343-3p	1	12	12	0.873695	8.44851	hsa-mir-1343,52,73,+
hsa-miR-122-5p	1	12	12	0.873695	8.44851	hsa-mir-122,15,36,+
hsa-miR-6810-3p	1	11	11	0.800887	7.74447	hsa-mir-6810,48,70,+
hsa-miR-5187-5p	1	11	11	0.800887	7.74447	hsa-mir-5187,10,31,+
hsa-miR-1304-3p	1	11	11	0.800887	7.74447	hsa-mir-1304,53,74,+
hsa-miR-18a-3p	1	11	11	0.800887	7.74447	hsa-mir-18a,47,69,+
hsa-miR-3188	1	11	11	0.800887	7.74447	hsa-mir-3188,53,75,+
hsa-miR-204-5p	1	11	11	0.800887	7.74447	hsa-mir-204,33,54,+
hsa-miR-3679-5p	1	11	11	0.800887	7.74447	hsa-mir-3679,6,28,+
hsa-miR-361-3p	1	10	10	0.728079	7.04043	hsa-mir-361,45,67,+
hsa-miR-6813-5p	1	10	10	0.728079	7.04043	hsa-mir-6813,6,28,+
hsa-miR-190b-5p	1	10	10	0.728079	7.04043	hsa-mir-190b,11,32,+
hsa-miR-130b-5p	1	9	9	0.655271	6.33639	hsa-mir-130b,13,33,+
hsa-miR-541-3p	1	9	9	0.655271	6.33639	hsa-mir-541,54,75,+
hsa-miR-4746-5p	1	9	9	0.655271	6.33639	hsa-mir-4746,10,32,+
hsa-miR-106b-5p	1	9	9	0.655271	6.33639	hsa-mir-106b,12,32,+
hsa-miR-3615	1	9	9	0.655271	6.33639	hsa-mir-3615,51,71,+
hsa-miR-4665-5p	1	9	9	0.655271	6.33639	hsa-mir-4665,10,32,+
hsa-miR-19b-3p	1	8	4	0.582464	5.63234	hsa-mir-19b-2,62,84,+
hsa-miR-505-3p	1	8	8	0.582464	5.63234	hsa-mir-505,51,72,+
hsa-miR-193a-5p	1	8	8	0.582464	5.63234	hsa-mir-193a,21,42,+
hsa-miR-4677-3p	1	8	8	0.582464	5.63234	hsa-mir-4677,50,71,+
hsa-miR-19b-3p	1	8	4	0.582464	5.63234	hsa-mir-19b-1,54,76,+
hsa-miR-30d-3p	1	8	8	0.582464	5.63234	hsa-mir-30d,46,67,+
hsa-miR-152-3p	1	8	8	0.582464	5.63234	hsa-mir-152,54,74,+
hsa-miR-1306-5p	1	8	8	0.582464	5.63234	hsa-mir-1306,15,36,+
hsa-miR-374b-5p	1	8	8	0.582464	5.63234	hsa-mir-374b,11,32,+
hsa-miR-99a-5p	1	8	8	0.582464	5.63234	hsa-mir-99a,13,34,+
hsa-miR-30a-3p	1	7	7	0.509656	4.9283	hsa-mir-30a,47,68,+
hsa-miR-29c-5p	1	7	7	0.509656	4.9283	hsa-mir-29c,16,37,+
hsa-miR-4748	1	7	7	0.509656	4.9283	hsa-mir-4748,10,30,+
hsa-miR-374a-5p	1	7	7	0.509656	4.9283	hsa-mir-374a,12,33,+
hsa-miR-3928-3p	1	7	7	0.509656	4.9283	hsa-mir-3928,37,58,+
hsa-miR-301b-3p	1	7	7	0.509656	4.9283	hsa-mir-301b,45,67,+
hsa-miR-10527-5p	1	7	7	0.509656	4.9283	hsa-mir-10527,1,23,+
hsa-miR-6847-5p	1	6	6	0.436848	4.22426	hsa-mir-6847,6,28,+
hsa-miR-6511b-3p	1	6	1.5	0.436848	4.22426	hsa-mir-6511b-2,48,70,+
hsa-miR-30b-3p	1	6	6	0.436848	4.22426	hsa-mir-30b,55,76,+
hsa-miR-6819-3p	1	6	6	0.436848	4.22426	hsa-mir-6819,41,61,+
hsa-miR-6511b-3p	1	6	1.5	0.436848	4.22426	hsa-mir-6511b-2,48,70,+
hsa-miR-1294	1	6	6	0.436848	4.22426	hsa-mir-1294,48,69,+
hsa-miR-1843	1	6	6	0.436848	4.22426	hsa-mir-1843,21,40,+
hsa-miR-92a-1-5p	1	6	6	0.436848	4.22426	hsa-mir-92a-1,11,33,+
hsa-miR-29b-3p	1	6	3	0.436848	4.22426	hsa-mir-29b-2,52,74,+
hsa-miR-495-3p	1	6	6	0.436848	4.22426	hsa-mir-495,50,71,+
hsa-miR-4707-3p	1	6	6	0.436848	4.22426	hsa-mir-4707,52,73,+
hsa-miR-1229-3p	1	6	6	0.436848	4.22426	hsa-mir-1229,47,69,+
hsa-miR-625-5p	1	6	6	0.436848	4.22426	hsa-mir-625,15,35,+
hsa-miR-338-3p	1	6	6	0.436848	4.22426	hsa-mir-338,42,63,+
hsa-miR-22-5p	1	6	6	0.436848	4.22426	hsa-mir-22,15,36,+
hsa-miR-6511b-3p	1	6	1.5	0.436848	4.22426	hsa-mir-6511b-1,53,75,+
hsa-miR-6511b-3p	1	6	1.5	0.436848	4.22426	hsa-mir-6511b-1,53,75,+
hsa-miR-19a-3p	1	6	6	0.436848	4.22426	hsa-mir-19a,49,71,+
hsa-miR-144-5p	1	6	6	0.436848	4.22426	hsa-mir-144,15,36,+
hsa-miR-29b-3p	1	6	3	0.436848	4.22426	hsa-mir-29b-1,51,73,+
hsa-miR-6803-3p	1	6	6	0.436848	4.22426	hsa-mir-6803,44,65,+
hsa-miR-25-5p	1	6	6	0.436848	4.22426	hsa-mir-25,14,34,+
hsa-miR-1270	1	5	5	0.36404	3.52021	hsa-mir-1270,13,35,+
hsa-miR-330-3p	1	5	5	0.36404	3.52021	hsa-mir-330,57,79,+
hsa-miR-4662a-5p	1	5	5	0.36404	3.52021	hsa-mir-4662a,6,27,+
hsa-miR-99b-3p	1	5	5	0.36404	3.52021	hsa-mir-99b,45,66,+
hsa-miR-26b-3p	1	5	5	0.36404	3.52021	hsa-mir-26b,47,67,+
hsa-miR-342-5p	1	5	5	0.36404	3.52021	hsa-mir-342,19,39,+
hsa-miR-7-5p	1	5	1.66667	0.36404	3.52021	hsa-mir-7-3,31,54,+
hsa-miR-6772-5p	1	5	5	0.36404	3.52021	hsa-mir-6772,6,27,+
hsa-miR-874-3p	1	5	5	0.36404	3.52021	hsa-mir-874,47,68,+
hsa-miR-625-3p	1	5	5	0.36404	3.52021	hsa-mir-625,52,73,+
hsa-miR-125b-5p	1	5	2.5	0.36404	3.52021	hsa-mir-125b-2,17,38,+
hsa-miR-628-5p	1	5	5	0.36404	3.52021	hsa-mir-628,23,44,+
hsa-miR-7-5p	1	5	1.66667	0.36404	3.52021	hsa-mir-7-2,32,55,+
hsa-miR-3127-5p	1	5	5	0.36404	3.52021	hsa-mir-3127,11,33,+
hsa-miR-758-3p	1	5	5	0.36404	3.52021	hsa-mir-758,52,73,+
hsa-miR-296-5p	1	5	5	0.36404	3.52021	hsa-mir-296,14,34,+
hsa-miR-548o-3p	1	5	2.5	0.36404	3.52021	hsa-mir-548o-2,45,66,+
hsa-miR-548o-3p	1	5	2.5	0.36404	3.52021	hsa-mir-548o,87,108,+
hsa-miR-125b-5p	1	5	2.5	0.36404	3.52021	hsa-mir-125b-1,15,36,+
hsa-miR-7-5p	1	5	1.66667	0.36404	3.52021	hsa-mir-7-1,24,47,+
hsa-miR-375-3p	1	5	5	0.36404	3.52021	hsa-mir-375,40,61,+
hsa-miR-374b-3p	1	5	5	0.36404	3.52021	hsa-mir-374b,41,62,+
hsa-miR-5698	1	5	5	0.36404	3.52021	hsa-mir-5698,10,31,+
hsa-miR-598-3p	1	5	5	0.36404	3.52021	hsa-mir-598,61,82,+
hsa-miR-3120-3p	1	5	5	0.36404	3.52021	hsa-mir-3120,51,71,+
hsa-miR-454-5p	1	5	5	0.36404	3.52021	hsa-mir-454,24,45,+
hsa-miR-589-5p	1	5	5	0.36404	3.52021	hsa-mir-589,24,45,+
hsa-miR-323a-5p	1	5	5	0.36404	3.52021	hsa-mir-323a,16,37,+
hsa-miR-185-3p	1	5	5	0.36404	3.52021	hsa-mir-185,50,71,+
hsa-miR-223-5p	1	4	4	0.291232	2.81617	hsa-mir-223,26,47,+
hsa-miR-1185-1-3p	1	4	4	0.291232	2.81617	hsa-mir-1185-1,53,74,+
hsa-miR-3187-3p	1	4	4	0.291232	2.81617	hsa-mir-3187,44,63,+
hsa-miR-543	1	4	4	0.291232	2.81617	hsa-mir-543,47,68,+
hsa-miR-7849-3p	1	4	4	0.291232	2.81617	hsa-mir-7849,64,85,+
hsa-miR-195-5p	1	4	4	0.291232	2.81617	hsa-mir-195,15,35,+
hsa-miR-10395-3p	1	4	4	0.291232	2.81617	hsa-mir-10395,44,64,+
hsa-miR-191-3p	1	4	4	0.291232	2.81617	hsa-mir-191,58,79,+
hsa-miR-500a-3p	1	4	4	0.291232	2.81617	hsa-mir-500a,52,73,+
hsa-miR-376c-3p	1	4	4	0.291232	2.81617	hsa-mir-376c,43,63,+
hsa-miR-483-5p	1	4	4	0.291232	2.81617	hsa-mir-483,8,29,+
hsa-miR-20b-5p	1	4	4	0.291232	2.81617	hsa-mir-20b,6,28,+
hsa-miR-7848-3p	1	4	4	0.291232	2.81617	hsa-mir-7848,66,88,+
hsa-let-7e-3p	1	4	4	0.291232	2.81617	hsa-let-7e,53,74,+
hsa-miR-6779-5p	1	4	4	0.291232	2.81617	hsa-mir-6779,6,26,+
hsa-miR-369-3p	1	4	4	0.291232	2.81617	hsa-mir-369,44,64,+
hsa-miR-190a-5p	1	4	4	0.291232	2.81617	hsa-mir-190a,15,36,+
hsa-miR-1287-5p	1	4	4	0.291232	2.81617	hsa-mir-1287,16,37,+
hsa-miR-210-5p	1	4	4	0.291232	2.81617	hsa-mir-210,28,49,+
hsa-miR-10399-5p	1	4	4	0.291232	2.81617	hsa-mir-10399,1,21,+
hsa-miR-760	1	4	4	0.291232	2.81617	hsa-mir-760,49,68,+
hsa-miR-6859-5p	1	3	0.1875	0.218424	2.11213	hsa-mir-6859-3,6,28,+
hsa-miR-9-5p	1	3	1	0.218424	2.11213	hsa-mir-9-2,16,38,+
hsa-miR-4750-5p	1	3	3	0.218424	2.11213	hsa-mir-4750,3,24,+
hsa-miR-532-3p	1	3	3	0.218424	2.11213	hsa-mir-532,57,78,+
hsa-miR-6859-5p	1	3	0.1875	0.218424	2.11213	hsa-mir-6859-1,6,28,+
hsa-miR-6859-5p	1	3	0.1875	0.218424	2.11213	hsa-mir-6859-1,6,28,+
hsa-miR-6859-5p	1	3	0.1875	0.218424	2.11213	hsa-mir-6859-4,6,28,+
hsa-miR-412-5p	1	3	3	0.218424	2.11213	hsa-mir-412,19,41,+
hsa-miR-641	1	3	3	0.218424	2.11213	hsa-mir-641,16,39,+
hsa-miR-6859-5p	1	3	0.1875	0.218424	2.11213	hsa-mir-6859-3,6,28,+
hsa-miR-9-5p	1	3	1	0.218424	2.11213	hsa-mir-9-1,16,38,+
hsa-miR-6859-5p	1	3	0.1875	0.218424	2.11213	hsa-mir-6859-2,6,28,+
hsa-miR-6859-5p	1	3	0.1875	0.218424	2.11213	hsa-mir-6859-2,6,28,+
hsa-miR-3158-3p	1	3	1.5	0.218424	2.11213	hsa-mir-3158-1,50,71,+
hsa-miR-337-5p	1	3	3	0.218424	2.11213	hsa-mir-337,23,43,+
hsa-miR-937-3p	1	3	3	0.218424	2.11213	hsa-mir-937,51,72,+
hsa-miR-4732-3p	1	3	3	0.218424	2.11213	hsa-mir-4732,43,63,+
hsa-miR-6859-5p	1	3	0.1875	0.218424	2.11213	hsa-mir-6859-4,6,28,+
hsa-miR-9-5p	1	3	1	0.218424	2.11213	hsa-mir-9-3,16,38,+
hsa-miR-6859-5p	1	3	0.1875	0.218424	2.11213	hsa-mir-6859-1,6,28,+
hsa-miR-496	1	3	3	0.218424	2.11213	hsa-mir-496,56,77,+
hsa-miR-424-3p	1	3	3	0.218424	2.11213	hsa-mir-424,48,68,+
hsa-miR-125a-3p	1	3	3	0.218424	2.11213	hsa-mir-125a,53,74,+
hsa-miR-6859-5p	1	3	0.1875	0.218424	2.11213	hsa-mir-6859-2,6,28,+
hsa-miR-6859-5p	1	3	0.1875	0.218424	2.11213	hsa-mir-6859-2,6,28,+
hsa-miR-3605-3p	1	3	3	0.218424	2.11213	hsa-mir-3605,66,88,+
hsa-miR-2355-3p	1	3	3	0.218424	2.11213	hsa-mir-2355,54,75,+
hsa-miR-628-3p	1	3	3	0.218424	2.11213	hsa-mir-628,61,81,+
hsa-miR-4488	1	3	3	0.218424	2.11213	hsa-mir-4488,4,21,+
hsa-miR-3940-3p	1	3	3	0.218424	2.11213	hsa-mir-3940,57,78,+
hsa-miR-660-5p	1	3	3	0.218424	2.11213	hsa-mir-660,16,37,+
hsa-miR-877-3p	1	3	3	0.218424	2.11213	hsa-mir-877,66,86,+
hsa-miR-17-3p	1	3	3	0.218424	2.11213	hsa-mir-17,51,72,+
hsa-miR-3158-3p	1	3	1.5	0.218424	2.11213	hsa-mir-3158-2,50,71,+
hsa-miR-154-5p	1	3	3	0.218424	2.11213	hsa-mir-154,15,36,+
hsa-miR-3064-5p	1	3	3	0.218424	2.11213	hsa-mir-3064,3,23,+
hsa-miR-4508	1	3	3	0.218424	2.11213	hsa-mir-4508,9,25,+
hsa-miR-6859-5p	1	3	0.1875	0.218424	2.11213	hsa-mir-6859-4,6,28,+
hsa-miR-3677-3p	1	3	3	0.218424	2.11213	hsa-mir-3677,39,60,+
hsa-miR-6859-5p	1	3	0.1875	0.218424	2.11213	hsa-mir-6859-1,6,28,+
hsa-miR-6859-5p	1	3	0.1875	0.218424	2.11213	hsa-mir-6859-4,6,28,+
hsa-miR-6735-5p	1	3	3	0.218424	2.11213	hsa-mir-6735,6,30,+
hsa-miR-4755-3p	1	3	3	0.218424	2.11213	hsa-mir-4755,44,65,+
hsa-miR-6859-5p	1	3	0.1875	0.218424	2.11213	hsa-mir-6859-3,6,28,+
hsa-miR-6859-5p	1	3	0.1875	0.218424	2.11213	hsa-mir-6859-3,6,28,+
hsa-miR-7855-5p	1	2	2	0.145616	1.40809	hsa-mir-7855,3,24,+
hsa-miR-6513-5p	1	2	2	0.145616	1.40809	hsa-mir-6513,3,25,+
hsa-miR-129-5p	1	2	1	0.145616	1.40809	hsa-mir-129-2,15,35,+
hsa-miR-766-5p	1	2	2	0.145616	1.40809	hsa-mir-766,29,50,+
hsa-miR-3074-5p	1	2	2	0.145616	1.40809	hsa-mir-3074,12,32,+
hsa-miR-1271-5p	1	2	2	0.145616	1.40809	hsa-mir-1271,15,36,+
hsa-miR-10b-5p	1	2	2	0.145616	1.40809	hsa-mir-10b,27,49,+
hsa-miR-194-5p	1	2	1	0.145616	1.40809	hsa-mir-194-2,15,36,+
hsa-miR-330-5p	1	2	2	0.145616	1.40809	hsa-mir-330,18,39,+
hsa-miR-329-3p	1	2	1	0.145616	1.40809	hsa-mir-329-2,52,73,+
hsa-miR-6515-5p	1	2	2	0.145616	1.40809	hsa-mir-6515,3,23,+
hsa-let-7i-3p	1	2	2	0.145616	1.40809	hsa-let-7i,62,83,+
hsa-miR-6819-5p	1	2	2	0.145616	1.40809	hsa-mir-6819,6,27,+
hsa-miR-129-5p	1	2	1	0.145616	1.40809	hsa-mir-129-1,5,25,+
hsa-miR-6862-5p	1	2	0.5	0.145616	1.40809	hsa-mir-6862-2,6,27,+
hsa-miR-6736-5p	1	2	2	0.145616	1.40809	hsa-mir-6736,6,26,+
hsa-miR-1180-3p	1	2	2	0.145616	1.40809	hsa-mir-1180,41,62,+
hsa-miR-211-5p	1	2	2	0.145616	1.40809	hsa-mir-211,26,47,+
hsa-miR-4522	1	2	2	0.145616	1.40809	hsa-mir-4522,55,75,+
hsa-miR-6793-5p	1	2	2	0.145616	1.40809	hsa-mir-6793,6,27,+
hsa-miR-6509-5p	1	2	2	0.145616	1.40809	hsa-mir-6509,15,35,+
hsa-miR-337-3p	1	2	2	0.145616	1.40809	hsa-mir-337,61,82,+
hsa-miR-664b-3p	1	2	2	0.145616	1.40809	hsa-mir-664b,40,61,+
hsa-miR-335-5p	1	2	2	0.145616	1.40809	hsa-mir-335,16,38,+
hsa-miR-487a-5p	1	2	2	0.145616	1.40809	hsa-mir-487a,13,34,+
hsa-miR-1226-3p	1	2	2	0.145616	1.40809	hsa-mir-1226,54,75,+
hsa-miR-194-5p	1	2	1	0.145616	1.40809	hsa-mir-194-1,15,36,+
hsa-miR-497-5p	1	2	2	0.145616	1.40809	hsa-mir-497,24,44,+
hsa-miR-3191-3p	1	2	2	0.145616	1.40809	hsa-mir-3191,46,68,+
hsa-miR-6858-3p	1	2	2	0.145616	1.40809	hsa-mir-6858,42,63,+
hsa-miR-6759-5p	1	2	2	0.145616	1.40809	hsa-mir-6759,6,27,+
hsa-miR-548e-3p	1	2	2	0.145616	1.40809	hsa-mir-548e,53,74,+
hsa-miR-4685-3p	1	2	2	0.145616	1.40809	hsa-mir-4685,48,69,+
hsa-miR-376b-3p	1	2	2	0.145616	1.40809	hsa-mir-376b,62,83,+
hsa-miR-127-5p	1	2	2	0.145616	1.40809	hsa-mir-127,23,44,+
hsa-miR-3613-5p	1	2	2	0.145616	1.40809	hsa-mir-3613,16,37,+
hsa-miR-5193	1	2	2	0.145616	1.40809	hsa-mir-5193,60,81,+
hsa-miR-152-5p	1	2	2	0.145616	1.40809	hsa-mir-152,16,38,+
hsa-miR-2110	1	2	2	0.145616	1.40809	hsa-mir-2110,8,29,+
hsa-miR-548j-5p	1	2	2	0.145616	1.40809	hsa-mir-548j,29,50,+
hsa-miR-2355-5p	1	2	2	0.145616	1.40809	hsa-mir-2355,11,31,+
hsa-miR-103a-2-5p	1	2	2	0.145616	1.40809	hsa-mir-103a-2,11,33,+
hsa-miR-6730-5p	1	2	2	0.145616	1.40809	hsa-mir-6730,6,28,+
hsa-miR-542-5p	1	2	2	0.145616	1.40809	hsa-mir-542,16,38,+
hsa-miR-6751-5p	1	2	2	0.145616	1.40809	hsa-mir-6751,6,28,+
hsa-miR-378a-5p	1	2	2	0.145616	1.40809	hsa-mir-378a,5,26,+
hsa-miR-636	1	2	2	0.145616	1.40809	hsa-mir-636,61,83,+
hsa-miR-3620-3p	1	2	2	0.145616	1.40809	hsa-mir-3620,58,79,+
hsa-miR-502-3p	1	2	2	0.145616	1.40809	hsa-mir-502,52,73,+
hsa-miR-11401	1	2	2	0.145616	1.40809	hsa-mir-11401,11,30,+
hsa-miR-30c-2-3p	1	2	2	0.145616	1.40809	hsa-mir-30c-2,47,68,+
hsa-miR-3138	1	2	2	0.145616	1.40809	hsa-mir-3138,48,71,+
hsa-miR-6862-5p	1	2	0.5	0.145616	1.40809	hsa-mir-6862-1,6,27,+
hsa-miR-4754	1	2	2	0.145616	1.40809	hsa-mir-4754,10,32,+
hsa-miR-329-3p	1	2	1	0.145616	1.40809	hsa-mir-329-1,50,71,+
hsa-miR-3124-5p	1	2	2	0.145616	1.40809	hsa-mir-3124,7,27,+
hsa-miR-377-3p	1	2	2	0.145616	1.40809	hsa-mir-377,45,66,+
hsa-miR-6862-5p	1	2	0.5	0.145616	1.40809	hsa-mir-6862-2,6,27,+
hsa-miR-183-5p	1	2	2	0.145616	1.40809	hsa-mir-183,27,48,+
hsa-miR-6735-3p	1	2	2	0.145616	1.40809	hsa-mir-6735,52,73,+
hsa-miR-3173-5p	1	2	2	0.145616	1.40809	hsa-mir-3173,5,26,+
hsa-miR-323a-3p	1	2	2	0.145616	1.40809	hsa-mir-323a,51,71,+
hsa-miR-6862-5p	1	2	0.5	0.145616	1.40809	hsa-mir-6862-1,6,27,+
hsa-miR-1185-2-3p	1	2	2	0.145616	1.40809	hsa-mir-1185-2,53,74,+

## Sheet: SRX716598
name	unique reads	read count	read count (mult. map. adj.)	RPM (lib)	RPM (total)	coordinateString
hsa-miR-486-5p	1	429371	214686	17653.6	119724	hsa-mir-486-2,1,22,+
hsa-miR-486-5p	1	429371	214686	17653.6	119724	hsa-mir-486-1,4,25,+
hsa-miR-191-5p	1	176606	176606	7261.17	49243.9	hsa-mir-191,16,38,+
hsa-let-7i-5p	1	151960	151960	6247.84	42371.7	hsa-let-7i,6,27,+
hsa-let-7a-5p	1	116785	38928.3	4801.62	32563.7	hsa-let-7a-3,4,25,+
hsa-let-7a-5p	1	116785	38928.3	4801.62	32563.7	hsa-let-7a-1,6,27,+
hsa-let-7a-5p	1	116785	38928.3	4801.62	32563.7	hsa-let-7a-2,5,26,+
hsa-let-7b-5p	1	113584	113584	4670.01	31671.2	hsa-let-7b,6,27,+
hsa-miR-92a-3p	1	99456	49728	4089.14	27731.8	hsa-mir-92a-1,48,69,+
hsa-miR-92a-3p	1	99456	49728	4089.14	27731.8	hsa-mir-92a-2,48,69,+
hsa-miR-181a-5p	1	39062	19531	1606.04	10891.8	hsa-mir-181a-1,24,46,+
hsa-miR-181a-5p	1	39062	19531	1606.04	10891.8	hsa-mir-181a-2,39,61,+
hsa-miR-22-3p	1	39044	39044	1605.3	10886.8	hsa-mir-22,53,74,+
hsa-miR-26a-5p	1	37402	18701	1537.79	10429	hsa-mir-26a-2,14,35,+
hsa-miR-26a-5p	1	37402	18701	1537.79	10429	hsa-mir-26a-1,10,31,+
hsa-let-7g-5p	1	33292	33292	1368.8	9282.97	hsa-let-7g,5,26,+
hsa-miR-423-5p	1	28787	28787	1183.58	8026.82	hsa-mir-423,17,39,+
hsa-miR-127-3p	1	21834	21834	897.706	6088.08	hsa-mir-127,57,78,+
hsa-miR-320a-3p	1	20210	20210	830.935	5635.25	hsa-mir-320a,42,63,+
hsa-miR-126-5p	1	19655	19655	808.116	5480.5	hsa-mir-126,15,35,+
hsa-let-7f-5p	1	19553	9776.5	803.923	5452.06	hsa-let-7f-1,7,28,+
hsa-let-7f-5p	1	19553	9776.5	803.923	5452.06	hsa-let-7f-2,8,29,+
hsa-let-7d-5p	1	16866	16866	693.447	4702.83	hsa-let-7d,8,29,+
hsa-miR-221-3p	1	13450	13450	552.998	3750.33	hsa-mir-221,65,87,+
hsa-miR-423-3p	1	11637	11637	478.456	3244.8	hsa-mir-423,53,75,+
hsa-miR-146a-5p	1	9039	9039	371.639	2520.39	hsa-mir-146a,21,42,+
hsa-miR-98-5p	1	8670	8670	356.468	2417.5	hsa-mir-98,22,43,+
hsa-miR-28-3p	1	8649	8649	355.604	2411.64	hsa-mir-28,54,75,+
hsa-let-7d-3p	1	6978	6978	286.901	1945.71	hsa-let-7d,62,83,+
hsa-miR-103a-3p	1	6940	3470	285.338	1935.11	hsa-mir-103a-1,48,70,+
hsa-miR-103a-3p	1	6940	3470	285.338	1935.11	hsa-mir-103a-2,48,70,+
hsa-miR-93-5p	1	6914	6914	284.27	1927.86	hsa-mir-93,11,33,+
hsa-miR-432-5p	1	6891	6891	283.324	1921.45	hsa-mir-432,14,36,+
hsa-miR-4446-3p	1	6809	6809	279.952	1898.59	hsa-mir-4446,43,64,+
hsa-miR-151a-3p	1	6450	6450	265.192	1798.48	hsa-mir-151a,47,67,+
hsa-miR-25-3p	1	5841	5841	240.153	1628.67	hsa-mir-25,52,73,+
hsa-miR-27b-3p	1	5499	5499	226.092	1533.31	hsa-mir-27b,61,81,+
hsa-miR-151a-5p	1	4712	4712	193.734	1313.87	hsa-mir-151a,11,31,+
hsa-miR-148a-3p	1	4613	4613	189.664	1286.26	hsa-mir-148a,44,65,+
hsa-let-7e-5p	1	4375	4375	179.878	1219.9	hsa-let-7e,8,29,+
hsa-miR-1908-5p	1	3879	3879	159.485	1081.6	hsa-mir-1908,12,32,+
hsa-miR-197-3p	1	3708	3708	152.455	1033.92	hsa-mir-197,48,69,+
hsa-miR-99b-5p	1	3503	3503	144.026	976.758	hsa-mir-99b,7,28,+
hsa-miR-142-5p	1	3442	3442	141.518	959.749	hsa-mir-142,16,36,+
hsa-miR-134-5p	1	3442	3442	141.518	959.749	hsa-mir-134,8,29,+
hsa-miR-21-3p	1	2834	2834	116.52	790.218	hsa-mir-21,46,66,+
hsa-miR-744-5p	1	2361	2361	97.0726	658.329	hsa-mir-744,11,32,+
hsa-miR-16-5p	1	2359	1179.5	96.9904	657.771	hsa-mir-16-2,10,31,+
hsa-miR-16-5p	1	2359	1179.5	96.9904	657.771	hsa-mir-16-1,14,35,+
hsa-miR-766-3p	1	2223	2223	91.3988	619.85	hsa-mir-766,65,86,+
hsa-miR-186-5p	1	2188	2188	89.9597	610.091	hsa-mir-186,15,36,+
hsa-let-7c-5p	1	1963	1963	80.7089	547.353	hsa-let-7c,11,32,+
hsa-miR-125a-5p	1	1950	1950	80.1744	543.728	hsa-mir-125a,15,38,+
hsa-miR-148b-3p	1	1904	1904	78.2831	530.901	hsa-mir-148b,63,84,+
hsa-miR-409-3p	1	1903	1903	78.242	530.623	hsa-mir-409,47,68,+
hsa-miR-328-3p	1	1667	1667	68.5388	464.818	hsa-mir-328,48,69,+
hsa-miR-484	1	1596	1596	65.6196	445.02	hsa-mir-484,8,29,+
hsa-miR-941	1	1560	91.7647	64.1395	434.982	hsa-mir-941-2,47,69,+
hsa-miR-941	1	1560	91.7647	64.1395	434.982	hsa-mir-941-5,47,69,+
hsa-miR-941	1	1560	91.7647	64.1395	434.982	hsa-mir-941-2,47,69,+
hsa-miR-941	1	1560	91.7647	64.1395	434.982	hsa-mir-941-4,47,69,+
hsa-miR-941	1	1560	91.7647	64.1395	434.982	hsa-mir-941-3,47,69,+
hsa-miR-941	1	1560	91.7647	64.1395	434.982	hsa-mir-941-5,47,69,+
hsa-miR-941	1	1560	91.7647	64.1395	434.982	hsa-mir-941-2,47,69,+
hsa-miR-941	1	1560	91.7647	64.1395	434.982	hsa-mir-941-4,47,69,+
hsa-miR-941	1	1560	91.7647	64.1395	434.982	hsa-mir-941-3,47,69,+
hsa-miR-941	1	1560	91.7647	64.1395	434.982	hsa-mir-941-2,47,69,+
hsa-miR-941	1	1560	91.7647	64.1395	434.982	hsa-mir-941-1,47,69,+
hsa-miR-941	1	1560	91.7647	64.1395	434.982	hsa-mir-941-5,47,69,+
hsa-miR-941	1	1560	91.7647	64.1395	434.982	hsa-mir-941-4,47,69,+
hsa-miR-941	1	1560	91.7647	64.1395	434.982	hsa-mir-941-3,47,69,+
hsa-miR-941	1	1560	91.7647	64.1395	434.982	hsa-mir-941-5,47,69,+
hsa-miR-941	1	1560	91.7647	64.1395	434.982	hsa-mir-941-3,47,69,+
hsa-miR-941	1	1560	91.7647	64.1395	434.982	hsa-mir-941-4,47,69,+
hsa-miR-92b-3p	1	1407	1407	57.8489	392.321	hsa-mir-92b,61,82,+
hsa-miR-4433b-5p	1	1355	1355	55.7109	377.821	hsa-mir-4433b,20,40,+
hsa-miR-143-3p	1	1270	1270	52.2161	354.12	hsa-mir-143,61,81,+
hsa-miR-23a-5p	1	1130	1130	46.46	315.083	hsa-mir-23a,9,30,+
hsa-miR-181b-5p	1	1115	557.5	45.8433	310.901	hsa-mir-181b-1,36,58,+
hsa-miR-181b-5p	1	1115	557.5	45.8433	310.901	hsa-mir-181b-2,16,38,+
hsa-miR-182-5p	1	800	800	32.892	223.068	hsa-mir-182,23,46,+
hsa-miR-27a-3p	1	790	790	32.4809	220.279	hsa-mir-27a,51,71,+
hsa-miR-21-5p	1	789	789	32.4398	220.001	hsa-mir-21,8,29,+
hsa-miR-126-3p	1	691	691	28.4105	192.675	hsa-mir-126,52,73,+
hsa-miR-199a-3p	1	653	217.667	26.8481	182.079	hsa-mir-199a-2,70,91,+
hsa-miR-199b-3p	1	653	217.667	26.8481	182.079	hsa-mir-199b,65,86,+
hsa-miR-199a-3p	1	653	217.667	26.8481	182.079	hsa-mir-199a-1,47,68,+
hsa-miR-1307-5p	1	618	618	25.4091	172.32	hsa-mir-1307,41,61,+
hsa-miR-146b-5p	1	543	543	22.3255	151.407	hsa-mir-146b,9,31,+
hsa-miR-671-3p	1	538	538	22.1199	150.013	hsa-mir-671,68,88,+
hsa-miR-20a-5p	1	519	519	21.3387	144.715	hsa-mir-20a,8,30,+
hsa-miR-652-3p	1	491	491	20.1875	136.908	hsa-mir-652,61,81,+
hsa-miR-192-5p	1	464	464	19.0774	129.379	hsa-mir-192,24,44,+
hsa-miR-410-3p	1	458	458	18.8307	127.706	hsa-mir-410,50,70,+
hsa-miR-433-3p	1	433	433	17.8028	120.735	hsa-mir-433,64,85,+
hsa-miR-23a-3p	1	414	414	17.0216	115.438	hsa-mir-23a,45,65,+
hsa-miR-30e-3p	1	399	399	16.4049	111.255	hsa-mir-30e,59,80,+
hsa-miR-6852-5p	1	398	398	16.3638	110.976	hsa-mir-6852,6,26,+
hsa-miR-17-5p	1	391	391	16.076	109.024	hsa-mir-17,14,36,+
hsa-miR-181a-2-3p	1	372	372	15.2948	103.727	hsa-mir-181a-2,77,98,+
hsa-miR-769-5p	1	369	369	15.1715	102.89	hsa-mir-769,30,51,+
hsa-miR-30b-5p	1	366	366	15.0481	102.054	hsa-mir-30b,17,38,+
hsa-miR-362-5p	1	360	360	14.8014	100.381	hsa-mir-362,5,28,+
hsa-miR-486-3p	1	353	176.5	14.5136	98.4287	hsa-mir-486-2,43,63,+
hsa-miR-486-3p	1	353	176.5	14.5136	98.4287	hsa-mir-486-1,46,66,+
hsa-miR-199a-5p	1	352	176	14.4725	98.1498	hsa-mir-199a-2,31,53,+
hsa-miR-199a-5p	1	352	176	14.4725	98.1498	hsa-mir-199a-1,6,28,+
hsa-miR-654-5p	1	342	342	14.0613	95.3615	hsa-mir-654,16,37,+
hsa-miR-4433b-3p	1	337	337	13.8558	93.9673	hsa-mir-4433b,60,80,+
hsa-miR-106b-3p	1	334	334	13.7324	93.1308	hsa-mir-106b,52,73,+
hsa-miR-340-5p	1	330	330	13.568	92.0155	hsa-mir-340,16,37,+
hsa-miR-223-3p	1	326	326	13.4035	90.9001	hsa-mir-223,68,89,+
hsa-miR-15b-5p	1	306	306	12.5812	85.3234	hsa-mir-15b,20,41,+
hsa-miR-382-5p	1	295	295	12.1289	82.2563	hsa-mir-382,11,32,+
hsa-miR-181d-5p	1	293	293	12.0467	81.6986	hsa-mir-181d,36,58,+
hsa-miR-361-5p	1	277	277	11.3889	77.2372	hsa-mir-361,6,27,+
hsa-miR-378a-3p	1	239	239	9.8265	66.6415	hsa-mir-378a,43,64,+
hsa-miR-574-3p	1	234	234	9.62092	65.2473	hsa-mir-574,61,82,+
hsa-miR-148a-5p	1	219	219	9.0042	61.0648	hsa-mir-148a,6,27,+
hsa-miR-139-3p	1	214	214	8.79862	59.6706	hsa-mir-139,43,65,+
hsa-miR-485-3p	1	211	211	8.67528	58.8341	hsa-mir-485,46,67,+
hsa-miR-26b-5p	1	208	208	8.55193	57.9976	hsa-mir-26b,12,32,+
hsa-miR-128-3p	1	203	101.5	8.34636	56.6035	hsa-mir-128-2,52,72,+
hsa-miR-128-3p	1	203	101.5	8.34636	56.6035	hsa-mir-128-1,50,70,+
hsa-miR-381-3p	1	203	203	8.34636	56.6035	hsa-mir-381,49,70,+
hsa-miR-10a-5p	1	197	197	8.09967	54.9305	hsa-mir-10a,22,44,+
hsa-miR-185-5p	1	195	195	8.01744	54.3728	hsa-mir-185,15,36,+
hsa-miR-28-5p	1	190	190	7.81186	52.9786	hsa-mir-28,14,35,+
hsa-miR-12136	1	182	91	7.48294	50.7479	hsa-mir-12136,1,18,+
hsa-miR-12136	1	182	91	7.48294	50.7479	hsa-mir-12136,1,18,+
hsa-miR-181c-5p	1	178	178	7.31848	49.6326	hsa-mir-181c,27,48,+
hsa-miR-532-5p	1	162	162	6.66064	45.1712	hsa-mir-532,20,41,+
hsa-miR-320c	1	157	78.5	6.45506	43.7771	hsa-mir-320c-1,42,61,+
hsa-miR-320c	1	157	78.5	6.45506	43.7771	hsa-mir-320c-2,42,61,+
hsa-miR-493-5p	1	149	149	6.12614	41.5464	hsa-mir-493,16,37,+
hsa-miR-151b	1	134	67	5.50942	37.3639	hsa-mir-151b,60,77,+
hsa-miR-181a-3p	1	129	129	5.30384	35.9697	hsa-mir-181a-1,64,85,+
hsa-miR-222-3p	1	126	126	5.1805	35.1332	hsa-mir-222,69,89,+
hsa-miR-1273h-3p	1	126	126	5.1805	35.1332	hsa-mir-1273h,71,92,+
hsa-miR-139-5p	1	118	118	4.85158	32.9025	hsa-mir-139,7,29,+
hsa-miR-1249-3p	1	107	107	4.39931	29.8353	hsa-mir-1249,41,62,+
hsa-miR-146b-3p	1	106	106	4.3582	29.5565	hsa-mir-146b,46,67,+
hsa-miR-7706	1	106	106	4.3582	29.5565	hsa-mir-7706,44,67,+
hsa-miR-877-5p	1	103	103	4.23485	28.72	hsa-mir-877,1,20,+
hsa-miR-425-5p	1	99	99	4.07039	27.6046	hsa-mir-425,14,36,+
hsa-miR-331-3p	1	99	99	4.07039	27.6046	hsa-mir-331,61,81,+
hsa-miR-11400	1	97	97	3.98816	27.047	hsa-mir-11400,11,31,+
hsa-miR-301a-3p	1	95	95	3.90593	26.4893	hsa-mir-301a,51,73,+
hsa-miR-335-3p	1	93	93	3.8237	25.9316	hsa-mir-335,52,73,+
hsa-miR-1301-3p	1	93	93	3.8237	25.9316	hsa-mir-1301,48,71,+
hsa-miR-4687-5p	1	90	90	3.70036	25.0951	hsa-mir-4687,12,33,+
hsa-miR-425-3p	1	88	88	3.61812	24.5375	hsa-mir-425,55,76,+
hsa-miR-370-3p	1	88	88	3.61812	24.5375	hsa-mir-370,48,69,+
hsa-miR-150-5p	1	87	87	3.57701	24.2586	hsa-mir-150,16,37,+
hsa-miR-130a-3p	1	87	87	3.57701	24.2586	hsa-mir-130a,55,76,+
hsa-miR-487b-3p	1	85	85	3.49478	23.701	hsa-mir-487b,51,72,+
hsa-miR-1307-3p	1	82	82	3.37143	22.8645	hsa-mir-1307,80,101,+
hsa-miR-101-3p	1	81	40.5	3.33032	22.5856	hsa-mir-101-2,49,69,+
hsa-miR-101-3p	1	81	40.5	3.33032	22.5856	hsa-mir-101-1,47,67,+
hsa-miR-30d-5p	1	78	78	3.20697	21.7491	hsa-mir-30d,6,27,+
hsa-miR-6721-5p	1	77	77	3.16586	21.4703	hsa-mir-6721,11,33,+
hsa-miR-142-3p	1	76	76	3.12474	21.1914	hsa-mir-142,52,74,+
hsa-miR-6741-3p	1	75	75	3.08363	20.9126	hsa-mir-6741,42,63,+
hsa-miR-629-5p	1	74	74	3.04251	20.6338	hsa-mir-629,22,42,+
hsa-miR-130b-3p	1	72	72	2.96028	20.0761	hsa-mir-130b,51,72,+
hsa-miR-4516	1	72	72	2.96028	20.0761	hsa-mir-4516,2,18,+
hsa-miR-155-5p	1	71	71	2.91917	19.7973	hsa-mir-155,4,27,+
hsa-miR-451a	1	71	71	2.91917	19.7973	hsa-mir-451a,17,38,+
hsa-miR-107	1	68	68	2.79582	18.9608	hsa-mir-107,50,72,+
hsa-miR-485-5p	1	68	68	2.79582	18.9608	hsa-mir-485,9,30,+
hsa-miR-24-3p	1	67	33.5	2.75471	18.6819	hsa-mir-24-1,44,65,+
hsa-miR-24-3p	1	67	33.5	2.75471	18.6819	hsa-mir-24-2,50,71,+
hsa-miR-1304-3p	1	62	62	2.54913	17.2878	hsa-mir-1304,53,74,+
hsa-miR-30c-5p	1	61	30.5	2.50802	17.0089	hsa-mir-30c-2,7,29,+
hsa-miR-30c-5p	1	61	30.5	2.50802	17.0089	hsa-mir-30c-1,17,39,+
hsa-miR-1538	1	60	60	2.4669	16.7301	hsa-mir-1538,39,61,+
hsa-miR-136-3p	1	59	59	2.42579	16.4513	hsa-mir-136,49,70,+
hsa-miR-190b-5p	1	59	59	2.42579	16.4513	hsa-mir-190b,11,32,+
hsa-miR-6734-5p	1	58	58	2.38467	16.1724	hsa-mir-6734,6,28,+
hsa-miR-5187-5p	1	58	58	2.38467	16.1724	hsa-mir-5187,10,31,+
hsa-miR-374a-3p	1	58	58	2.38467	16.1724	hsa-mir-374a,42,63,+
hsa-miR-493-3p	1	58	58	2.38467	16.1724	hsa-mir-493,57,78,+
hsa-miR-210-3p	1	57	57	2.34356	15.8936	hsa-mir-210,66,87,+
hsa-miR-1908-3p	1	56	56	2.30244	15.6147	hsa-mir-1908,49,69,+
hsa-miR-1275	1	56	56	2.30244	15.6147	hsa-mir-1275,18,34,+
hsa-miR-342-3p	1	54	54	2.22021	15.0571	hsa-mir-342,61,83,+
hsa-miR-431-5p	1	53	53	2.1791	14.7782	hsa-mir-431,20,40,+
hsa-miR-501-3p	1	53	53	2.1791	14.7782	hsa-mir-501,51,72,+
hsa-miR-3177-3p	1	52	52	2.13798	14.4994	hsa-mir-3177,54,74,+
hsa-miR-421	1	50	50	2.05575	13.9417	hsa-mir-421,48,70,+
hsa-miR-345-5p	1	50	50	2.05575	13.9417	hsa-mir-345,18,39,+
hsa-miR-196b-5p	1	48	48	1.97352	13.3841	hsa-mir-196b,15,36,+
hsa-miR-6842-3p	1	45	45	1.85018	12.5476	hsa-mir-6842,44,65,+
hsa-miR-4435	1	44	11	1.80906	12.2687	hsa-mir-4435-2,5,26,+
hsa-miR-4435	1	44	11	1.80906	12.2687	hsa-mir-4435-1,10,31,+
hsa-miR-4435	1	44	11	1.80906	12.2687	hsa-mir-4435-2,5,26,+
hsa-miR-4435	1	44	11	1.80906	12.2687	hsa-mir-4435-1,10,31,+
hsa-miR-939-5p	1	43	43	1.76795	11.9899	hsa-mir-939,15,38,+
hsa-miR-128-1-5p	1	43	43	1.76795	11.9899	hsa-mir-128-1,15,37,+
hsa-miR-30c-1-3p	1	42	42	1.72683	11.7111	hsa-mir-30c-1,56,77,+
hsa-miR-30b-3p	1	42	42	1.72683	11.7111	hsa-mir-30b,55,76,+
hsa-miR-6813-5p	1	40	40	1.6446	11.1534	hsa-mir-6813,6,28,+
hsa-miR-431-3p	1	39	39	1.60349	10.8746	hsa-mir-431,63,84,+
hsa-miR-377-5p	1	39	39	1.60349	10.8746	hsa-mir-377,7,28,+
hsa-miR-3188	1	39	39	1.60349	10.8746	hsa-mir-3188,53,75,+
hsa-miR-3679-5p	1	38	38	1.56237	10.5957	hsa-mir-3679,6,28,+
hsa-miR-19b-3p	1	35	17.5	1.43903	9.75922	hsa-mir-19b-2,62,84,+
hsa-miR-6837-3p	1	35	35	1.43903	9.75922	hsa-mir-6837,42,64,+
hsa-miR-19b-3p	1	35	17.5	1.43903	9.75922	hsa-mir-19b-1,54,76,+
hsa-miR-23b-3p	1	34	34	1.39791	9.48038	hsa-mir-23b,58,80,+
hsa-miR-889-3p	1	33	33	1.3568	9.20155	hsa-mir-889,49,69,+
hsa-miR-411-5p	1	32	32	1.31568	8.92271	hsa-mir-411,16,36,+
hsa-miR-1180-3p	1	31	31	1.27457	8.64388	hsa-mir-1180,41,62,+
hsa-miR-27b-5p	1	30	30	1.23345	8.36504	hsa-mir-27b,19,40,+
hsa-miR-548k	1	30	30	1.23345	8.36504	hsa-mir-548k,32,53,+
hsa-miR-1843	1	29	29	1.19234	8.08621	hsa-mir-1843,21,40,+
hsa-miR-193a-5p	1	29	29	1.19234	8.08621	hsa-mir-193a,21,42,+
hsa-miR-339-3p	1	29	29	1.19234	8.08621	hsa-mir-339,50,72,+
hsa-miR-598-3p	1	29	29	1.19234	8.08621	hsa-mir-598,61,82,+
hsa-miR-379-5p	1	27	27	1.11011	7.52854	hsa-mir-379,6,26,+
hsa-miR-7848-3p	1	27	27	1.11011	7.52854	hsa-mir-7848,66,88,+
hsa-miR-6511a-3p	1	26	1625	1.06899	7.2497	hsa-mir-6511a-2,44,65,+
hsa-miR-6511a-3p	1	26	1625	1.06899	7.2497	hsa-mir-6511a-1,44,65,+
hsa-miR-6511a-3p	1	26	1625	1.06899	7.2497	hsa-mir-6511a-1,44,65,+
hsa-miR-6511a-3p	1	26	1625	1.06899	7.2497	hsa-mir-6511a-3,44,65,+
hsa-miR-6511a-3p	1	26	1625	1.06899	7.2497	hsa-mir-6511a-1,44,65,+
hsa-miR-6511a-3p	1	26	1625	1.06899	7.2497	hsa-mir-6511a-3,44,65,+
hsa-miR-6511a-3p	1	26	1625	1.06899	7.2497	hsa-mir-6511a-4,44,65,+
hsa-miR-6511a-3p	1	26	1625	1.06899	7.2497	hsa-mir-6511a-4,44,65,+
hsa-miR-6511a-3p	1	26	1625	1.06899	7.2497	hsa-mir-6511a-2,44,65,+
hsa-miR-6511a-3p	1	26	1625	1.06899	7.2497	hsa-mir-6511a-3,44,65,+
hsa-miR-339-5p	1	26	26	1.06899	7.2497	hsa-mir-339,15,37,+
hsa-miR-106b-5p	1	26	26	1.06899	7.2497	hsa-mir-106b,12,32,+
hsa-miR-6511a-3p	1	26	1625	1.06899	7.2497	hsa-mir-6511a-1,44,65,+
hsa-miR-6511a-3p	1	26	1625	1.06899	7.2497	hsa-mir-6511a-2,44,65,+
hsa-miR-6511a-3p	1	26	1625	1.06899	7.2497	hsa-mir-6511a-3,44,65,+
hsa-miR-6511a-3p	1	26	1625	1.06899	7.2497	hsa-mir-6511a-2,44,65,+
hsa-miR-6511a-3p	1	26	1625	1.06899	7.2497	hsa-mir-6511a-4,44,65,+
hsa-miR-6511a-3p	1	26	1625	1.06899	7.2497	hsa-mir-6511a-4,44,65,+
hsa-miR-132-3p	1	25	25	1.02788	6.97087	hsa-mir-132,59,80,+
hsa-miR-5010-5p	1	25	25	1.02788	6.97087	hsa-mir-5010,21,42,+
hsa-miR-625-3p	1	24	24	0.986761	6.69204	hsa-mir-625,52,73,+
hsa-miR-3127-5p	1	24	24	0.986761	6.69204	hsa-mir-3127,11,33,+
hsa-miR-584-5p	1	24	24	0.986761	6.69204	hsa-mir-584,16,37,+
hsa-miR-301b-3p	1	24	24	0.986761	6.69204	hsa-mir-301b,45,67,+
hsa-miR-4748	1	24	24	0.986761	6.69204	hsa-mir-4748,10,30,+
hsa-miR-145-5p	1	23	23	0.945646	6.4132	hsa-mir-145,16,38,+
hsa-miR-1229-3p	1	22	22	0.904531	6.13437	hsa-mir-1229,47,69,+
hsa-miR-30d-3p	1	22	22	0.904531	6.13437	hsa-mir-30d,46,67,+
hsa-miR-1343-3p	1	22	22	0.904531	6.13437	hsa-mir-1343,52,73,+
hsa-miR-324-5p	1	21	21	0.863416	5.85553	hsa-mir-324,16,37,+
hsa-miR-4732-3p	1	21	21	0.863416	5.85553	hsa-mir-4732,43,63,+
hsa-miR-20b-5p	1	21	21	0.863416	5.85553	hsa-mir-20b,6,28,+
hsa-miR-454-3p	1	21	21	0.863416	5.85553	hsa-mir-454,64,86,+
hsa-miR-4677-3p	1	21	21	0.863416	5.85553	hsa-mir-4677,50,71,+
hsa-miR-210-5p	1	21	21	0.863416	5.85553	hsa-mir-210,28,49,+
hsa-miR-361-3p	1	21	21	0.863416	5.85553	hsa-mir-361,45,67,+
hsa-miR-625-5p	1	20	20	0.822301	5.5767	hsa-mir-625,15,35,+
hsa-miR-30a-3p	1	20	20	0.822301	5.5767	hsa-mir-30a,47,68,+
hsa-miR-140-5p	1	20	20	0.822301	5.5767	hsa-mir-140,23,44,+
hsa-miR-326	1	20	20	0.822301	5.5767	hsa-mir-326,60,79,+
hsa-miR-4492	1	19	19	0.781186	5.29786	hsa-mir-4492,58,74,+
hsa-miR-374b-5p	1	19	19	0.781186	5.29786	hsa-mir-374b,11,32,+
hsa-miR-1260b	1	19	19	0.781186	5.29786	hsa-mir-1260b,10,28,+
hsa-miR-664b-5p	1	18	18	0.740071	5.01903	hsa-mir-664b,1,24,+
hsa-miR-22-5p	1	18	18	0.740071	5.01903	hsa-mir-22,15,36,+
hsa-miR-29a-3p	1	18	18	0.740071	5.01903	hsa-mir-29a,42,63,+
hsa-miR-5698	1	18	18	0.740071	5.01903	hsa-mir-5698,10,31,+
hsa-miR-337-5p	1	18	18	0.740071	5.01903	hsa-mir-337,23,43,+
hsa-miR-122-5p	1	17	17	0.698956	4.74019	hsa-mir-122,15,36,+
hsa-miR-664a-3p	1	17	17	0.698956	4.74019	hsa-mir-664a,49,71,+
hsa-miR-500a-3p	1	17	17	0.698956	4.74019	hsa-mir-500a,52,73,+
hsa-miR-6793-5p	1	16	16	0.657841	4.46136	hsa-mir-6793,6,27,+
hsa-miR-15a-5p	1	16	16	0.657841	4.46136	hsa-mir-15a,14,35,+
hsa-miR-152-3p	1	16	16	0.657841	4.46136	hsa-mir-152,54,74,+
hsa-miR-3615	1	16	16	0.657841	4.46136	hsa-mir-3615,51,71,+
hsa-miR-7849-3p	1	16	16	0.657841	4.46136	hsa-mir-7849,64,85,+
hsa-miR-660-5p	1	15	15	0.616726	4.18252	hsa-mir-660,16,37,+
hsa-miR-543	1	15	15	0.616726	4.18252	hsa-mir-543,47,68,+
hsa-miR-1296-5p	1	15	15	0.616726	4.18252	hsa-mir-1296,16,37,+
hsa-miR-1306-5p	1	15	15	0.616726	4.18252	hsa-mir-1306,15,36,+
hsa-miR-548o-3p	1	14	7	0.575611	3.90369	hsa-mir-548o-2,45,66,+
hsa-miR-4707-3p	1	14	14	0.575611	3.90369	hsa-mir-4707,52,73,+
hsa-miR-6803-3p	1	14	14	0.575611	3.90369	hsa-mir-6803,44,65,+
hsa-miR-6772-3p	1	14	14	0.575611	3.90369	hsa-mir-6772,41,63,+
hsa-miR-548o-3p	1	14	7	0.575611	3.90369	hsa-mir-548o,87,108,+
hsa-miR-424-3p	1	14	14	0.575611	3.90369	hsa-mir-424,48,68,+
hsa-miR-7110-5p	1	14	14	0.575611	3.90369	hsa-mir-7110,6,26,+
hsa-miR-6515-5p	1	13	13	0.534496	3.62485	hsa-mir-6515,3,23,+
hsa-miR-92a-1-5p	1	13	13	0.534496	3.62485	hsa-mir-92a-1,11,33,+
hsa-miR-125a-3p	1	13	13	0.534496	3.62485	hsa-mir-125a,53,74,+
hsa-miR-18a-5p	1	13	13	0.534496	3.62485	hsa-mir-18a,6,28,+
hsa-miR-99b-3p	1	13	13	0.534496	3.62485	hsa-mir-99b,45,66,+
hsa-miR-3677-3p	1	13	13	0.534496	3.62485	hsa-mir-3677,39,60,+
hsa-miR-191-3p	1	13	13	0.534496	3.62485	hsa-mir-191,58,79,+
hsa-miR-3605-3p	1	13	13	0.534496	3.62485	hsa-mir-3605,66,88,+
hsa-miR-6859-5p	1	12	0.75	0.493381	3.34602	hsa-mir-6859-4,6,28,+
hsa-miR-6859-5p	1	12	0.75	0.493381	3.34602	hsa-mir-6859-2,6,28,+
hsa-miR-6859-5p	1	12	0.75	0.493381	3.34602	hsa-mir-6859-4,6,28,+
hsa-miR-6859-5p	1	12	0.75	0.493381	3.34602	hsa-mir-6859-1,6,28,+
hsa-miR-6859-5p	1	12	0.75	0.493381	3.34602	hsa-mir-6859-4,6,28,+
hsa-miR-6859-5p	1	12	0.75	0.493381	3.34602	hsa-mir-6859-1,6,28,+
hsa-miR-6859-5p	1	12	0.75	0.493381	3.34602	hsa-mir-6859-3,6,28,+
hsa-miR-487a-3p	1	12	12	0.493381	3.34602	hsa-mir-487a,49,70,+
hsa-miR-539-5p	1	12	12	0.493381	3.34602	hsa-mir-539,9,30,+
hsa-miR-323a-3p	1	12	12	0.493381	3.34602	hsa-mir-323a,51,71,+
hsa-miR-6859-5p	1	12	0.75	0.493381	3.34602	hsa-mir-6859-3,6,28,+
hsa-miR-6859-5p	1	12	0.75	0.493381	3.34602	hsa-mir-6859-4,6,28,+
hsa-miR-6859-5p	1	12	0.75	0.493381	3.34602	hsa-mir-6859-1,6,28,+
hsa-miR-4746-5p	1	12	12	0.493381	3.34602	hsa-mir-4746,10,32,+
hsa-miR-6859-5p	1	12	0.75	0.493381	3.34602	hsa-mir-6859-3,6,28,+
hsa-miR-6859-5p	1	12	0.75	0.493381	3.34602	hsa-mir-6859-2,6,28,+
hsa-miR-6859-5p	1	12	0.75	0.493381	3.34602	hsa-mir-6859-2,6,28,+
hsa-miR-6859-5p	1	12	0.75	0.493381	3.34602	hsa-mir-6859-1,6,28,+
hsa-miR-6859-5p	1	12	0.75	0.493381	3.34602	hsa-mir-6859-3,6,28,+
hsa-miR-6859-5p	1	12	0.75	0.493381	3.34602	hsa-mir-6859-2,6,28,+
hsa-miR-454-5p	1	11	11	0.452266	3.06718	hsa-mir-454,24,45,+
hsa-miR-144-3p	1	11	11	0.452266	3.06718	hsa-mir-144,52,71,+
hsa-miR-628-5p	1	11	11	0.452266	3.06718	hsa-mir-628,23,44,+
hsa-miR-6819-5p	1	11	11	0.452266	3.06718	hsa-mir-6819,6,27,+
hsa-miR-29c-3p	1	11	11	0.452266	3.06718	hsa-mir-29c,54,75,+
hsa-miR-6772-5p	1	11	11	0.452266	3.06718	hsa-mir-6772,6,27,+
hsa-miR-2110	1	11	11	0.452266	3.06718	hsa-mir-2110,8,29,+
hsa-miR-130b-5p	1	10	10	0.411151	2.78835	hsa-mir-130b,13,33,+
hsa-miR-34a-5p	1	10	10	0.411151	2.78835	hsa-mir-34a,22,43,+
hsa-miR-9-5p	1	10	3.33333	0.411151	2.78835	hsa-mir-9-2,16,38,+
hsa-miR-200c-3p	1	10	10	0.411151	2.78835	hsa-mir-200c,44,66,+
hsa-miR-6511b-3p	1	10	2.5	0.411151	2.78835	hsa-mir-6511b-1,53,75,+
hsa-miR-320b	1	10	5	0.411151	2.78835	hsa-mir-320b-2,41,62,+
hsa-miR-6511b-3p	1	10	2.5	0.411151	2.78835	hsa-mir-6511b-1,53,75,+
hsa-miR-26b-3p	1	10	10	0.411151	2.78835	hsa-mir-26b,47,67,+
hsa-miR-9-5p	1	10	3.33333	0.411151	2.78835	hsa-mir-9-3,16,38,+
hsa-miR-320b	1	10	5	0.411151	2.78835	hsa-mir-320b-1,42,63,+
hsa-miR-369-3p	1	10	10	0.411151	2.78835	hsa-mir-369,44,64,+
hsa-miR-6511b-3p	1	10	2.5	0.411151	2.78835	hsa-mir-6511b-2,48,70,+
hsa-miR-9-5p	1	10	3.33333	0.411151	2.78835	hsa-mir-9-1,16,38,+
hsa-miR-204-5p	1	10	10	0.411151	2.78835	hsa-mir-204,33,54,+
hsa-miR-6511b-3p	1	10	2.5	0.411151	2.78835	hsa-mir-6511b-2,48,70,+
hsa-miR-7-5p	1	9	3	0.370036	2.50951	hsa-mir-7-1,24,47,+
hsa-miR-7-5p	1	9	3	0.370036	2.50951	hsa-mir-7-3,31,54,+
hsa-miR-874-3p	1	9	9	0.370036	2.50951	hsa-mir-874,47,68,+
hsa-miR-26a-1-3p	1	9	9	0.370036	2.50951	hsa-mir-26a-1,49,70,+
hsa-miR-338-3p	1	9	9	0.370036	2.50951	hsa-mir-338,42,63,+
hsa-let-7i-3p	1	9	9	0.370036	2.50951	hsa-let-7i,62,83,+
hsa-miR-152-5p	1	9	9	0.370036	2.50951	hsa-mir-152,16,38,+
hsa-miR-1185-1-3p	1	9	9	0.370036	2.50951	hsa-mir-1185-1,53,74,+
hsa-miR-7-5p	1	9	3	0.370036	2.50951	hsa-mir-7-2,32,55,+
hsa-miR-154-5p	1	9	9	0.370036	2.50951	hsa-mir-154,15,36,+
hsa-miR-937-3p	1	9	9	0.370036	2.50951	hsa-mir-937,51,72,+
hsa-miR-185-3p	1	9	9	0.370036	2.50951	hsa-mir-185,50,71,+
hsa-miR-335-5p	1	9	9	0.370036	2.50951	hsa-mir-335,16,38,+
hsa-miR-412-5p	1	9	9	0.370036	2.50951	hsa-mir-412,19,41,+
hsa-miR-329-5p	1	8	4	0.32892	2.23068	hsa-mir-329-2,15,37,+
hsa-miR-4488	1	8	8	0.32892	2.23068	hsa-mir-4488,4,21,+
hsa-miR-133a-3p	1	8	4	0.32892	2.23068	hsa-mir-133a-2,59,80,+
hsa-miR-133a-3p	1	8	4	0.32892	2.23068	hsa-mir-133a-1,53,74,+
hsa-miR-6736-5p	1	8	8	0.32892	2.23068	hsa-mir-6736,6,26,+
hsa-miR-329-5p	1	8	4	0.32892	2.23068	hsa-mir-329-1,13,35,+
hsa-miR-7855-5p	1	8	8	0.32892	2.23068	hsa-mir-7855,3,24,+
hsa-miR-4665-5p	1	8	8	0.32892	2.23068	hsa-mir-4665,10,32,+
hsa-miR-760	1	8	8	0.32892	2.23068	hsa-mir-760,49,68,+
hsa-miR-378a-5p	1	8	8	0.32892	2.23068	hsa-mir-378a,5,26,+
hsa-miR-125b-5p	1	8	4	0.32892	2.23068	hsa-mir-125b-1,15,36,+
hsa-miR-3064-5p	1	8	8	0.32892	2.23068	hsa-mir-3064,3,23,+
hsa-miR-3187-3p	1	8	8	0.32892	2.23068	hsa-mir-3187,44,63,+
hsa-miR-125b-5p	1	8	4	0.32892	2.23068	hsa-mir-125b-2,17,38,+
hsa-miR-6724-5p	1	7	0.25	0.287805	1.95184	hsa-mir-6724-4,11,33,+
hsa-miR-3120-5p	1	7	7	0.287805	1.95184	hsa-mir-3120,13,33,+
hsa-miR-6724-5p	1	7	0.25	0.287805	1.95184	hsa-mir-6724-4,11,33,+
hsa-miR-1270	1	7	7	0.287805	1.95184	hsa-mir-1270,13,35,+
hsa-miR-6724-5p	1	7	0.25	0.287805	1.95184	hsa-mir-6724-2,11,33,+
hsa-miR-6724-5p	1	7	0.25	0.287805	1.95184	hsa-mir-6724-2,11,33,+
hsa-miR-6724-5p	1	7	0.25	0.287805	1.95184	hsa-mir-6724-3,11,33,+
hsa-miR-6724-5p	1	7	0.25	0.287805	1.95184	hsa-mir-6724-4,11,33,+
hsa-miR-6724-5p	1	7	0.25	0.287805	1.95184	hsa-mir-6724-1,11,33,+
hsa-miR-6802-5p	1	7	7	0.287805	1.95184	hsa-mir-6802,6,25,+
hsa-miR-6724-5p	1	7	0.25	0.287805	1.95184	hsa-mir-6724-4,11,33,+
hsa-miR-6724-5p	1	7	0.25	0.287805	1.95184	hsa-mir-6724-3,11,33,+
hsa-miR-6724-5p	1	7	0.25	0.287805	1.95184	hsa-mir-6724-3,11,33,+
hsa-miR-6724-5p	1	7	0.25	0.287805	1.95184	hsa-mir-6724-2,11,33,+
hsa-miR-654-3p	1	7	7	0.287805	1.95184	hsa-mir-654,51,72,+
hsa-miR-6724-5p	1	7	0.25	0.287805	1.95184	hsa-mir-6724-1,11,33,+
hsa-let-7e-3p	1	7	7	0.287805	1.95184	hsa-let-7e,53,74,+
hsa-miR-6724-5p	1	7	0.25	0.287805	1.95184	hsa-mir-6724-4,11,33,+
hsa-miR-3928-3p	1	7	7	0.287805	1.95184	hsa-mir-3928,37,58,+
hsa-miR-6724-5p	1	7	0.25	0.287805	1.95184	hsa-mir-6724-2,11,33,+
hsa-miR-6724-5p	1	7	0.25	0.287805	1.95184	hsa-mir-6724-4,11,33,+
hsa-miR-19a-3p	1	7	7	0.287805	1.95184	hsa-mir-19a,49,71,+
hsa-miR-6724-5p	1	7	0.25	0.287805	1.95184	hsa-mir-6724-1,11,33,+
hsa-miR-3909	1	7	7	0.287805	1.95184	hsa-mir-3909,71,92,+
hsa-miR-106a-5p	1	7	7	0.287805	1.95184	hsa-mir-106a,13,35,+
hsa-miR-766-5p	1	7	7	0.287805	1.95184	hsa-mir-766,29,50,+
hsa-miR-296-5p	1	7	7	0.287805	1.95184	hsa-mir-296,14,34,+
hsa-miR-6724-5p	1	7	0.25	0.287805	1.95184	hsa-mir-6724-1,11,33,+
hsa-miR-6724-5p	1	7	0.25	0.287805	1.95184	hsa-mir-6724-4,11,33,+
hsa-miR-30e-5p	1	7	7	0.287805	1.95184	hsa-mir-30e,17,38,+
hsa-miR-6724-5p	1	7	0.25	0.287805	1.95184	hsa-mir-6724-1,11,33,+
hsa-miR-6724-5p	1	7	0.25	0.287805	1.95184	hsa-mir-6724-2,11,33,+
hsa-miR-628-3p	1	7	7	0.287805	1.95184	hsa-mir-628,61,81,+
hsa-miR-6810-3p	1	7	7	0.287805	1.95184	hsa-mir-6810,48,70,+
hsa-miR-6724-5p	1	7	0.25	0.287805	1.95184	hsa-mir-6724-3,11,33,+
hsa-miR-10527-5p	1	7	7	0.287805	1.95184	hsa-mir-10527,1,23,+
hsa-miR-6724-5p	1	7	0.25	0.287805	1.95184	hsa-mir-6724-3,11,33,+
hsa-miR-4443	1	7	7	0.287805	1.95184	hsa-mir-4443,9,25,+
hsa-miR-6724-5p	1	7	0.25	0.287805	1.95184	hsa-mir-6724-1,11,33,+
hsa-miR-6724-5p	1	7	0.25	0.287805	1.95184	hsa-mir-6724-1,11,33,+
hsa-miR-6724-5p	1	7	0.25	0.287805	1.95184	hsa-mir-6724-3,11,33,+
hsa-miR-6724-5p	1	7	0.25	0.287805	1.95184	hsa-mir-6724-2,11,33,+
hsa-miR-6724-5p	1	7	0.25	0.287805	1.95184	hsa-mir-6724-2,11,33,+
hsa-miR-1468-5p	1	7	7	0.287805	1.95184	hsa-mir-1468,13,33,+
hsa-miR-6724-5p	1	7	0.25	0.287805	1.95184	hsa-mir-6724-3,11,33,+
hsa-miR-6847-5p	1	7	7	0.287805	1.95184	hsa-mir-6847,6,28,+
hsa-miR-3120-3p	1	6	6	0.24669	1.67301	hsa-mir-3120,51,71,+
hsa-miR-4714-3p	1	6	6	0.24669	1.67301	hsa-mir-4714,48,69,+
hsa-miR-532-3p	1	6	6	0.24669	1.67301	hsa-mir-532,57,78,+
hsa-miR-329-3p	1	6	3	0.24669	1.67301	hsa-mir-329-2,52,73,+
hsa-miR-330-5p	1	6	6	0.24669	1.67301	hsa-mir-330,18,39,+
hsa-miR-330-3p	1	6	6	0.24669	1.67301	hsa-mir-330,57,79,+
hsa-miR-211-5p	1	6	6	0.24669	1.67301	hsa-mir-211,26,47,+
hsa-miR-6862-5p	1	6	1.5	0.24669	1.67301	hsa-mir-6862-1,6,27,+
hsa-miR-4685-3p	1	6	6	0.24669	1.67301	hsa-mir-4685,48,69,+
hsa-miR-375-3p	1	6	6	0.24669	1.67301	hsa-mir-375,40,61,+
hsa-miR-329-3p	1	6	3	0.24669	1.67301	hsa-mir-329-1,50,71,+
hsa-miR-6862-5p	1	6	1.5	0.24669	1.67301	hsa-mir-6862-1,6,27,+
hsa-miR-6862-5p	1	6	1.5	0.24669	1.67301	hsa-mir-6862-2,6,27,+
hsa-miR-641	1	6	6	0.24669	1.67301	hsa-mir-641,16,39,+
hsa-miR-769-3p	1	6	6	0.24669	1.67301	hsa-mir-769,69,91,+
hsa-miR-6862-5p	1	6	1.5	0.24669	1.67301	hsa-mir-6862-2,6,27,+
hsa-miR-1294	1	6	6	0.24669	1.67301	hsa-mir-1294,48,69,+
hsa-miR-6779-5p	1	6	6	0.24669	1.67301	hsa-mir-6779,6,26,+
hsa-miR-1287-5p	1	6	6	0.24669	1.67301	hsa-mir-1287,16,37,+
hsa-miR-6516-5p	1	6	6	0.24669	1.67301	hsa-mir-6516,12,33,+
hsa-miR-6780b-5p	1	5	5	0.205575	1.39417	hsa-mir-6780b,6,28,+
hsa-miR-6751-5p	1	5	5	0.205575	1.39417	hsa-mir-6751,6,28,+
hsa-miR-148b-5p	1	5	5	0.205575	1.39417	hsa-mir-148b,25,46,+
hsa-miR-2355-3p	1	5	5	0.205575	1.39417	hsa-mir-2355,54,75,+
hsa-miR-4786-5p	1	5	5	0.205575	1.39417	hsa-mir-4786,11,32,+
hsa-miR-194-5p	1	5	2.5	0.205575	1.39417	hsa-mir-194-1,15,36,+
hsa-miR-940	1	5	5	0.205575	1.39417	hsa-mir-940,60,80,+
hsa-miR-487a-5p	1	5	5	0.205575	1.39417	hsa-mir-487a,13,34,+
hsa-miR-3620-3p	1	5	5	0.205575	1.39417	hsa-mir-3620,58,79,+
hsa-miR-5683	1	5	5	0.205575	1.39417	hsa-mir-5683,10,33,+
hsa-miR-323a-5p	1	5	5	0.205575	1.39417	hsa-mir-323a,16,37,+
hsa-miR-29b-3p	1	5	2.5	0.205575	1.39417	hsa-mir-29b-1,51,73,+
hsa-miR-25-5p	1	5	5	0.205575	1.39417	hsa-mir-25,14,34,+
hsa-miR-27a-5p	1	5	5	0.205575	1.39417	hsa-mir-27a,10,31,+
hsa-miR-4750-5p	1	5	5	0.205575	1.39417	hsa-mir-4750,3,24,+
hsa-miR-6837-5p	1	5	5	0.205575	1.39417	hsa-mir-6837,6,26,+
hsa-miR-194-5p	1	5	2.5	0.205575	1.39417	hsa-mir-194-2,15,36,+
hsa-miR-29b-3p	1	5	2.5	0.205575	1.39417	hsa-mir-29b-2,52,74,+
hsa-miR-195-5p	1	5	5	0.205575	1.39417	hsa-mir-195,15,35,+
hsa-miR-6735-5p	1	4	4	0.16446	1.11534	hsa-mir-6735,6,30,+
hsa-miR-5193	1	4	4	0.16446	1.11534	hsa-mir-5193,60,81,+
hsa-miR-664b-3p	1	4	4	0.16446	1.11534	hsa-mir-664b,40,61,+
hsa-miR-4662a-5p	1	4	4	0.16446	1.11534	hsa-mir-4662a,6,27,+
hsa-miR-3173-5p	1	4	4	0.16446	1.11534	hsa-mir-3173,5,26,+
hsa-miR-495-3p	1	4	4	0.16446	1.11534	hsa-mir-495,50,71,+
hsa-miR-320d	1	4	2	0.16446	1.11534	hsa-mir-320d-2,42,60,+
hsa-miR-197-5p	1	4	4	0.16446	1.11534	hsa-mir-197,9,31,+
hsa-miR-3138	1	4	4	0.16446	1.11534	hsa-mir-3138,48,71,+
hsa-miR-589-5p	1	4	4	0.16446	1.11534	hsa-mir-589,24,45,+
hsa-miR-30a-5p	1	4	4	0.16446	1.11534	hsa-mir-30a,6,27,+
hsa-miR-541-3p	1	4	4	0.16446	1.11534	hsa-mir-541,54,75,+
hsa-miR-4654	1	4	4	0.16446	1.11534	hsa-mir-4654,10,31,+
hsa-miR-6513-5p	1	4	4	0.16446	1.11534	hsa-mir-6513,3,25,+
hsa-miR-363-3p	1	4	4	0.16446	1.11534	hsa-mir-363,50,71,+
hsa-miR-7854-3p	1	4	4	0.16446	1.11534	hsa-mir-7854,41,61,+
hsa-miR-374b-3p	1	4	4	0.16446	1.11534	hsa-mir-374b,41,62,+
hsa-miR-376c-3p	1	4	4	0.16446	1.11534	hsa-mir-376c,43,63,+
hsa-miR-1197	1	4	4	0.16446	1.11534	hsa-mir-1197,57,77,+
hsa-miR-103a-2-5p	1	4	4	0.16446	1.11534	hsa-mir-103a-2,11,33,+
hsa-miR-6810-5p	1	4	4	0.16446	1.11534	hsa-mir-6810,6,28,+
hsa-miR-6764-3p	1	4	4	0.16446	1.11534	hsa-mir-6764,41,61,+
hsa-miR-320d	1	4	2	0.16446	1.11534	hsa-mir-320d-1,42,60,+
hsa-miR-223-5p	1	4	4	0.16446	1.11534	hsa-mir-223,26,47,+
hsa-miR-1226-3p	1	4	4	0.16446	1.11534	hsa-mir-1226,54,75,+
hsa-miR-758-3p	1	3	3	0.123345	0.836504	hsa-mir-758,52,73,+
hsa-miR-342-5p	1	3	3	0.123345	0.836504	hsa-mir-342,19,39,+
hsa-miR-6805-5p	1	3	3	0.123345	0.836504	hsa-mir-6805,6,27,+
hsa-miR-181d-3p	1	3	3	0.123345	0.836504	hsa-mir-181d,79,99,+
hsa-miR-92b-5p	1	3	3	0.123345	0.836504	hsa-mir-92b,20,41,+
hsa-miR-10b-5p	1	3	3	0.123345	0.836504	hsa-mir-10b,27,49,+
hsa-miR-5588-5p	1	3	3	0.123345	0.836504	hsa-mir-5588,1,21,+
hsa-miR-4523	1	3	3	0.123345	0.836504	hsa-mir-4523,7,27,+
hsa-miR-1292-5p	1	3	3	0.123345	0.836504	hsa-mir-1292,3,27,+
hsa-miR-548j-5p	1	3	3	0.123345	0.836504	hsa-mir-548j,29,50,+
hsa-miR-548j-3p	1	3	3	0.123345	0.836504	hsa-mir-548j,65,85,+
hsa-miR-4433a-3p	1	3	3	0.123345	0.836504	hsa-mir-4433a,51,71,+
hsa-miR-589-3p	1	3	3	0.123345	0.836504	hsa-mir-589,61,84,+
hsa-miR-3127-3p	1	3	3	0.123345	0.836504	hsa-mir-3127,47,68,+
hsa-miR-590-3p	1	3	3	0.123345	0.836504	hsa-mir-590,56,76,+
hsa-miR-5189-5p	1	3	3	0.123345	0.836504	hsa-mir-5189,26,49,+
hsa-miR-6743-3p	1	3	3	0.123345	0.836504	hsa-mir-6743,48,70,+
hsa-miR-6730-5p	1	3	3	0.123345	0.836504	hsa-mir-6730,6,28,+
hsa-miR-1255a	1	3	3	0.123345	0.836504	hsa-mir-1255a,28,50,+
hsa-miR-140-3p	1	3	3	0.123345	0.836504	hsa-mir-140,62,82,+
hsa-miR-99a-5p	1	3	3	0.123345	0.836504	hsa-mir-99a,13,34,+
hsa-miR-6843-3p	1	3	3	0.123345	0.836504	hsa-mir-6843,131,151,+
hsa-miR-5581-3p	1	3	3	0.123345	0.836504	hsa-mir-5581,39,60,+
hsa-miR-4688	1	3	3	0.123345	0.836504	hsa-mir-4688,55,76,+
hsa-miR-3162-3p	1	3	3	0.123345	0.836504	hsa-mir-3162,52,72,+
hsa-miR-6886-5p	1	3	3	0.123345	0.836504	hsa-mir-6886,6,26,+
hsa-miR-6861-5p	1	3	3	0.123345	0.836504	hsa-mir-6861,6,27,+
hsa-miR-6819-3p	1	3	3	0.123345	0.836504	hsa-mir-6819,41,61,+
hsa-miR-6764-5p	1	3	3	0.123345	0.836504	hsa-mir-6764,6,27,+
hsa-miR-138-5p	1	3	1.5	0.123345	0.836504	hsa-mir-138-2,10,32,+
hsa-miR-636	1	3	3	0.123345	0.836504	hsa-mir-636,61,83,+
hsa-miR-323b-3p	1	3	3	0.123345	0.836504	hsa-mir-323b,51,72,+
hsa-miR-4676-5p	1	3	3	0.123345	0.836504	hsa-mir-4676,10,30,+
hsa-miR-3613-5p	1	3	3	0.123345	0.836504	hsa-mir-3613,16,37,+
hsa-miR-4738-3p	1	3	3	0.123345	0.836504	hsa-mir-4738,57,78,+
hsa-miR-490-5p	1	3	3	0.123345	0.836504	hsa-mir-490,39,58,+
hsa-miR-138-5p	1	3	1.5	0.123345	0.836504	hsa-mir-138-1,23,45,+
hsa-miR-195-3p	1	3	3	0.123345	0.836504	hsa-mir-195,53,74,+
hsa-let-7a-3p	1	2	1	0.0822301	0.55767	hsa-let-7a-3,52,72,+
hsa-miR-183-5p	1	2	2	0.0822301	0.55767	hsa-mir-183,27,48,+
hsa-miR-30c-2-3p	1	2	2	0.0822301	0.55767	hsa-mir-30c-2,47,68,+
hsa-miR-4754	1	2	2	0.0822301	0.55767	hsa-mir-4754,10,32,+
hsa-miR-6876-5p	1	2	2	0.0822301	0.55767	hsa-mir-6876,6,27,+
hsa-miR-3939	1	2	2	0.0822301	0.55767	hsa-mir-3939,62,83,+
hsa-miR-136-5p	1	2	2	0.0822301	0.55767	hsa-mir-136,15,37,+
hsa-miR-376a-3p	1	2	1	0.0822301	0.55767	hsa-mir-376a-2,50,70,+
hsa-miR-132-5p	1	2	2	0.0822301	0.55767	hsa-mir-132,23,44,+
hsa-miR-1266-5p	1	2	2	0.0822301	0.55767	hsa-mir-1266,13,35,+
hsa-let-7a-3p	1	2	1	0.0822301	0.55767	hsa-let-7a-1,57,77,+
hsa-miR-6500-3p	1	2	2	0.0822301	0.55767	hsa-mir-6500,55,75,+
hsa-miR-549a-5p	1	2	2	0.0822301	0.55767	hsa-mir-549a,28,49,+
hsa-miR-3157-5p	1	2	2	0.0822301	0.55767	hsa-mir-3157,10,31,+
hsa-miR-299-3p	1	2	2	0.0822301	0.55767	hsa-mir-299,39,60,+
hsa-miR-550a-3p	1	2	0.666667	0.0822301	0.55767	hsa-mir-550a-1,61,82,+
hsa-miR-3150a-3p	1	2	2	0.0822301	0.55767	hsa-mir-3150a,49,70,+
hsa-miR-6862-3p	1	2	0.5	0.0822301	0.55767	hsa-mir-6862-1,45,68,+
hsa-miR-505-5p	1	2	2	0.0822301	0.55767	hsa-mir-505,15,36,+
hsa-miR-505-3p	1	2	2	0.0822301	0.55767	hsa-mir-505,51,72,+
hsa-miR-6777-5p	1	2	2	0.0822301	0.55767	hsa-mir-6777,6,28,+
hsa-miR-5006-5p	1	2	2	0.0822301	0.55767	hsa-mir-5006,21,41,+
hsa-miR-411-3p	1	2	2	0.0822301	0.55767	hsa-mir-411,51,72,+
hsa-miR-590-5p	1	2	2	0.0822301	0.55767	hsa-mir-590,16,37,+
hsa-miR-5189-3p	1	2	2	0.0822301	0.55767	hsa-mir-5189,67,87,+
hsa-miR-33a-5p	1	2	2	0.0822301	0.55767	hsa-mir-33a,6,26,+
hsa-miR-6862-3p	1	2	0.5	0.0822301	0.55767	hsa-mir-6862-1,45,68,+
hsa-miR-2277-5p	1	2	2	0.0822301	0.55767	hsa-mir-2277,18,41,+
hsa-miR-6812-5p	1	2	2	0.0822301	0.55767	hsa-mir-6812,6,30,+
hsa-miR-3124-5p	1	2	2	0.0822301	0.55767	hsa-mir-3124,7,27,+
hsa-miR-6862-3p	1	2	0.5	0.0822301	0.55767	hsa-mir-6862-2,45,68,+
hsa-miR-7705	1	2	2	0.0822301	0.55767	hsa-mir-7705,1,23,+
hsa-miR-6741-5p	1	2	2	0.0822301	0.55767	hsa-mir-6741,6,27,+
hsa-miR-29b-1-5p	1	2	2	0.0822301	0.55767	hsa-mir-29b-1,10,33,+
hsa-miR-6842-5p	1	2	2	0.0822301	0.55767	hsa-mir-6842,6,27,+
hsa-miR-6791-5p	1	2	2	0.0822301	0.55767	hsa-mir-6791,6,27,+
hsa-miR-6791-3p	1	2	2	0.0822301	0.55767	hsa-mir-6791,47,67,+
hsa-miR-6862-3p	1	2	0.5	0.0822301	0.55767	hsa-mir-6862-2,45,68,+
hsa-miR-3617-5p	1	2	2	0.0822301	0.55767	hsa-mir-3617,10,31,+
hsa-miR-340-3p	1	2	2	0.0822301	0.55767	hsa-mir-340,58,79,+
hsa-miR-550a-3p	1	2	0.666667	0.0822301	0.55767	hsa-mir-550a-3,60,81,+
hsa-miR-374a-5p	1	2	2	0.0822301	0.55767	hsa-mir-374a,12,33,+
hsa-miR-4642	1	2	2	0.0822301	0.55767	hsa-mir-4642,10,31,+
hsa-miR-483-5p	1	2	2	0.0822301	0.55767	hsa-mir-483,8,29,+
hsa-miR-6747-3p	1	2	2	0.0822301	0.55767	hsa-mir-6747,41,61,+
hsa-miR-550a-3p	1	2	0.666667	0.0822301	0.55767	hsa-mir-550a-2,61,82,+
hsa-miR-4709-5p	1	2	2	0.0822301	0.55767	hsa-mir-4709,9,30,+
hsa-miR-3652	1	2	2	0.0822301	0.55767	hsa-mir-3652,1,18,+
hsa-miR-1246	1	2	2	0.0822301	0.55767	hsa-mir-1246,11,29,+
hsa-miR-4687-3p	1	2	2	0.0822301	0.55767	hsa-mir-4687,52,72,+
hsa-miR-582-3p	1	2	2	0.0822301	0.55767	hsa-mir-582,53,74,+
hsa-miR-6516-3p	1	2	2	0.0822301	0.55767	hsa-mir-6516,53,74,+
hsa-miR-376a-3p	1	2	1	0.0822301	0.55767	hsa-mir-376a-1,44,64,+
