# Supplementary material for: Computational Identification and Characterization of New microRNAs in Human Platelets Stored in a Blood Bank
Source: Biomolecules. 2020 Aug 12;10(8):1173. doi: 10.3390/biom10081173 (PMC7464399; doi:10.3390/biom10081173)
Supplement: Supplementary file 1 [file biomolecules-10-01173-s001.zip › Supplementary files/S2-Mature.iso.xlsx]

## Sheet: SRX716593
name	pre-microRNA	RC	UR	RPM (lib)	RPM (total)	arm: the arm - either 3p or 5p	isoString
hsa-miR-486-5p	hsa-mir-486-2	3253869	1189	221577	538534	5p	mlv3p_74883|nta#G_6051|nta#C_8743|nta#A_694348|mv_616|lv5p_1845|nta#T#6_14|nta#T#5_639|nta#C#2_362|nta#T#4_10180|nta#C#1_8381|nta#T#3_52679|nta#T#2_67721|lv5pT_1845|nta#T#1_976593|lv5p#-7_7|lv5p#-6_6|lv5p#-5_7|nta#UA_13743|lv5p#-3_52|lv5p#-2_1576|lv5p#-1_197|lv3p#3_4|nta#A#6_4|exactNucVar_30350|lv3p#2_1705|nta#A#5_80|lv3p#1_18781|nta#A#4_261|nta#A#3_4631|nta#A#2_60470|nta#A#1_628902|lv3pT_282668|…
hsa-miR-486-5p	hsa-mir-486-1	3041617	1078	207123	503406	5p	mlv3p_2102|nta#G_5993|nta#C_8324|nta#A_694066|mv_2262|lv5p_2049|nta#T#6_14|nta#C#2_3|nta#T#5_607|nta#T#4_100|lv5p#2_2|nta#C#1_8321|lv5p#1_202|nta#T#3_246|nta#T#2_8785|lv5pT_1845|nta#T#1_968032|lv5p#-7_7|lv5p#-6_6|lv5p#-5_7|nta#UA_654|mlv5p_1034|lv5p#-3_52|lv5p#-2_1576|lv5p#-1_197|lv3p#3_2|nta#A#6_4|lv3p#2_51|exactNucVar_30350|nta#A#5_80|lv3p#1_8883|lv5pE_204|nta#A#4_261|nta#A#3_4596|nta#A#2_60449…
hsa-miR-191-5p	hsa-mir-191	639420	318	43542.3	105828	5p	mlv3p_103|nta#G_764|nta#C_220|nta#A_1289|mv_1199|lv5p_13775|nta#C#1_220|nta#T#3_2|nta#T#2_201|lv5pT_13775|nta#T#1_869|lv5p#-8_3|lv5p#-7_42|lv5p#-6_15|lv5p#-5_16|lv5p#-4_5|nta#UA_7|mlv5p_21|lv5p#-3_55|lv5p#-2_83|lv5p#-1_13556|exactNucVar_150562|lv3p#2_310|lv3p#1_30100|nta#A#3_4|nta#A#2_64|nta#A#1_1221|lv3pT_10187|mlv5p#1_21|total_639420|lv3pE_30410|mlv3p#4_14|mlv3p#3_15|mlv3p#2_74|nta#G#2_692|nta#…
hsa-let-7i-5p	hsa-let-7i	243687	194	16594.2	40331.6	5p	mlv3p_124|nta#G_93|nta#C_344|nta#A_6666|lv5p_141|nta#T#6_2|nta#T#4_15|nta#C#1_344|lv5p#1_35|nta#T#3_78|nta#T#2_740|lv5pT_106|nta#T#1_18149|lv5p#-7_15|lv5p#-6_18|lv5p#-5_9|lv5p#-4_7|nta#UA_4|mlv5p_2|lv5p#-3_16|lv5p#-2_14|lv5p#-1_27|exactNucVar_1398|lv3p#1_364|lv5pE_35|nta#A#3_29|nta#A#2_448|nta#A#1_6189|lv3pT_19779|mlv5p#1_2|total_243687|lv3pE_364|mlv3p#3_60|mlv3p#2_64|nta#G#1_93|lv3p_20143|exact_…
hsa-miR-92a-3p	hsa-mir-92a-1	220034	497	14983.5	36416.9	3p	mlv3p_1852|nta#G_542|nta#C_1463|nta#A_27935|mv_1811|lv5p_7518|nta#C#2_18|nta#T#4_93|nta#C#1_1445|nta#T#3_323|nta#T#2_4223|lv5pT_7518|nta#T#1_50094|lv5p#-7_29|lv5p#-6_21|lv5p#-5_32|lv5p#-4_11|nta#UA_834|mlv5p_3|lv5p#-3_23|lv5p#-2_76|lv5p#-1_7326|lv3p#3_20|exactNucVar_5126|lv3p#2_47|lv3p#1_21542|nta#A#4_7|nta#A#3_1039|nta#A#2_11313|nta#A#1_15576|lv3pT_2461|mlv5p#1_3|total_220034|nta#AU_15|mlv3p#5_2…
hsa-miR-92a-3p	hsa-mir-92a-2	179648	363	12233.4	29732.8	3p	mlv3p_1839|nta#G_507|nta#C_1249|nta#A_26237|mv_317|lv5p_7518|nta#C#2_18|nta#C#1_1231|nta#T#3_151|nta#T#2_2544|lv5pT_7518|nta#T#1_36613|lv5p#-7_29|lv5p#-6_21|lv5p#-5_32|lv5p#-4_11|nta#UA_743|mlv5p_3|lv5p#-3_23|lv5p#-2_76|lv5p#-1_7326|exactNucVar_5126|lv3p#2_10|nta#A#5_14|lv3p#1_92|nta#A#4_42|nta#A#3_1024|nta#A#2_10940|nta#A#1_14217|lv3pT_2461|mlv5p#1_3|total_179648|nta#AU_5|mlv3p#5_2|lv3pE_102|mlv…
hsa-miR-181a-5p	hsa-mir-181a-1	161722	254	11012.7	26765.9	5p	mlv3p_18|nta#G_527|nta#C_125|nta#A_1589|mv_204|lv5p_57|nta#C#1_125|lv5p#1_18|nta#T#3_7|nta#T#2_63|lv5pT_39|nta#T#1_1421|lv5p#-7_3|lv5p#-6_2|lv5p#-5_4|lv5p#-4_2|nta#UA_2|mlv5p_7|lv5p#-3_7|lv5p#-1_21|exactNucVar_4805|lv3p#2_2452|lv3p#1_5614|lv5pE_18|nta#A#4_2|nta#A#3_20|nta#A#2_82|nta#A#1_1485|lv3pT_95197|mlv5p#1_7|total_161722|lv3pE_8066|mlv3p#2_18|nta#G#2_62|nta#G#1_465|lv3p_103263|exact_49636|lv…
hsa-miR-181a-5p	hsa-mir-181a-2	161722	254	11012.7	26765.9	5p	mlv3p_18|nta#G_527|nta#C_125|nta#A_1589|mv_204|lv5p_57|nta#C#1_125|lv5p#1_18|nta#T#3_7|nta#T#2_63|lv5pT_39|nta#T#1_1421|lv5p#-7_3|lv5p#-6_2|lv5p#-5_4|lv5p#-4_2|nta#UA_2|mlv5p_7|lv5p#-3_7|lv5p#-1_21|exactNucVar_4805|lv3p#2_2452|lv3p#1_5614|lv5pE_18|nta#A#4_2|nta#A#3_20|nta#A#2_82|nta#A#1_1485|lv3pT_95197|mlv5p#1_7|total_161722|lv3pE_8066|mlv3p#2_18|nta#G#2_62|nta#G#1_465|lv3p_103263|exact_49636|lv…
hsa-let-7a-5p	hsa-let-7a-1	159928	173	10890.5	26469	5p	mlv3p_164|nta#G_326|nta#C_143|nta#A_1275|mv_32|lv5p_25|nta#T#4_2|nta#C#1_143|lv5p#1_3|nta#T#3_5|nta#T#2_3|lv5pT_22|nta#T#1_27|lv5p#-6_2|lv5p#-5_3|nta#UA_5|mlv5p_165|lv5p#-2_6|lv5p#-1_11|exactNucVar_32095|lv3p#2_299|lv3p#1_12944|lv5pE_3|nta#A#3_6|nta#A#2_17|nta#A#1_1252|lv3pT_12616|mlv5p#1_165|total_159928|lv3pE_13243|mlv3p#2_164|nta#G#1_326|lv3p_25859|exact_99807|lv3p#-7_51|lv3p#-6_59|lv3p#-5_69|…
hsa-let-7a-5p	hsa-let-7a-3	159748	165	10878.3	26439.2	5p	mlv3p_7|nta#G_326|nta#C_143|nta#A_1271|mv_155|lv5p_182|nta#T#4_2|nta#C#1_143|lv5p#1_160|nta#T#3_5|lv5pT_22|nta#T#1_14|lv5p#-6_2|lv5p#-5_3|mlv5p_165|lv5p#-2_6|lv5p#-1_11|exactNucVar_32095|lv3p#2_16|lv3p#1_12944|lv5pE_160|nta#A#3_4|nta#A#2_15|nta#A#1_1252|lv3pT_12616|mlv5p#1_165|total_159748|lv3pE_12960|mlv3p#2_7|nta#G#1_326|lv3p_25576|exact_99807|lv3p#-7_51|lv3p#-6_59|lv3p#-5_69|lv3p#-4_119|lv3p#-…
hsa-let-7a-5p	hsa-let-7a-2	159600	163	10868.2	26414.7	5p	mlv3p_10|nta#G_326|nta#C_143|nta#A_1390|mv_32|lv5p_22|nta#T#4_2|nta#C#1_143|nta#T#3_5|lv5pT_22|nta#T#1_18|lv5p#-6_2|lv5p#-5_3|mlv5p_165|lv5p#-2_6|lv5p#-1_11|exactNucVar_32095|lv3p#2_25|lv3p#1_12944|nta#A#3_6|nta#A#2_130|nta#A#1_1254|lv3pT_12616|mlv5p#1_165|total_159600|lv3pE_12969|mlv3p#2_10|nta#G#1_326|lv3p_25585|exact_99807|lv3p#-7_51|lv3p#-6_59|lv3p#-5_69|lv3p#-4_119|lv3p#-3_44|lv3p#-2_397|lv3…
hsa-let-7b-5p	hsa-let-7b	121845	286	8297.22	20166.1	5p	mlv3p_77|nta#G_1264|nta#C_251|nta#A_3405|mv_43|lv5p_8|nta#T#7_3|nta#T#6_6|nta#T#5_4|nta#T#4_57|nta#C#1_251|nta#T#3_368|nta#T#2_1334|lv5pT_8|nta#T#1_8478|nta#UA_65|mlv5p_46|lv5p#-3_2|lv5p#-2_3|lv5p#-1_3|exactNucVar_553|lv3p#2_50|lv3p#1_29225|nta#A#4_4|nta#A#3_54|nta#A#2_531|nta#A#1_2816|lv3pT_14167|mlv5p#1_46|total_121845|nta#AU_3|lv3pE_29275|mlv3p#4_4|mlv3p#3_64|mlv3p#2_9|nta#G#2_9|nta#G#1_1255|l…
hsa-miR-320a-3p	hsa-mir-320a	86637	561	5899.67	14338.9	3p	mlv3p_905|nta#G_665|nta#C_4170|nta#A_61|mv_1303|lv5p_1194|nta#T#6_7|nta#C#2_38|nta#T#5_100|nta#T#4_589|nta#C#1_4132|lv5p#1_403|nta#T#3_1873|nta#T#2_8715|lv5pT_791|nta#T#1_26009|lv5p#-5_2|nta#UA_86|mlv5p_2|lv5p#-2_124|lv5p#-1_665|lv3p#4_5|lv3p#3_84|exactNucVar_1624|lv3p#2_1471|lv3p#1_9379|lv5pE_403|nta#A#1_61|lv3pT_5208|mlv5p#1_2|total_86637|nta#AU_2|lv3pE_10939|mlv3p#4_17|mlv3p#3_155|mlv3p#2_733|…
hsa-miR-127-3p	hsa-mir-127	84810	283	5775.26	14036.6	3p	mlv3p_1180|nta#G_174|nta#C_716|nta#A_3232|mv_66|lv5p_18|nta#T#6_16|nta#C#2_2|nta#T#5_401|nta#T#4_1233|nta#C#1_714|nta#T#3_5080|nta#T#2_9797|lv5pT_18|nta#T#1_17338|nta#UA_148|lv5p#-2_5|lv5p#-1_13|exactNucVar_253|nta#A#5_2|lv3p#1_79|nta#A#4_23|nta#A#3_141|nta#A#2_587|nta#A#1_2479|lv3pT_3066|total_84810|nta#AU_21|mlv3p#5_6|lv3pE_79|mlv3p#4_35|mlv3p#3_987|mlv3p#2_152|nta#G#1_174|lv3p_3145|exact_42161…
hsa-miR-103a-3p	hsa-mir-103a-2	58469	181	3981.53	9676.96	3p	mlv3p_39|nta#G_162|nta#C_885|nta#A_39|mv_10|lv5p_156|nta#T#4_4|nta#C#1_885|nta#T#3_136|nta#T#2_1577|lv5pT_156|nta#T#1_12171|lv5p#-7_7|lv5p#-6_5|lv5p#-5_3|nta#UA_2|lv5p#-3_39|lv5p#-2_96|lv5p#-1_6|exactNucVar_7587|lv3p#2_45|lv3p#1_762|nta#A#2_11|nta#A#1_28|lv3pT_6905|total_58469|lv3pE_807|mlv3p#2_39|nta#G#2_3|nta#G#1_159|lv3p_7712|exact_27991|lv3p#-6_4|lv3p#-5_210|lv3p#-4_881|lv3p#-3_354|lv3p#-2_11…
hsa-miR-103a-3p	hsa-mir-103a-1	58395	176	3976.49	9664.72	3p	mlv3p_18|nta#G_162|nta#C_885|nta#A_34|mv_10|lv5p_156|nta#T#4_4|nta#C#1_885|nta#T#3_136|nta#T#2_1577|lv5pT_156|nta#T#1_12164|lv5p#-7_7|lv5p#-6_5|lv5p#-5_3|nta#UA_2|lv5p#-3_39|lv5p#-2_96|lv5p#-1_6|exactNucVar_7587|lv3p#2_4|lv3p#1_762|nta#A#2_11|nta#A#1_23|lv3pT_6905|total_58395|lv3pE_766|mlv3p#2_18|nta#G#2_3|nta#G#1_159|lv3p_7671|exact_27991|lv3p#-6_4|lv3p#-5_210|lv3p#-4_881|lv3p#-3_354|lv3p#-2_110…
hsa-miR-26a-5p	hsa-mir-26a-2	52774	131	3593.72	8734.41	5p	mlv3p_251|nta#G_129|nta#C_253|nta#A_542|mv_6|lv5p_97|nta#T#4_11|nta#C#1_253|nta#T#3_53|nta#T#2_431|lv5pT_97|nta#T#1_2951|lv5p#-7_3|lv5p#-6_2|lv5p#-4_3|mlv5p_2|lv5p#-3_50|lv5p#-2_4|lv5p#-1_35|lv3p#3_4|exactNucVar_2062|lv3p#2_58|lv3p#1_103|nta#A#3_7|nta#A#2_38|nta#A#1_497|lv3pT_1093|mlv5p#1_2|total_52774|lv3pE_165|mlv3p#4_5|mlv3p#3_34|mlv3p#2_212|nta#G#2_2|nta#G#1_127|lv3p_1258|exact_44728|lv3p#-6_…
hsa-miR-26a-5p	hsa-mir-26a-1	52671	123	3586.71	8717.36	5p	mlv3p_212|nta#G_129|nta#C_253|nta#A_544|mv_6|lv5p_97|nta#C#1_253|nta#T#2_431|lv5pT_97|nta#T#1_2953|lv5p#-7_3|lv5p#-6_2|lv5p#-4_3|nta#UA_2|mlv5p_2|lv5p#-3_50|lv5p#-2_4|lv5p#-1_35|exactNucVar_2062|lv3p#2_58|lv3p#1_103|nta#A#3_7|nta#A#2_38|nta#A#1_499|lv3pT_1093|mlv5p#1_2|total_52671|nta#AU_2|lv3pE_161|mlv3p#2_212|nta#G#2_2|nta#G#1_127|lv3p_1254|exact_44728|lv3p#-6_2|lv3p#-5_23|lv3p#-4_6|lv3p#-3_59|…
hsa-miR-151a-3p	hsa-mir-151a	51561	221	3511.12	8533.65	3p	mlv3p_19|nta#G_21|nta#C_2831|nta#A_1898|mv_682|lv5p_1896|nta#T#5_2|nta#C#2_5|nta#T#4_3|lv5p#2_1057|nta#C#1_2826|lv5p#1_820|nta#T#3_152|nta#T#2_601|lv5pT_19|nta#T#1_9071|mlv5p_41|lv5p#-2_3|lv5p#-1_16|exactNucVar_2877|lv3p#2_45|lv3p#1_19496|lv5pE_1877|nta#A#3_10|nta#A#2_232|nta#A#1_1656|lv3pT_373|mlv5p#2_27|mlv5p#1_14|total_51561|nta#AU_2|lv3pE_19541|mlv3p#3_19|nta#G#3_10|nta#G#1_11|lv3p_19914|exac…
hsa-miR-423-5p	hsa-mir-423	51007	213	3473.4	8441.96	5p	mlv3p_51|nta#G_83|nta#C_245|nta#A_1165|mv_98|lv5p_54|nta#T#6_9|nta#T#5_4|nta#C#2_204|nta#T#4_31|nta#C#1_41|nta#T#3_69|nta#T#2_527|lv5pT_54|nta#T#1_1033|lv5p#-7_14|lv5p#-6_10|nta#UA_10|lv5p#-2_9|lv5p#-1_21|lv3p#3_13|exactNucVar_6686|lv3p#2_12|nta#A#5_2|lv3p#1_7362|nta#A#4_3|nta#A#3_48|nta#A#2_149|nta#A#1_963|lv3pT_10873|total_51007|lv3pE_7387|mlv3p#3_49|mlv3p#2_2|nta#G#1_83|lv3p_18260|exact_22692|…
hsa-let-7g-5p	hsa-let-7g	48451	110	3299.34	8018.93	5p	mlv3p_2|nta#G_136|nta#C_24|nta#A_530|mv_39|lv5p_215|nta#C#1_24|lv5p#1_211|nta#T#2_6|lv5pT_4|nta#T#1_104|mlv5p_3|lv5p#-2_2|lv5p#-1_2|exactNucVar_9280|lv3p#1_1742|lv5pE_211|nta#A#2_51|nta#A#1_479|lv3pT_5793|mlv5p#1_3|total_48451|nta#AU_2|lv3pE_1742|mlv3p#3_2|nta#G#1_136|lv3p_7535|exact_30577|lv3p#-7_11|lv3p#-6_7|lv3p#-5_4|lv3p#-4_10|lv3p#-3_17|lv3p#-2_403|lv3p#-1_5341|nta#T_110
hsa-miR-22-3p	hsa-mir-22	48015	81	3269.65	7946.77	3p	lv5p#-2_2|nta#A#1_92|lv5p_98|lv5p#-1_84|lv3pE_118|exact_41403|nta#C#1_6|lv5pE_5|nta#G_81|mlv5p#1_5|mlv5p_5|nta#C_6|nta#G#1_81|lv3p_1935|nta#A_96|lv3p#1_118|nta#T#2_7|nta#T#1_11|mv_4|exactNucVar_4369|lv3p#-6_2|lv3p#-4_3|lv3p#-3_56|lv3pT_1817|lv5p#1_5|lv3p#-2_172|lv3p#-1_1584|lv5pT_93|lv5p#-7_5|nta#T_18|lv5p#-3_2|nta#A#2_4|total_48015
hsa-miR-99b-5p	hsa-mir-99b	45010	160	3065.02	7449.42	5p	nta#G_2|nta#C_161|nta#A_3294|mv_40|lv5p_158|nta#T#4_6|nta#C#1_161|lv5p#1_4|nta#T#3_82|nta#T#2_351|lv5pT_154|nta#T#1_5781|lv5p#-4_21|nta#UA_3|lv5p#-3_42|lv5p#-2_7|lv5p#-1_84|exactNucVar_2746|lv3p#1_15|lv5pE_4|nta#A#3_29|nta#A#2_135|nta#A#1_3130|lv3pT_7683|total_45010|nta#AU_2|lv3pE_15|nta#G#2_2|lv3p_7698|exact_24691|lv3p#-5_8|lv3p#-4_114|lv3p#-3_63|lv3p#-2_218|lv3p#-1_7280|nta#T_6220
hsa-miR-221-3p	hsa-mir-221	44952	168	3061.07	7439.82	3p	mlv3p_7|nta#G_157|nta#C_49|nta#A_358|mv_18|lv5p_16|nta#T#5_15|nta#T#4_21|nta#C#1_49|nta#T#3_153|nta#T#2_918|lv5pT_16|nta#T#1_6984|lv5p#-7_2|nta#UA_2|lv5p#-3_3|lv5p#-2_5|lv5p#-1_6|exactNucVar_342|lv3p#2_3|lv3p#1_365|nta#A#3_2|nta#A#2_39|nta#A#1_317|lv3pT_12054|total_44952|mlv3p#5_3|lv3pE_368|mlv3p#2_4|nta#G#1_157|lv3p_12422|exact_23492|lv3p#-8_7|lv3p#-5_4|lv3p#-4_45|lv3p#-3_717|lv3p#-2_1272|lv3p#-…
hsa-let-7f-5p	hsa-let-7f-2	38032	94	2589.85	6294.52	5p	lv5p#-2_3|nta#A#1_376|lv5p_25|lv5p#-1_8|lv3pE_1624|exact_22958|nta#C#1_38|lv5pE_12|nta#G_6|mlv5p#1_25|mlv5p_25|nta#C_38|nta#G#1_6|lv3p_5621|nta#A_399|lv3p#2_27|lv3p#1_1597|mlv3p_16|mv_13|lv3p#-7_5|exactNucVar_8931|lv3p#-6_12|lv3p#-5_12|lv3p#-4_22|lv3p#-3_11|lv3pT_3997|lv5p#1_12|lv3p#-2_102|lv3p#-1_3833|lv5pT_13|mlv3p#2_16|lv5p#-5_2|nta#A#3_3|nta#A#2_20|total_38032
hsa-let-7f-5p	hsa-let-7f-1	36482	88	2484.3	6037.99	5p	lv5p#-2_3|lv5p_13|nta#A#1_371|lv5p#-1_8|lv3pE_102|exact_22958|nta#C#1_38|nta#G_6|mlv5p#1_25|mlv5p_25|nta#C_38|nta#G#1_6|lv3p_4099|nta#A_391|lv3p#5_4|lv3p#4_8|lv3p#2_3|lv3p#1_87|mlv3p_16|mv_5|lv3p#-7_5|exactNucVar_8931|lv3p#-6_12|lv3p#-5_12|lv3p#-4_22|lv3p#-3_11|lv3pT_3997|lv3p#-2_102|lv3p#-1_3833|lv5pT_13|mlv3p#2_16|lv5p#-5_2|nta#A#2_20|total_36482
hsa-let-7c-5p	hsa-let-7c	33407	73	2274.9	5529.06	5p	nta#A#1_319|lv5p_8|lv3pE_3118|exact_1645|nta#C#1_41|lv5pE_8|nta#G_105|mlv5p#1_3|mlv5p_3|nta#C_41|nta#G#1_105|lv3p_6011|nta#A_359|lv3p#1_3118|nta#T#2_9|nta#T#1_90|mlv3p_2|mv_13|lv3p#-7_51|exactNucVar_25121|lv3p#-6_59|lv3p#-5_69|lv3p#-4_119|lv3p#-3_2|lv3pT_2893|lv5p#1_8|lv3p#-2_101|lv3p#-1_2492|mlv3p#2_2|nta#T_99|nta#A#2_40|total_33407
hsa-let-7d-5p	hsa-let-7d	25688	88	1749.26	4251.52	5p	mlv3p_87|nta#G_60|nta#C_26|nta#A_365|mv_28|lv5p_76|nta#C#1_26|lv5p#1_13|lv5pT_63|nta#T#1_21|nta#UA_8|mlv5p_20|lv5p#-2_59|lv5p#-1_4|exactNucVar_4755|lv3p#2_82|lv3p#1_2364|lv5pE_13|nta#A#3_7|nta#A#2_42|nta#A#1_316|lv3pT_2114|mlv5p#1_20|total_25688|lv3pE_2446|mlv3p#2_87|nta#G#1_60|lv3p_4560|exact_15690|lv3p#-7_3|lv3p#-5_4|lv3p#-4_8|lv3p#-3_3|lv3p#-2_91|lv3p#-1_2005|nta#T_21
hsa-miR-4433b-5p	hsa-mir-4433b	25133	220	1711.47	4159.66	5p	mlv3p_72|nta#G_462|nta#C_139|nta#A_2298|mv_4773|lv5p_811|lv5p#3_24|nta#C#2_3|lv5p#2_49|nta#C#1_136|lv5p#1_532|nta#T#2_23|lv5pT_206|nta#T#1_439|nta#UA_6|mlv5p_3|lv5p#-1_206|exactNucVar_222|lv3p#2_1603|lv3p#1_10701|lv5pE_605|nta#A#3_52|nta#A#2_478|nta#A#1_1768|lv3pT_197|mlv5p#1_3|total_25133|lv3pE_12304|mlv3p#4_2|mlv3p#3_46|mlv3p#2_24|nta#G#2_2|nta#G#1_460|lv3p_12501|exact_3390|lv3p#-3_16|lv3p#-2_3…
hsa-miR-28-3p	hsa-mir-28	23057	134	1570.1	3816.07	3p	mlv3p_15|nta#G_9|nta#C_1645|nta#A_5199|mv_1152|lv5p_148|nta#C#2_10|nta#T#4_8|nta#C#1_1635|lv5p#1_15|nta#T#3_29|nta#T#2_268|lv5pT_133|nta#T#1_3051|lv5p#-4_2|nta#UA_3|lv5p#-2_20|lv5p#-1_111|exactNucVar_560|lv3p#1_624|lv5pE_15|nta#A#4_3|nta#A#3_16|nta#A#2_381|nta#A#1_4799|lv3pT_600|total_23057|nta#AU_2|lv3pE_624|mlv3p#2_15|nta#G#1_9|lv3p_1224|exact_9749|lv3p#-4_72|lv3p#-2_4|lv3p#-1_524|nta#T_3356
hsa-miR-98-5p	hsa-mir-98	21522	55	1465.57	3562.02	5p	nta#A#1_218|lv3pE_16|exact_17842|nta#C#1_3|nta#G_4|mlv5p#1_13|mlv5p_13|nta#C_3|nta#G#1_4|lv3p_1599|nta#A_221|lv3p#2_3|nta#T#4_3|lv3p#1_13|nta#T#3_2|nta#T#2_15|nta#T#1_897|mlv3p_12|exactNucVar_911|lv3p#-4_10|lv3p#-3_13|lv3pT_1583|lv3p#-2_64|lv3p#-1_1496|mlv3p#2_12|nta#T_917|nta#A#2_3|total_21522
hsa-miR-140-3p	hsa-mir-140	20783	155	1415.25	3439.71	3p	lv5p_5|nta#A#1_224|lv5p#-1_5|exact_3|nta#C#3_3|lv3pE_821|nta#C#2_87|nta#C#1_86|nta#G_58|nta#C_176|nta#G#1_58|lv3p_824|nta#A_263|nta#UA_25|lv3p#3_69|lv3p#2_591|lv3p#1_161|nta#T#3_31|nta#T#2_195|nta#T#1_15803|mv_3402|mlv3p_23|lv3pT_3|lv3p#-1_3|lv5pT_5|mlv3p#4_2|mlv3p#3_21|nta#T_16029|nta#A#2_39|total_20783
hsa-miR-146a-5p	hsa-mir-146a	20182	112	1374.32	3340.24	5p	mlv3p_104|nta#G_33|nta#C_35|nta#A_1020|mv_310|lv5p_260|nta#C#1_35|lv5p#1_235|nta#T#3_11|nta#T#2_227|lv5pT_25|nta#T#1_2052|nta#UA_2|lv5p#-2_3|lv5p#-1_22|lv3p#4_4|exactNucVar_75|lv3p#2_1840|lv3p#1_3604|lv5pE_235|nta#A#3_14|nta#A#2_169|nta#A#1_837|lv3pT_669|total_20182|lv3pE_5448|mlv3p#4_5|mlv3p#2_99|nta#G#2_7|nta#G#1_26|lv3p_6117|exact_9938|lv3p#-6_56|lv3p#-2_39|lv3p#-1_574|nta#T_2290
hsa-miR-30d-5p	hsa-mir-30d	18184	93	1238.27	3009.56	5p	nta#A#1_91|lv3pE_15815|exact_126|nta#C#1_12|nta#G_28|nta#C_12|nta#G#1_28|lv3p_16549|nta#A_94|lv3p#3_4|nta#UA_7|lv3p#2_14674|lv3p#1_1137|nta#T#3_25|nta#T#2_88|nta#T#1_1000|mv_91|mlv3p_169|exactNucVar_2|lv3p#-6_281|lv3p#-4_17|lv3p#-3_5|lv3pT_734|lv3p#-2_342|lv3p#-1_89|mlv3p#4_16|mlv3p#2_153|nta#T_1113|nta#A#3_3|total_18184
hsa-miR-93-5p	hsa-mir-93	18021	105	1227.17	2982.58	5p	lv5p#-2_2|lv5p_60|nta#A#1_509|lv5p#-1_47|lv3pE_4514|exact_9148|nta#C#1_89|nta#G_28|nta#C_89|nta#G#2_8|nta#G#1_20|lv3p_5804|nta#A_527|lv3p#1_4514|nta#T#3_4|nta#T#2_114|nta#T#1_407|mv_31|mlv3p_8|exactNucVar_1801|lv3p#-6_4|lv3p#-3_36|lv3pT_1290|lv3p#-2_807|lv3p#-1_443|lv5pT_60|lv5p#-8_4|mlv3p#3_6|lv5p#-7_3|mlv3p#2_2|lv5p#-6_4|nta#T_525|nta#A#2_18|total_18021
hsa-miR-766-3p	hsa-mir-766	17994	95	1225.33	2978.11	3p	lv5p_596|nta#A#1_239|lv5p#-1_596|lv3pE_5|exact_11074|nta#G_12|mlv5p#1_2|mlv5p_2|nta#G#1_12|lv3p_596|nta#A_262|lv3p#1_5|nta#T#4_5|nta#T#3_29|nta#T#2_132|nta#T#1_1708|mv_14|mlv3p_14|exactNucVar_3550|lv3p#-4_26|lv3p#-3_16|lv3pT_591|lv3p#-2_48|lv3p#-1_501|lv5pT_596|mlv3p#2_14|nta#T_1874|total_17994|nta#A#2_23
hsa-miR-25-3p	hsa-mir-25	15899	76	1082.67	2631.38	3p	lv5p_61|nta#A#1_492|lv5p#-1_53|lv3pE_10|exact_10352|nta#C#2_5|nta#C#1_1580|nta#G_72|nta#C_1585|nta#G#1_72|lv3p_1225|nta#A_526|nta#UA_3|lv3p#1_10|nta#T#3_11|nta#T#2_112|nta#T#1_1372|mlv3p_2|exactNucVar_581|lv3p#-3_86|lv3pT_1215|lv3p#-2_485|lv3p#-1_644|lv5pT_61|lv5p#-7_2|mlv3p#2_2|lv5p#-6_4|nta#T_1495|lv5p#-5_2|nta#A#3_3|nta#A#2_31|total_15899
hsa-miR-423-3p	hsa-mir-423	15610	216	1062.99	2583.55	3p	mlv3p_115|nta#G_22|nta#C_43|nta#A_447|mv_328|lv5p_1416|nta#T#6_2|nta#T#5_6|nta#T#4_19|nta#C#1_43|lv5p#1_1344|nta#T#3_115|nta#T#2_334|lv5pT_72|nta#T#1_1895|nta#UA_16|mlv5p_11|lv5p#-2_11|lv5p#-1_61|lv3p#2_16|exactNucVar_2402|lv3p#1_13|lv5pE_1344|nta#A#3_11|nta#A#2_44|nta#A#1_392|lv3pT_1161|mlv5p#1_11|total_15610|lv3pE_29|mlv3p#3_55|mlv3p#2_60|nta#G#1_22|lv3p_1190|exact_7265|lv3p#-8_13|lv3p#-7_66|lv…
hsa-miR-27b-3p	hsa-mir-27b	15079	54	1026.83	2495.66	3p	nta#G_2|nta#C_32|nta#A_54|mv_23|lv5p_177|nta#C#1_32|lv5p#1_155|nta#T#3_4|nta#T#2_46|lv5pT_22|nta#T#1_915|lv5p#-6_2|lv5p#-4_4|nta#UA_2|lv5p#-3_7|lv5p#-2_2|lv5p#-1_7|exactNucVar_44|lv3p#2_3|lv3p#1_201|lv5pE_155|nta#A#3_3|nta#A#2_3|nta#A#1_48|lv3pT_2204|total_15079|lv3pE_204|nta#G#1_2|lv3p_2408|exact_11374|lv3p#-6_4|lv3p#-4_4|lv3p#-3_27|lv3p#-2_43|lv3p#-1_2126|nta#T_965
hsa-miR-584-5p	hsa-mir-584	13244	122	901.87	2191.96	5p	nta#A#1_465|lv3pE_28|exact_95|nta#C#1_133|nta#G_40|nta#C_133|nta#G#2_3|nta#G#1_37|lv3p_8926|nta#A_649|nta#T#6_2|nta#UA_11|nta#T#5_4|lv3p#2_7|nta#T#4_10|lv3p#1_21|nta#T#3_63|nta#T#2_387|nta#T#1_2551|mlv3p_10|mv_370|exactNucVar_4|lv3p#-4_50|lv3p#-3_569|lv3pT_8898|lv3p#-2_599|lv3p#-1_7680|mlv3p#5_2|mlv3p#4_3|mlv3p#2_5|nta#T_3017|nta#A#4_2|nta#A#3_15|total_13244|nta#A#2_167
hsa-miR-197-3p	hsa-mir-197	11927	74	812.187	1973.99	3p	lv5p#-2_2|nta#A#1_206|lv5p_61|lv5p#-1_23|lv3pE_233|exact_9754|nta#C#1_11|lv5pE_36|nta#G_8|nta#C_11|nta#G#1_8|lv3p_745|nta#A_232|nta#T#5_13|lv3p#2_56|nta#T#4_24|lv3p#1_177|nta#T#3_46|nta#T#2_81|nta#T#1_843|mv_24|mlv3p_5|exactNucVar_80|lv3p#-4_6|lv3p#-3_8|lv3pT_512|lv5p#1_36|lv3p#-2_22|lv3p#-1_476|lv5pT_25|mlv3p#2_5|nta#T_1007|nta#A#3_3|nta#A#2_23|total_11927
hsa-miR-151a-5p	hsa-mir-151a	11718	52	797.955	1939.4	5p	lv5p#-2_2|nta#A#1_2|lv5p_226|lv3pE_2189|exact_6122|nta#C#1_282|lv5pE_224|nta#G_3|nta#C_282|nta#A_2|nta#G#1_3|lv3p_2355|lv3p#4_21|lv3p#3_14|lv3p#2_282|lv3p#1_1872|nta#T#2_3|nta#T#1_69|mlv3p_48|mv_82|exactNucVar_2526|lv3p#-4_11|lv3p#-3_29|lv3pT_166|lv5p#1_224|lv3p#-1_126|lv5pT_2|mlv3p#4_6|mlv3p#3_3|mlv3p#2_39|nta#T_72|total_11718
hsa-miR-148b-3p	hsa-mir-148b	11002	71	749.197	1820.9	3p	nta#A#1_180|lv3pE_29|exact_3975|nta#C#1_9|nta#G_9|nta#C_9|nta#G#1_9|lv3p_374|nta#A_203|nta#UA_4|nta#T#5_4|lv3p#2_6|nta#T#4_8|lv3p#1_23|nta#T#3_152|nta#T#2_2358|nta#T#1_3638|mlv3p_33|exactNucVar_239|lv3p#-5_2|lv3p#-4_7|lv3p#-3_23|lv3pT_345|lv3p#-2_20|lv3p#-1_293|mlv3p#2_33|nta#T_6160|nta#A#3_3|nta#A#2_20|total_11002
hsa-miR-652-3p	hsa-mir-652	10722	96	730.13	1774.55	3p	mlv3p_62|nta#G_283|nta#C_5|nta#A_739|mv_18|lv5p_21|lv5p#2_9|nta#T#4_3|nta#C#1_5|lv5p#1_8|nta#T#3_43|nta#T#2_271|lv5pT_4|nta#T#1_5280|lv5p#-1_4|exactNucVar_108|lv3p#2_10|lv3p#1_1476|lv5pE_17|nta#A#2_27|nta#A#1_712|lv3pT_452|total_10722|nta#AU_2|lv3pE_1486|mlv3p#4_3|mlv3p#3_2|mlv3p#2_57|nta#G#2_2|nta#G#1_281|lv3p_1938|exact_1951|lv3p#-4_9|lv3p#-3_8|lv3p#-2_160|lv3p#-1_275|nta#T_5597
hsa-miR-484	hsa-mir-484	10524	106	716.647	1741.78	5p	lv5p_9|nta#A#1_228|lv5p#-1_9|lv3pE_748|exact_3830|nta#C#2_2|nta#C#1_92|nta#AU_2|nta#G_76|nta#C_94|nta#G#1_76|lv3p_2673|nta#A_646|lv3p#3_2|lv3p#2_107|nta#T#4_32|lv3p#1_639|nta#T#3_144|nta#T#2_538|nta#T#1_2336|mlv3p_70|exactNucVar_76|lv3p#-3_10|lv3pT_1925|lv3p#-2_35|lv3p#-1_1880|lv5pT_9|mlv3p#3_11|mlv3p#2_59|nta#T_3050|nta#A#3_30|total_10524|nta#A#2_388
hsa-miR-21-5p	hsa-mir-21	10464	72	712.562	1731.85	5p	nta#A#1_321|lv5p_16|lv5p#-1_5|nta#C#3_2|lv3pE_7288|exact_1052|nta#C#2_841|nta#C#1_287|lv5pE_11|nta#G_14|nta#C_1130|nta#G#1_14|lv3p_7470|nta#A_326|lv3p#5_3|lv3p#2_2008|lv3p#1_5277|nta#T#1_2|mlv3p_10|mv_52|exactNucVar_392|lv3p#-4_6|lv3p#-3_31|lv3pT_182|lv5p#1_11|lv3p#-2_20|lv3p#-1_125|lv5pT_5|mlv3p#2_10|nta#T_2|nta#A#2_5|total_10464
hsa-miR-409-3p	hsa-mir-409	9790	93	666.665	1620.3	3p	nta#A#1_75|lv5p_4044|lv5p#-1_267|lv3pE_363|exact_4234|nta#C#1_10|lv5pE_3777|nta#G_14|mlv5p#1_4|mlv5p_4|nta#C_10|lv3p_410|nta#G#1_14|nta#A_98|lv3p#3_33|nta#UA_2|lv3p#2_158|lv3p#1_172|nta#T#2_18|nta#T#1_34|mlv3p_50|mv_466|exactNucVar_408|lv3pT_47|lv5p#1_3777|lv3p#-2_6|lv3p#-1_41|lv5pT_267|mlv3p#3_21|mlv3p#2_29|nta#T_52|nta#A#3_5|total_9790|nta#A#2_18
hsa-miR-125a-5p	hsa-mir-125a	9428	65	642.014	1560.39	5p	lv5p#-2_4|lv5p_6|nta#A#1_241|lv5p#-1_2|lv3pE_7|exact_3443|nta#C#1_32|nta#G_559|nta#C_32|nta#G#1_559|lv3p_3221|nta#A_260|nta#UA_11|lv3p#1_7|nta#T#3_5|nta#T#2_17|nta#T#1_1648|mv_2|exactNucVar_235|lv3p#-5_6|lv3p#-4_20|lv3p#-3_222|lv3pT_3214|lv3p#-2_907|lv3p#-1_2059|lv5pT_6|nta#T_1670|total_9428|nta#A#2_19
hsa-miR-106b-3p	hsa-mir-106b	9389	91	639.358	1553.93	3p	nta#A#1_365|lv5p_32|exact_602|lv3pE_1086|nta#C#1_11|lv5pE_32|nta#G_39|nta#C_11|nta#G#2_2|nta#G#1_37|lv3p_5608|nta#A_415|nta#UA_7|lv3p#2_2|nta#T#4_14|lv3p#1_1084|nta#T#3_68|nta#T#2_169|nta#T#1_1712|mv_713|exactNucVar_6|lv3p#-6_7|lv3p#-4_7|lv5p#2_6|lv3p#-3_131|lv3pT_4522|lv5p#1_26|lv3p#-2_3160|lv3p#-1_1217|nta#T_1963|nta#A#3_3|nta#A#2_47|total_9389
hsa-miR-10a-5p	hsa-mir-10a	9325	93	635	1543.34	5p	lv5p#-2_3|lv5p_542|nta#A#1_1189|lv5p#-1_539|lv3pE_777|exact_416|nta#C#1_34|nta#G_107|nta#C_34|nta#G#1_107|lv3p_5233|nta#A_1255|lv3p#1_777|nta#T#2_3|nta#T#1_35|mv_1662|exactNucVar_38|lv3p#-5_4|lv3p#-4_24|lv3p#-3_41|lv3pT_4456|lv3p#-2_215|lv3p#-1_4172|lv5pT_542|nta#T_38|total_9325|nta#A#2_66
hsa-miR-222-3p	hsa-mir-222	8821	68	600.679	1459.93	3p	nta#A#1_101|lv3pE_7547|exact_352|nta#C#1_72|nta#G_19|nta#C_72|nta#G#1_19|lv3p_7583|nta#A_122|lv3p#5_4|lv3p#4_2749|lv3p#3_3428|lv3p#2_1229|lv3p#1_137|nta#T#3_39|nta#T#2_70|nta#T#1_520|mv_20|mlv3p_24|lv3p#-5_3|lv3pT_36|lv3p#-1_33|mlv3p#4_9|mlv3p#3_2|mlv3p#2_13|nta#T_629|nta#A#3_3|nta#A#2_18|total_8821
hsa-miR-126-5p	hsa-mir-126	8486	31	577.867	1404.48	5p	nta#A#1_59|lv5p_14|lv5p#-1_7|lv3pE_28|exact_7459|lv5pE_3|lv3p_62|nta#A_59|lv3p#2_6|lv3p#1_22|nta#T#1_75|mv_11|exactNucVar_806|lv3pT_34|lv5p#1_3|lv3p#-2_12|lv3p#-1_22|lv5pT_11|nta#T_75|lv5p#-5_2|lv5p#-4_2|total_8486
hsa-miR-328-3p	hsa-mir-328	8246	87	561.524	1364.76	3p	mlv3p_10|nta#G_27|nta#C_33|nta#A_691|mv_4|lv5p_34|nta#T#5_5|nta#T#4_27|nta#C#1_33|lv5p#1_5|nta#T#3_123|nta#T#2_705|lv5pT_29|nta#T#1_2157|nta#UA_2|lv5p#-1_29|exactNucVar_42|lv3p#1_24|lv5pE_5|nta#A#3_20|nta#A#2_66|nta#A#1_605|lv3pT_194|total_8246|lv3pE_24|mlv3p#3_2|mlv3p#2_8|nta#G#2_3|nta#G#1_24|lv3p_218|exact_4170|lv3p#-4_3|lv3p#-3_4|lv3p#-2_18|lv3p#-1_169|nta#T_3017
hsa-miR-26b-5p	hsa-mir-26b	7882	36	536.736	1304.52	5p	nta#A#1_118|lv3pE_6995|exact_286|nta#C#1_3|nta#G_5|nta#C_3|nta#G#1_5|lv3p_7058|nta#A_130|lv3p#3_69|lv3p#2_137|lv3p#1_6789|nta#T#2_12|nta#T#1_368|mv_7|mlv3p_6|exactNucVar_7|lv3p#-4_2|lv3p#-3_2|lv3pT_63|lv3p#-2_7|lv3p#-1_52|mlv3p#4_4|mlv3p#2_2|nta#T_380|total_7882|nta#A#2_12
hsa-miR-744-5p	hsa-mir-744	7289	74	496.355	1206.37	5p	lv5p_3|nta#A#1_108|lv5p#-1_3|lv3pE_13|exact_1204|nta#C#1_251|nta#G_4|nta#C_251|nta#G#1_4|lv3p_4064|nta#A_127|nta#UA_10|lv3p#2_13|nta#T#4_2|nta#T#3_11|nta#T#2_94|nta#T#1_1098|mv_2|mlv3p_37|exactNucVar_392|lv3p#-7_20|lv3p#-6_6|lv3p#-4_22|lv3p#-3_31|lv3pT_4051|lv3p#-2_255|lv3p#-1_3717|lv5pT_3|mlv3p#2_37|nta#T_1205|nta#A#3_5|nta#A#2_14|total_7289
hsa-let-7e-5p	hsa-let-7e	7154	63	487.162	1184.03	5p	nta#A#1_129|lv5p_167|lv3pE_282|exact_3504|nta#C#1_18|lv5pE_167|nta#G_3|nta#C_18|nta#G#1_3|lv3p_1159|nta#A_144|lv3p#2_46|lv3p#1_236|nta#T#3_13|nta#T#2_76|nta#T#1_1100|mlv3p_7|mv_16|exactNucVar_947|lv3p#-6_2|lv3p#-4_8|lv3p#-3_5|lv3pT_877|lv5p#1_167|lv3p#-2_34|lv3p#-1_828|mlv3p#2_7|nta#T_1189|nta#A#2_15|total_7154
hsa-miR-1260b	hsa-mir-1260b	6685	26	455.225	1106.41	5p	nta#A#1_2|lv3pE_1323|exact_53|nta#C#1_6|nta#G_4|nta#C_6|nta#A_2|nta#G#1_4|lv3p_4881|lv3p#2_10|nta#T#4_4|lv3p#1_1313|nta#T#3_19|nta#T#2_44|nta#T#1_138|mlv3p_4|mv_88|exactNucVar_1442|lv3pT_3558|lv3p#-2_29|lv3p#-1_3529|mlv3p#3_4|nta#T_205|total_6685
hsa-miR-148a-3p	hsa-mir-148a	6631	49	451.548	1097.47	3p	lv5p#-2_6|lv5p_9|nta#A#1_22|lv5p#-1_3|lv3pE_1812|exact_4055|nta#C#1_2|nta#G_10|nta#C_2|nta#G#1_10|lv3p_1882|nta#A_26|lv3p#2_299|lv3p#1_1513|nta#T#3_10|nta#T#2_288|nta#T#1_154|mv_6|mlv3p_3|exactNucVar_186|lv3p#-4_3|lv3p#-3_7|lv3pT_70|lv3p#-2_2|lv3p#-1_58|lv5pT_9|mlv3p#2_3|nta#T_452|nta#A#2_4|total_6631
hsa-miR-186-5p	hsa-mir-186	6600	66	449.437	1092.34	5p	nta#A#1_63|lv5p_31|lv5p#-1_25|lv3pE_3280|exact_2066|nta#C#1_9|lv5pE_4|nta#G_23|nta#C_9|nta#G#1_23|nta#A_74|lv3p_3900|lv3p#3_2|lv3p#2_895|lv3p#1_2383|nta#T#3_11|nta#T#2_27|nta#T#1_216|mlv3p_31|mv_49|exactNucVar_163|lv3p#-6_4|lv3p#-3_3|lv3pT_620|lv5p#1_4|lv3p#-2_29|lv3p#-1_584|lv5pT_27|mlv3p#2_31|lv5p#-6_2|nta#T_254|nta#A#2_11|total_6600
hsa-miR-432-5p	hsa-mir-432	6191	69	421.585	1024.65	5p	nta#A#1_180|lv3pE_129|exact_2458|nta#C#1_13|nta#G_9|nta#G#3_2|nta#C_13|nta#G#2_4|nta#G#1_3|lv3p_1085|nta#A_194|nta#T#6_2|nta#T#5_3|lv3p#2_29|nta#T#4_22|lv3p#1_100|nta#T#3_95|nta#T#2_174|nta#T#1_2109|mv_5|mlv3p_6|exactNucVar_16|lv3p#-3_39|lv3pT_956|lv3p#-2_298|lv3p#-1_619|mlv3p#5_4|mlv3p#2_2|nta#T_2405|nta#A#2_14|total_6191
hsa-miR-142-5p	hsa-mir-142	6120	50	416.75	1012.9	5p	nta#A#1_74|lv5p_75|lv5p#-1_20|exact_753|nta#C#2_4|nta#C#1_115|lv5pE_55|nta#G_7|nta#C_119|nta#G#1_7|lv3p_160|nta#A_77|nta#T#1_17|mv_4622|exactNucVar_290|lv5p#2_55|lv3p#-3_88|lv3pT_160|lv3p#-2_26|lv3p#-1_46|lv5pT_20|nta#T_17|total_6120|nta#A#2_3
hsa-miR-134-5p	hsa-mir-134	6082	66	414.163	1006.61	5p	nta#A#1_497|lv3pE_28|exact_3628|nta#C#1_17|nta#G_10|nta#C_17|nta#G#1_10|lv3p_292|nta#A_684|nta#UA_11|lv3p#2_2|nta#T#5_7|nta#T#4_26|lv3p#1_26|nta#T#3_63|nta#T#2_156|nta#T#1_1100|mlv3p_84|exactNucVar_15|lv3p#-5_2|lv3p#-3_2|lv3pT_264|lv3p#-2_20|lv3p#-1_240|mlv3p#3_67|mlv3p#2_17|nta#T_1352|nta#A#3_6|total_6082|nta#A#2_181
hsa-miR-146b-5p	hsa-mir-146b	5643	48	384.268	933.95	5p	nta#A#1_98|lv3pE_4094|exact_757|nta#AU_2|nta#G_9|nta#G#1_9|lv3p_4390|nta#A_132|lv3p#2_2|nta#T#4_2|lv3p#1_4092|nta#T#3_7|nta#T#2_61|nta#T#1_270|mlv3p_11|exactNucVar_4|lv3p#-7_56|lv3p#-3_9|lv3pT_296|lv3p#-2_34|lv3p#-1_197|mlv3p#4_2|mlv3p#3_9|nta#T_340|nta#A#3_5|total_5643|nta#A#2_29
hsa-miR-150-5p	hsa-mir-150	5479	57	373.101	906.807	5p	lv5p#-2_2|nta#A#1_1306|lv5p_20|lv3pE_49|exact_2046|nta#C#1_4|lv5pE_18|nta#G_145|nta#C_4|nta#G#2_3|nta#G#1_142|lv3p_767|nta#A_1341|lv3p#1_49|nta#T#2_2|nta#T#1_407|mlv3p_5|mv_79|exactNucVar_663|lv5p#2_18|lv3p#-3_8|lv3pT_718|lv3p#-2_139|lv3p#-1_571|lv5pT_2|mlv3p#2_5|nta#T_409|total_5479|nta#A#2_35
hsa-miR-182-5p	hsa-mir-182	4857	65	330.745	803.862	5p	nta#A#1_128|lv3pE_1730|exact_1608|nta#C#2_38|nta#C#1_28|nta#G_2|nta#C_66|nta#G#2_2|lv3p_2131|nta#A_130|lv3p#3_372|lv3p#2_729|lv3p#1_629|nta#T#2_27|nta#T#1_594|mv_4|mlv3p_2|exactNucVar_293|lv3p#-6_4|lv3p#-4_12|lv3p#-3_33|lv3pT_401|lv3p#-2_176|lv3p#-1_176|mlv3p#3_2|nta#T_621|nta#A#2_2|total_4857
hsa-miR-326	hsa-mir-326	4491	57	305.821	743.287	3p	nta#A#1_147|lv3pE_13|exact_71|nta#C#2_5|nta#C#1_13|nta#G_2|nta#C_18|nta#G#1_2|lv3p_52|nta#A_164|nta#T#5_2|nta#T#4_18|lv3p#1_13|nta#T#3_389|nta#T#2_898|nta#T#1_2853|mlv3p_8|exactNucVar_16|lv3pT_39|lv3p#-2_13|lv3p#-1_26|mlv3p#3_2|mlv3p#2_6|nta#T_4160|nta#A#3_4|total_4491|nta#A#2_13
hsa-miR-1260a	hsa-mir-1260a	4451	26	303.097	736.667	5p	nta#A#1_36|exact_2|lv3pE_803|nta#C#1_2|nta#G_24|nta#C_2|nta#G#1_24|lv3p_805|nta#A_41|lv3p#4_7|lv3p#3_107|lv3p#2_279|lv3p#1_410|nta#T#1_53|mv_53|mlv3p_6|exactNucVar_3465|lv3pT_2|lv3p#-1_2|mlv3p#5_4|mlv3p#4_2|nta#T_53|total_4451|nta#A#2_5
hsa-miR-181b-5p	hsa-mir-181b-2	4357	100	296.696	721.109	5p	mlv3p_41|nta#G_30|nta#C_19|nta#A_462|mv_108|lv5p_40|nta#C#1_19|lv5p#1_24|nta#T#3_7|nta#T#2_20|lv5pT_16|nta#T#1_122|nta#UA_2|lv5p#-3_2|lv5p#-1_14|exactNucVar_93|lv3p#2_197|lv3p#1_671|lv5pE_24|nta#A#3_5|nta#A#2_32|nta#A#1_425|lv3pT_1405|total_4357|lv3pE_868|mlv3p#2_41|nta#G#4_2|nta#G#1_28|lv3p_2273|exact_1142|lv3p#-5_2|lv3p#-4_12|lv3p#-3_52|lv3p#-2_136|lv3p#-1_1203|nta#T_149
hsa-miR-143-3p	hsa-mir-143	4220	38	287.367	698.435	3p	nta#A#1_5|lv5p_26|lv3pE_114|exact_1421|nta#C#1_11|lv5pE_26|nta#G_2|nta#C_11|nta#G#1_2|nta#A_5|lv3p_1341|lv3p#1_114|nta#T#3_4|nta#T#2_33|nta#T#1_958|mv_16|exactNucVar_403|lv5p#2_2|lv3pT_1227|lv5p#1_24|lv3p#-2_30|lv3p#-1_1197|nta#T_995|total_4220
hsa-miR-107	hsa-mir-107	4093	50	278.719	677.416	3p	nta#A#1_23|lv3pE_18|exact_241|nta#C#1_9|nta#G_2|nta#C_9|nta#G#1_2|lv3p_3208|nta#A_34|lv3p#1_18|nta#T#2_22|nta#T#1_504|mv_2|exactNucVar_71|lv3p#-6_4|lv3p#-5_210|lv3p#-4_881|lv3p#-3_354|lv3pT_3190|lv3p#-2_1102|lv3p#-1_639|nta#T_526|nta#A#2_11|total_4093
hsa-miR-181b-5p	hsa-mir-181b-1	4060	82	276.472	671.954	5p	nta#A#1_425|lv5p_40|lv5p#-1_14|lv3pE_671|exact_1142|nta#C#1_19|lv5pE_24|nta#G_30|nta#G#4_2|nta#C_19|nta#G#1_28|lv3p_2076|nta#A_464|lv3p#1_671|nta#T#3_3|nta#T#2_13|nta#T#1_92|mv_88|exactNucVar_93|lv3p#-5_2|lv3p#-4_12|lv3p#-3_52|lv3pT_1405|lv5p#1_24|lv3p#-2_136|lv3p#-1_1203|lv5pT_16|nta#T_108|nta#A#3_5|lv5p#-3_2|nta#A#2_34|total_4060
hsa-miR-451a	hsa-mir-451a	3972	53	270.479	657.389	-	lv5p_3|nta#A#1_6|lv5p#-1_3|lv3pE_1150|exact_739|nta#C#1_4|nta#G_2|nta#C_4|nta#G#1_2|lv3p_2896|nta#A_6|lv3p#4_138|lv3p#3_27|lv3p#2_22|lv3p#1_963|nta#T#1_2|mv_5|exactNucVar_315|lv3p#-6_6|lv3p#-4_12|lv3p#-3_23|lv3pT_1746|lv3p#-2_220|lv3p#-1_1485|lv5pT_3|nta#T_2|total_3972
hsa-miR-1307-3p	hsa-mir-1307	3923	61	267.142	649.28	3p	lv5p_67|nta#A#1_480|lv5p#-1_67|lv3pE_1146|exact_156|nta#C#1_6|nta#G_2|nta#C_6|nta#G#1_2|lv3p_1226|nta#A_505|nta#UA_2|lv3p#3_3|lv3p#2_266|lv3p#1_877|nta#T#3_17|nta#T#2_73|nta#T#1_440|mv_1428|exactNucVar_3|lv3p#-3_2|lv3pT_80|lv3p#-2_31|lv3p#-1_47|lv5pT_67|nta#T_530|nta#A#3_2|total_3923|nta#A#2_23
hsa-miR-425-5p	hsa-mir-425	3805	54	259.107	629.75	5p	lv5p_4|nta#A#1_30|lv5p#-1_4|lv3pE_2512|exact_350|nta#C#1_13|nta#C_13|lv3p_3030|nta#A_32|lv3p#2_2038|lv3p#1_474|nta#T#1_110|mv_244|mlv3p_4|exactNucVar_18|lv3p#-5_2|lv3p#-4_4|lv3p#-3_5|lv3pT_518|lv3p#-2_11|lv3p#-1_496|lv5pT_4|mlv3p#2_4|nta#T_110|nta#A#2_2|total_3805
hsa-miR-378a-3p	hsa-mir-378a	3761	76	256.111	622.468	3p	lv5p#-2_2|lv5p_163|nta#A#1_769|lv5p#-1_161|lv3pE_21|exact_822|nta#C#1_15|nta#G_42|nta#C_15|nta#G#1_42|lv3p_265|nta#A_850|lv3p#2_6|lv3p#1_15|nta#T#2_29|nta#T#1_911|mv_62|mlv3p_235|exactNucVar_367|lv3p#-4_4|lv3pT_244|lv3p#-2_30|lv3p#-1_210|lv5pT_163|mlv3p#2_235|nta#T_940|nta#A#3_2|total_3761|nta#A#2_79
hsa-let-7d-3p	hsa-let-7d	3514	36	239.291	581.588	3p	lv5p#-2_4|lv5p_167|nta#A#1_126|lv5p#-1_163|lv3pE_43|exact_2775|nta#C#1_37|nta#G_8|nta#C_37|nta#G#1_8|lv3p_220|nta#A_128|lv3p#1_43|nta#T#1_5|mv_16|exactNucVar_158|lv3p#-4_8|lv3p#-3_6|lv3pT_177|lv3p#-2_25|lv3p#-1_138|lv5pT_167|nta#T_5|nta#A#2_2|total_3514
hsa-miR-126-3p	hsa-mir-126	3418	41	232.754	565.699	3p	nta#A#1_36|lv5p_1495|lv5p#-1_1373|exact_1261|nta#C#1_10|lv5pE_120|nta#C_10|lv3p_142|nta#A_36|nta#T#2_2|nta#T#1_306|mv_100|exactNucVar_66|lv3p#-4_3|lv3pT_142|lv5p#1_120|lv3p#-2_40|lv3p#-1_99|lv5pT_1375|nta#T_308|lv5p#-5_2|total_3418
hsa-miR-199a-3p	hsa-mir-199a-2	3351	47	228.191	554.61	3p	nta#A#1_95|lv5p_120|lv5p#-1_75|exact_890|nta#C#1_143|lv5pE_45|nta#C_143|lv3p_1535|nta#A_108|nta#T#3_2|nta#T#2_25|nta#T#1_174|mv_336|exactNucVar_18|lv3p#-6_10|lv3p#-4_4|lv3p#-3_5|lv3pT_1535|lv5p#1_45|lv3p#-2_81|lv3p#-1_1435|lv5pT_75|nta#T_201|nta#A#3_2|nta#A#2_11|total_3351
hsa-miR-199b-3p	hsa-mir-199b	3343	46	227.647	553.286	3p	nta#A#1_98|lv5p_120|lv5p#-1_75|exact_890|nta#C#1_143|lv5pE_45|nta#C_143|lv3p_1535|nta#A_98|nta#T#3_2|nta#T#2_25|nta#T#1_174|mlv3p_2|mv_336|exactNucVar_18|lv3p#-6_10|lv3p#-4_4|lv3p#-3_5|lv3pT_1535|lv5p#1_45|lv3p#-2_81|lv3p#-1_1435|lv5pT_75|mlv3p#2_2|nta#T_201|total_3343
hsa-miR-199a-3p	hsa-mir-199a-1	3343	46	227.647	553.286	3p	nta#A#1_98|lv5p_120|lv5p#-1_75|exact_890|nta#C#1_143|lv5pE_45|nta#C_143|lv3p_1535|nta#A_98|nta#T#3_2|nta#T#2_25|nta#T#1_174|mlv3p_2|mv_336|exactNucVar_18|lv3p#-6_10|lv3p#-4_4|lv3p#-3_5|lv3pT_1535|lv5p#1_45|lv3p#-2_81|lv3p#-1_1435|lv5pT_75|mlv3p#2_2|nta#T_201|total_3343
hsa-miR-342-3p	hsa-mir-342	3072	44	209.192	508.434	3p	lv5p_2|nta#A#1_41|lv5p#-1_2|lv3pE_1586|exact_340|nta#C#1_17|nta#G_41|nta#C_17|nta#G#1_41|lv3p_1772|nta#A_44|nta#UA_2|lv3p#2_161|lv3p#1_1425|nta#T#3_8|nta#T#2_13|nta#T#1_647|mv_82|exactNucVar_106|lv3pT_186|lv3p#-2_2|lv3p#-1_184|lv5pT_2|nta#T_668|nta#A#2_3|total_3072
hsa-miR-362-5p	hsa-mir-362	2830	39	192.713	468.382	5p	lv5p_2|nta#A#1_31|lv3pE_148|exact_1868|nta#G_5|nta#G#1_5|lv3p_392|nta#A_31|lv3p#3_23|lv3p#2_115|lv3p#1_10|nta#T#3_2|nta#T#2_16|nta#T#1_103|exactNucVar_411|lv3p#-5_2|lv3pT_244|lv3p#-1_242|lv5pT_2|nta#T_121|lv5p#-4_2|total_2830
hsa-miR-16-5p	hsa-mir-16-1	2827	27	192.509	467.885	5p	lv5p#-2_2|lv5p_9|nta#A#1_44|lv3pE_164|exact_1797|nta#C#1_2|nta#C_2|lv3p_400|nta#A_44|lv3p#2_7|lv3p#1_157|mlv3p_3|exactNucVar_572|lv3p#-5_2|lv3pT_236|lv3p#-2_2|lv3p#-1_232|lv5pT_9|lv5p#-7_3|mlv3p#2_3|lv5p#-4_4|total_2827
hsa-miR-16-5p	hsa-mir-16-2	2817	25	191.828	466.23	5p	lv5p#-2_2|nta#A#1_44|lv5p_9|lv3pE_157|exact_1797|nta#C#1_2|nta#C_2|lv3p_393|nta#A_44|lv3p#1_157|exactNucVar_572|lv3p#-5_2|lv3pT_236|lv3p#-2_2|lv3p#-1_232|lv5pT_9|lv5p#-7_3|lv5p#-4_4|total_2817
hsa-miR-331-3p	hsa-mir-331	2808	35	191.215	464.741	3p	lv5p_2|nta#A#1_181|lv5p#-1_2|lv3pE_40|exact_792|nta#C#1_21|nta#C_21|lv3p_982|nta#A_210|lv3p#1_40|nta#T#3_2|nta#T#2_101|nta#T#1_677|mv_2|exactNucVar_19|lv3pT_942|lv3p#-2_18|lv3p#-1_924|lv5pT_2|nta#T_780|total_2808|nta#A#2_29
hsa-miR-24-3p	hsa-mir-24-1	2780	38	189.308	460.106	3p	nta#A#1_86|lv3pE_8|exact_290|nta#C#2_123|nta#C#1_5|nta#G_7|nta#C_128|nta#G#2_7|lv3p_813|nta#A_88|nta#UA_3|lv3p#1_8|nta#T#3_2|nta#T#2_41|nta#T#1_1284|mlv3p_3|mv_5|exactNucVar_119|lv3p#-5_2|lv3p#-4_3|lv3p#-3_2|lv3pT_805|lv3p#-2_623|lv3p#-1_175|mlv3p#2_3|nta#T_1327|nta#A#2_2|total_2780
hsa-miR-24-3p	hsa-mir-24-2	2775	36	188.968	459.279	3p	nta#A#1_86|lv3pE_8|exact_290|nta#C#2_123|nta#C#1_5|nta#G_7|nta#C_128|nta#G#2_7|lv3p_813|nta#A_88|nta#UA_3|lv3p#1_8|nta#T#2_41|nta#T#1_1284|mv_5|exactNucVar_119|lv3p#-5_2|lv3p#-4_3|lv3p#-3_2|lv3pT_805|lv3p#-2_623|lv3p#-1_175|nta#T_1325|nta#A#2_2|total_2775
hsa-miR-4446-3p	hsa-mir-4446	2692	72	183.316	445.542	3p	nta#A#1_248|lv5p_51|lv5p#-1_49|lv3pE_2|exact_1210|nta#C#1_23|lv5pE_2|nta#G_21|nta#C_23|nta#G#1_21|lv3p_380|nta#A_347|lv3p#1_2|nta#T#3_23|nta#T#2_145|nta#T#1_347|mlv3p_11|mv_8|exactNucVar_126|lv3p#-5_9|lv3p#-3_2|lv3pT_378|lv5p#1_2|lv3p#-2_85|lv3p#-1_282|lv5pT_49|mlv3p#3_2|mlv3p#2_9|nta#T_515|nta#A#3_3|total_2692|nta#A#2_96
hsa-miR-23a-3p	hsa-mir-23a	2673	63	182.022	442.397	3p	nta#A#1_14|lv5p_25|lv5p#-1_7|nta#C#4_3|nta#C#3_22|lv3pE_780|exact_1103|nta#C#1_80|lv5pE_15|nta#G_11|nta#C_105|nta#G#1_11|nta#A_20|lv3p_878|lv3p#3_5|lv3p#2_133|lv3p#1_642|nta#T#2_21|nta#T#1_173|mlv3p_17|mv_14|exactNucVar_306|lv3p#-5_3|lv3p#-4_8|lv3p#-3_18|lv3pT_98|lv5p#1_15|lv3p#-2_32|lv3p#-1_37|lv5pT_10|mlv3p#2_17|nta#T_194|lv5p#-3_3|nta#A#2_6|total_2673
hsa-miR-6852-5p	hsa-mir-6852	2300	64	156.622	380.664	5p	nta#A#1_70|lv5p_87|lv5p#-1_3|lv3pE_709|exact_465|nta#C#1_3|lv5pE_84|nta#G_2|nta#C_3|nta#G#1_2|lv3p_859|nta#A_72|lv3p#4_11|lv3p#3_94|lv3p#2_293|lv3p#1_311|nta#T#3_2|nta#T#2_21|nta#T#1_529|mlv3p_6|mv_135|exactNucVar_119|lv5p#2_9|lv3pT_150|lv5p#1_75|lv3p#-2_5|lv3p#-1_145|lv5pT_3|mlv3p#4_2|mlv3p#2_4|nta#T_552|nta#A#2_2|total_2300
hsa-miR-30c-5p	hsa-mir-30c-2	2257	24	153.694	373.547	5p	nta#A#1_19|lv3pE_1879|exact_203|nta#G_4|nta#G#1_4|lv3p_1892|nta#A_19|lv3p#3_2|lv3p#2_4|nta#T#4_2|lv3p#1_1873|nta#T#3_4|nta#T#2_26|nta#T#1_101|exactNucVar_6|lv3pT_13|lv3p#-2_9|lv3p#-1_4|nta#T_133|total_2257
hsa-miR-30c-5p	hsa-mir-30c-1	2257	24	153.694	373.547	5p	nta#A#1_19|lv3pE_1879|exact_203|nta#G_4|nta#G#1_4|lv3p_1892|nta#A_19|lv3p#3_2|lv3p#2_4|nta#T#4_2|lv3p#1_1873|nta#T#3_4|nta#T#2_26|nta#T#1_101|exactNucVar_6|lv3pT_13|lv3p#-2_9|lv3p#-1_4|nta#T_133|total_2257
hsa-miR-23b-3p	hsa-mir-23b	2152	54	146.544	356.169	3p	lv5p_10|nta#A#1_59|lv5p#-1_10|nta#C#5_5|nta#C#4_3|lv3pE_6|nta#C#3_22|exact_164|nta#C#2_29|nta#C#1_32|nta#C_91|lv3p_368|nta#A_61|lv3p#1_6|nta#T#2_39|nta#T#1_1334|mv_2|lv3p#-7_3|exactNucVar_83|lv3p#-6_8|lv3p#-5_18|lv3pT_362|lv3p#-2_147|lv3p#-1_186|lv5pT_10|nta#T_1373|nta#A#2_2|total_2152
hsa-miR-223-3p	hsa-mir-223	2038	55	138.781	337.301	3p	nta#A#1_48|lv5p_39|lv5p#-1_24|lv3pE_328|exact_541|nta#C#1_121|lv5pE_15|nta#G_5|nta#C_121|nta#G#1_5|nta#A_48|lv3p_498|nta#UA_2|lv3p#2_4|lv3p#1_324|nta#T#3_2|nta#T#2_172|nta#T#1_529|mlv3p_8|mv_48|exactNucVar_27|lv3p#-3_5|lv3pT_170|lv5p#1_15|lv3p#-2_15|lv3p#-1_150|lv5pT_24|mlv3p#3_2|mlv3p#2_6|nta#T_703|total_2038
hsa-miR-320b	hsa-mir-320b-2	2017	70	137.351	333.825	3p	nta#A#1_59|lv5p_2|lv3pE_11|exact_10|nta#C#1_6|lv5pE_2|nta#G_2|nta#C_6|nta#G#1_2|lv3p_1414|nta#A_120|lv3p#2_4|nta#T#4_5|lv3p#1_7|nta#T#3_24|nta#T#2_55|nta#T#1_259|mlv3p_2|mv_113|lv3p#-7_3|exactNucVar_5|lv3p#-5_5|lv3p#-4_34|lv3p#-3_45|lv3pT_1403|lv5p#1_2|lv3p#-2_1301|lv3p#-1_15|mlv3p#5_2|nta#T_343|nta#A#4_2|nta#A#3_14|total_2017|nta#A#2_45
hsa-miR-941	hsa-mir-941-4	2010	20	136.874	332.667	3p	nta#A#1_26|lv3pE_4|exact_1641|nta#G_9|nta#G#1_9|lv3p_42|nta#A_26|lv3p#1_4|nta#T#2_17|nta#T#1_160|exactNucVar_115|lv3p#-5_2|lv3p#-3_10|lv3pT_38|lv3p#-2_10|lv3p#-1_16|nta#T_177|total_2010
hsa-miR-941	hsa-mir-941-4	2010	20	136.874	332.667	3p	nta#A#1_26|lv3pE_4|exact_1641|nta#G_9|nta#G#1_9|lv3p_42|nta#A_26|lv3p#1_4|nta#T#2_17|nta#T#1_160|exactNucVar_115|lv3p#-5_2|lv3p#-3_10|lv3pT_38|lv3p#-2_10|lv3p#-1_16|nta#T_177|total_2010
hsa-miR-941	hsa-mir-941-5	2010	20	136.874	332.667	3p	nta#A#1_26|lv3pE_4|exact_1641|nta#G_9|nta#G#1_9|lv3p_42|nta#A_26|lv3p#1_4|nta#T#2_17|nta#T#1_160|exactNucVar_115|lv3p#-5_2|lv3p#-3_10|lv3pT_38|lv3p#-2_10|lv3p#-1_16|nta#T_177|total_2010
hsa-miR-941	hsa-mir-941-1	2010	20	136.874	332.667	3p	nta#A#1_26|lv3pE_4|exact_1641|nta#G_9|nta#G#1_9|lv3p_42|nta#A_26|lv3p#1_4|nta#T#2_17|nta#T#1_160|exactNucVar_115|lv3p#-5_2|lv3p#-3_10|lv3pT_38|lv3p#-2_10|lv3p#-1_16|nta#T_177|total_2010
hsa-miR-941	hsa-mir-941-2	2010	20	136.874	332.667	3p	nta#A#1_26|lv3pE_4|exact_1641|nta#G_9|nta#G#1_9|lv3p_42|nta#A_26|lv3p#1_4|nta#T#2_17|nta#T#1_160|exactNucVar_115|lv3p#-5_2|lv3p#-3_10|lv3pT_38|lv3p#-2_10|lv3p#-1_16|nta#T_177|total_2010
hsa-miR-941	hsa-mir-941-4	2010	20	136.874	332.667	3p	nta#A#1_26|lv3pE_4|exact_1641|nta#G_9|nta#G#1_9|lv3p_42|nta#A_26|lv3p#1_4|nta#T#2_17|nta#T#1_160|exactNucVar_115|lv3p#-5_2|lv3p#-3_10|lv3pT_38|lv3p#-2_10|lv3p#-1_16|nta#T_177|total_2010
hsa-miR-941	hsa-mir-941-2	2010	20	136.874	332.667	3p	nta#A#1_26|lv3pE_4|exact_1641|nta#G_9|nta#G#1_9|lv3p_42|nta#A_26|lv3p#1_4|nta#T#2_17|nta#T#1_160|exactNucVar_115|lv3p#-5_2|lv3p#-3_10|lv3pT_38|lv3p#-2_10|lv3p#-1_16|nta#T_177|total_2010
hsa-miR-941	hsa-mir-941-2	2010	20	136.874	332.667	3p	nta#A#1_26|lv3pE_4|exact_1641|nta#G_9|nta#G#1_9|lv3p_42|nta#A_26|lv3p#1_4|nta#T#2_17|nta#T#1_160|exactNucVar_115|lv3p#-5_2|lv3p#-3_10|lv3pT_38|lv3p#-2_10|lv3p#-1_16|nta#T_177|total_2010
hsa-miR-941	hsa-mir-941-5	2010	20	136.874	332.667	3p	nta#A#1_26|lv3pE_4|exact_1641|nta#G_9|nta#G#1_9|lv3p_42|nta#A_26|lv3p#1_4|nta#T#2_17|nta#T#1_160|exactNucVar_115|lv3p#-5_2|lv3p#-3_10|lv3pT_38|lv3p#-2_10|lv3p#-1_16|nta#T_177|total_2010
hsa-miR-941	hsa-mir-941-4	2010	20	136.874	332.667	3p	nta#A#1_26|lv3pE_4|exact_1641|nta#G_9|nta#G#1_9|lv3p_42|nta#A_26|lv3p#1_4|nta#T#2_17|nta#T#1_160|exactNucVar_115|lv3p#-5_2|lv3p#-3_10|lv3pT_38|lv3p#-2_10|lv3p#-1_16|nta#T_177|total_2010
hsa-miR-941	hsa-mir-941-2	2010	20	136.874	332.667	3p	nta#A#1_26|lv3pE_4|exact_1641|nta#G_9|nta#G#1_9|lv3p_42|nta#A_26|lv3p#1_4|nta#T#2_17|nta#T#1_160|exactNucVar_115|lv3p#-5_2|lv3p#-3_10|lv3pT_38|lv3p#-2_10|lv3p#-1_16|nta#T_177|total_2010
hsa-miR-941	hsa-mir-941-3	2010	20	136.874	332.667	3p	nta#A#1_26|lv3pE_4|exact_1641|nta#G_9|nta#G#1_9|lv3p_42|nta#A_26|lv3p#1_4|nta#T#2_17|nta#T#1_160|exactNucVar_115|lv3p#-5_2|lv3p#-3_10|lv3pT_38|lv3p#-2_10|lv3p#-1_16|nta#T_177|total_2010
hsa-miR-941	hsa-mir-941-3	2010	20	136.874	332.667	3p	nta#A#1_26|lv3pE_4|exact_1641|nta#G_9|nta#G#1_9|lv3p_42|nta#A_26|lv3p#1_4|nta#T#2_17|nta#T#1_160|exactNucVar_115|lv3p#-5_2|lv3p#-3_10|lv3pT_38|lv3p#-2_10|lv3p#-1_16|nta#T_177|total_2010
hsa-miR-941	hsa-mir-941-5	2010	20	136.874	332.667	3p	nta#A#1_26|lv3pE_4|exact_1641|nta#G_9|nta#G#1_9|lv3p_42|nta#A_26|lv3p#1_4|nta#T#2_17|nta#T#1_160|exactNucVar_115|lv3p#-5_2|lv3p#-3_10|lv3pT_38|lv3p#-2_10|lv3p#-1_16|nta#T_177|total_2010
hsa-miR-941	hsa-mir-941-3	2010	20	136.874	332.667	3p	nta#A#1_26|lv3pE_4|exact_1641|nta#G_9|nta#G#1_9|lv3p_42|nta#A_26|lv3p#1_4|nta#T#2_17|nta#T#1_160|exactNucVar_115|lv3p#-5_2|lv3p#-3_10|lv3pT_38|lv3p#-2_10|lv3p#-1_16|nta#T_177|total_2010
hsa-miR-941	hsa-mir-941-5	2010	20	136.874	332.667	3p	nta#A#1_26|lv3pE_4|exact_1641|nta#G_9|nta#G#1_9|lv3p_42|nta#A_26|lv3p#1_4|nta#T#2_17|nta#T#1_160|exactNucVar_115|lv3p#-5_2|lv3p#-3_10|lv3pT_38|lv3p#-2_10|lv3p#-1_16|nta#T_177|total_2010
hsa-miR-941	hsa-mir-941-3	2010	20	136.874	332.667	3p	nta#A#1_26|lv3pE_4|exact_1641|nta#G_9|nta#G#1_9|lv3p_42|nta#A_26|lv3p#1_4|nta#T#2_17|nta#T#1_160|exactNucVar_115|lv3p#-5_2|lv3p#-3_10|lv3pT_38|lv3p#-2_10|lv3p#-1_16|nta#T_177|total_2010
hsa-miR-320b	hsa-mir-320b-1	2009	66	136.806	332.501	3p	nta#A#1_59|lv5p_2|lv3pE_7|exact_10|nta#C#1_6|lv5pE_2|nta#G_2|nta#C_6|nta#G#1_2|lv3p_1410|nta#A_120|nta#T#4_5|lv3p#1_7|nta#T#3_24|nta#T#2_55|nta#T#1_257|mv_113|lv3p#-7_3|exactNucVar_5|lv3p#-5_5|lv3p#-4_34|lv3p#-3_45|lv3pT_1403|lv5p#1_2|lv3p#-2_1301|lv3p#-1_15|nta#T_341|nta#A#4_2|nta#A#3_14|total_2009|nta#A#2_45
hsa-miR-4433b-3p	hsa-mir-4433b	1980	73	134.831	327.702	3p	nta#A#1_4|lv5p_884|lv5p#-1_3|lv3pE_40|exact_183|nta#C#2_4|nta#C#1_9|lv5pE_881|nta#G_2|mlv5p#1_4|mlv5p_4|nta#C_13|lv3p_109|nta#G#1_2|nta#A_4|lv3p#2_10|lv3p#1_30|nta#T#3_10|nta#T#2_117|nta#T#1_280|mlv3p_4|mv_258|exactNucVar_112|lv3p#-4_3|lv3p#-3_2|lv3pT_69|lv5p#1_881|lv3p#-2_5|lv3p#-1_59|lv5pT_3|mlv3p#2_4|nta#T_407|total_1980
hsa-miR-21-3p	hsa-mir-21	1956	19	133.197	323.73	3p	nta#A#1_6|lv5p_4|lv3pE_56|exact_1700|nta#C#1_5|lv5pE_4|nta#G_10|nta#C_5|nta#G#1_10|lv3p_61|nta#A_6|lv3p#2_31|lv3p#1_25|nta#T#2_3|nta#T#1_3|mv_21|exactNucVar_143|lv3pT_5|lv5p#1_4|lv3p#-2_2|lv3p#-1_3|nta#T_6|total_1956
hsa-miR-30e-5p	hsa-mir-30e	1770	32	120.531	292.945	5p	lv3pE_1492|exact_5|nta#C#1_3|nta#G_2|nta#C_3|nta#G#1_2|lv3p_1520|lv3p#2_1443|lv3p#1_49|nta#T#1_132|mv_92|mlv3p_16|lv3p#-6_9|lv3p#-4_3|lv3p#-3_6|lv3pT_28|lv3p#-2_10|mlv3p#2_16|nta#T_132|total_1770
hsa-miR-11400	hsa-mir-11400	1722	26	117.262	285.001	5p	lv5p_5|nta#C#3_3|lv3pE_141|exact_497|nta#C#2_587|nta#C#1_67|lv5pE_5|nta#C_657|nta#A_2|lv3p_200|lv3p#1_141|nta#T#3_2|nta#T#2_6|nta#T#1_330|mv_23|lv3pT_59|lv5p#1_5|lv3p#-2_2|lv3p#-1_57|nta#T_338|nta#A#2_2|total_1722
hsa-miR-17-5p	hsa-mir-17	1679	35	114.334	277.884	5p	nta#A#1_71|lv5p_5|lv3pE_833|exact_479|nta#C#1_4|lv5pE_5|nta#C_4|lv3p_922|nta#A_82|lv3p#1_833|nta#T#2_9|nta#T#1_59|mv_13|exactNucVar_106|lv3p#-3_4|lv3pT_89|lv5p#1_5|lv3p#-2_45|lv3p#-1_40|nta#T_68|nta#A#2_11|total_1679
hsa-miR-27a-3p	hsa-mir-27a	1662	33	113.176	275.071	3p	nta#A#1_18|lv5p_9|lv3pE_12|exact_1231|lv5pE_6|nta#G_6|nta#G#1_6|lv3p_193|nta#A_22|nta#UA_2|nta#T#6_2|nta#T#4_2|lv3p#1_12|nta#T#3_15|nta#T#2_38|nta#T#1_125|exactNucVar_19|lv3p#-6_4|lv3p#-4_4|lv3p#-3_27|lv3pT_181|lv5p#1_6|lv3p#-2_19|lv3p#-1_127|lv5pT_3|lv5p#-6_3|nta#T_182|nta#A#3_2|nta#A#2_2|total_1662
hsa-miR-1908-5p	hsa-mir-1908	1610	37	109.635	266.464	5p	nta#A#1_55|lv3pE_10|exact_909|nta#G_7|mlv5p#1_2|mlv5p_2|nta#G#1_7|lv3p_217|nta#A_61|nta#UA_4|lv3p#1_10|nta#T#4_14|nta#T#3_20|nta#T#2_30|nta#T#1_318|mlv3p_9|mv_2|exactNucVar_21|lv3p#-5_2|lv3pT_207|lv3p#-2_9|lv3p#-1_196|mlv3p#3_9|nta#T_382|nta#A#3_2|nta#A#2_4|total_1610
hsa-miR-425-3p	hsa-mir-425	1600	76	108.954	264.809	3p	nta#A#1_43|lv5p_93|lv5p#-1_16|lv3pE_2|exact_196|lv5pE_77|nta#G_5|nta#G#1_5|lv3p_142|nta#A_47|nta#UA_5|lv3p#1_2|nta#T#4_4|nta#T#3_27|nta#T#2_81|nta#T#1_691|mlv3p_6|mv_302|exactNucVar_6|lv3p#-4_2|lv3pT_140|lv5p#1_77|lv3p#-2_13|lv3p#-1_125|lv5pT_16|mlv3p#3_6|nta#T_803|total_1600|nta#A#2_4
hsa-miR-181d-5p	hsa-mir-181d	1598	37	108.818	264.478	5p	nta#A#1_72|lv5p_2|lv3pE_664|exact_538|nta#C#1_2|lv5pE_2|nta#G_8|nta#C_2|nta#G#1_8|lv3p_752|nta#A_76|lv3p#3_9|lv3p#2_3|nta#T#4_2|lv3p#1_652|nta#T#3_9|nta#T#2_34|nta#T#1_125|exactNucVar_50|lv3p#-3_4|lv3pT_88|lv5p#1_2|lv3p#-2_5|lv3p#-1_79|nta#T_170|nta#A#2_4|total_1598
hsa-miR-92b-3p	hsa-mir-92b	1508	84	102.689	249.583	3p	nta#A#1_121|lv5p_11|lv5p#-1_3|lv3pE_2|exact_538|nta#C#1_5|lv5pE_8|nta#G_21|nta#C_5|nta#G#1_21|lv3p_233|nta#A_147|nta#UA_4|nta#T#5_3|lv3p#1_2|nta#T#4_13|nta#T#3_27|nta#T#2_80|nta#T#1_386|mlv3p_2|mv_6|exactNucVar_36|lv3p#-4_2|lv3p#-3_14|lv3pT_231|lv5p#1_8|lv3p#-2_92|lv3p#-1_123|lv5pT_3|mlv3p#2_2|nta#T_509|nta#A#3_4|nta#A#2_22|total_1508
hsa-miR-30b-5p	hsa-mir-30b	1498	13	102.009	247.928	5p	lv3p#-1_50|lv3pT_50|mlv3p_3|nta#T_25|exact_1075|lv3p#1_3|mlv3p#2_3|nta#T#2_3|total_1498|nta#T#1_22|lv3p_53|nta#G#1_2|lv3pE_3|exactNucVar_340|nta#G_2
hsa-miR-671-3p	hsa-mir-671	1454	49	99.0123	240.646	3p	nta#A#1_44|lv5p_10|nta#C#3_98|lv3pE_514|exact_413|nta#C#2_4|nta#C#1_3|lv5pE_10|nta#C_105|lv3p_523|nta#A_53|lv3p#3_3|nta#T#4_2|lv3p#1_511|nta#T#3_20|nta#T#2_75|nta#T#1_223|mlv3p_17|mv_5|exactNucVar_8|lv3pT_9|lv5p#1_10|lv3p#-1_9|mlv3p#5_2|mlv3p#4_4|mlv3p#3_11|nta#T_320|nta#A#3_3|nta#A#2_6|total_1454
hsa-miR-769-5p	hsa-mir-769	1449	21	98.6718	239.818	5p	nta#A#1_8|lv5p_38|lv5p#-1_2|lv3pE_2|exact_881|lv5pE_36|lv3p_62|nta#A_8|nta#UA_3|lv3p#2_2|nta#T#3_4|nta#T#2_56|nta#T#1_180|mv_4|mlv3p_14|exactNucVar_202|lv3pT_60|lv5p#1_36|lv3p#-2_2|lv3p#-1_58|lv5pT_2|mlv3p#2_14|nta#T_240|total_1449
hsa-miR-181a-2-3p	hsa-mir-181a-2	1444	22	98.3313	238.991	3p	nta#A#1_12|lv5p_11|lv3pE_158|exact_1068|lv5pE_11|lv3p_223|nta#A_12|lv3p#1_158|nta#T#3_2|nta#T#2_6|nta#T#1_36|mlv3p_4|mv_2|exactNucVar_80|lv3pT_65|lv5p#1_11|lv3p#-2_11|lv3p#-1_54|mlv3p#2_4|nta#T_44|total_1444
hsa-miR-192-5p	hsa-mir-192	1383	37	94.1774	228.895	5p	lv5p_32|nta#A#1_9|lv5p#-1_32|lv3pE_50|exact_671|nta#C#1_5|nta#C_5|lv3p_61|nta#A_9|lv3p#3_8|lv3p#1_42|nta#T#3_2|nta#T#2_19|nta#T#1_213|mv_149|exactNucVar_222|lv3pT_11|lv3p#-1_11|lv5pT_32|nta#T_234|total_1383
hsa-miR-574-3p	hsa-mir-574	1367	36	93.0879	226.247	3p	nta#A#1_8|lv5p_5|lv5p#-1_5|exact_637|nta#C#1_124|nta#C_124|lv3p_252|nta#A_8|nta#T#2_7|nta#T#1_102|exactNucVar_232|lv3p#-3_4|lv3pT_252|lv3p#-2_41|lv3p#-1_207|lv5pT_5|nta#T_109|total_1367
hsa-miR-1301-3p	hsa-mir-1301	1367	53	93.0879	226.247	3p	lv5p_11|nta#A#1_4|lv5p#-1_8|lv3pE_218|exact_184|nta#C#1_11|nta#G_3|nta#C_11|nta#A_8|nta#G#1_3|lv3p_465|nta#T#4_3|lv3p#1_218|nta#T#3_10|nta#T#2_50|nta#T#1_526|mv_92|exactNucVar_4|lv3p#-6_4|lv3p#-5_4|lv3p#-4_18|lv3p#-3_28|lv3pT_247|lv3p#-2_73|lv3p#-1_120|lv5pT_11|nta#T_589|lv5p#-3_3|nta#A#2_4|total_1367
hsa-miR-130a-3p	hsa-mir-130a	1248	29	84.9844	206.551	3p	nta#A#1_59|lv5p_2|lv3pE_193|exact_231|nta#C#1_6|lv5pE_2|nta#G_8|nta#C_6|nta#G#1_8|lv3p_904|nta#A_61|lv3p#1_193|nta#T#3_2|nta#T#1_19|exactNucVar_15|lv3pT_711|lv5p#1_2|lv3p#-2_424|lv3p#-1_287|nta#T_21|nta#A#2_2|total_1248
hsa-miR-20a-5p	hsa-mir-20a	1180	27	80.3538	195.297	5p	nta#A#1_116|lv5p_2|lv3pE_430|exact_446|nta#C#1_3|lv5pE_2|nta#C_3|lv3p_474|nta#A_127|lv3p#1_430|nta#T#2_5|nta#T#1_44|exactNucVar_79|lv3pT_44|lv5p#1_2|lv3p#-2_18|lv3p#-1_26|nta#T_49|total_1180|nta#A#2_11
hsa-miR-501-3p	hsa-mir-501	1145	26	77.9705	189.504	3p	lv5p_16|nta#A#1_7|lv5p#-1_16|lv3pE_114|exact_721|nta#C#1_2|nta#C_2|lv3p_139|nta#A_7|lv3p#2_26|lv3p#1_88|nta#T#3_2|nta#T#2_9|nta#T#1_186|mv_3|exactNucVar_60|lv3pT_25|lv3p#-2_12|lv3p#-1_13|lv5pT_16|nta#T_197|total_1145
hsa-miR-877-5p	hsa-mir-877	1133	68	77.1533	187.518	5p	nta#A#1_156|lv3pE_339|exact_77|nta#C#2_19|nta#C#1_29|nta#G_2|nta#C_48|nta#G#1_2|lv3p_350|nta#A_209|lv3p#4_64|lv3p#3_118|lv3p#2_140|lv3p#1_17|nta#T#3_2|nta#T#2_42|nta#T#1_387|mlv3p_10|exactNucVar_6|lv3pT_11|lv3p#-1_11|mlv3p#4_8|mlv3p#3_2|nta#T_431|nta#A#4_2|nta#A#3_3|total_1133|nta#A#2_48
hsa-miR-155-5p	hsa-mir-155	1098	33	74.7699	181.725	5p	nta#A#1_150|lv3pE_66|exact_111|nta#C#1_9|nta#G_8|nta#C_9|nta#G#1_8|lv3p_646|nta#A_165|lv3p#2_4|lv3p#1_62|nta#T#3_2|nta#T#2_4|nta#T#1_39|mlv3p_5|exactNucVar_109|lv3p#-3_25|lv3pT_580|lv3p#-2_94|lv3p#-1_461|mlv3p#2_5|nta#T_45|total_1098|nta#A#2_15
hsa-miR-3615	hsa-mir-3615	1039	36	70.7522	171.961	3p	nta#A#1_25|lv3pE_349|exact_20|nta#C#1_2|nta#C_2|lv3p_372|nta#A_25|lv3p#3_6|lv3p#2_186|nta#T#4_12|lv3p#1_157|nta#T#3_28|nta#T#2_114|nta#T#1_466|lv3pT_23|lv3p#-2_6|lv3p#-1_17|nta#T_620|total_1039
hsa-miR-433-3p	hsa-mir-433	1026	28	69.867	169.809	3p	lv5p_33|nta#A#1_40|lv5p#-1_31|lv3pE_98|exact_643|nta#C#1_2|nta#G_24|nta#C_2|nta#G#1_24|lv3p_119|nta#A_63|lv3p#1_98|nta#T#2_8|nta#T#1_114|mv_4|mlv3p_2|exactNucVar_14|lv3p#-3_7|lv3pT_21|lv3p#-1_14|lv5pT_33|mlv3p#3_2|nta#T_122|nta#A#3_2|lv5p#-3_2|total_1026|nta#A#2_21
hsa-miR-7977	hsa-mir-7977	996	11	67.8241	164.844	5p	lv3p#-1_8|lv5p_507|lv3pT_8|nta#T_2|lv3p#4_4|lv3p#3_7|lv3p#2_8|lv3p#1_16|lv5pT_507|total_996|nta#T#1_2|lv5p#-2_403|lv5p#-1_104|lv3p_43|mv_5|exactNucVar_439|lv3pE_35
hsa-miR-361-5p	hsa-mir-361	993	23	67.6198	164.347	5p	nta#A#1_53|lv3pE_127|exact_632|nta#G_3|nta#G#1_3|lv3p_194|nta#A_56|nta#T#6_2|lv3p#2_3|lv3p#1_124|nta#T#3_2|nta#T#2_6|nta#T#1_67|exactNucVar_31|lv3pT_67|lv3p#-2_11|lv3p#-1_56|nta#T_77|nta#A#2_3|total_993
hsa-miR-199a-5p	hsa-mir-199a-2	944	20	64.2831	156.238	5p	lv5p#-2_2|lv5p_2|nta#A#1_5|lv3pE_22|exact_598|lv3p_109|nta#A_7|lv3p#1_22|nta#T#2_3|nta#T#1_208|lv3p#-8_3|exactNucVar_17|lv3p#-5_3|lv3p#-4_5|lv3p#-3_3|lv3pT_87|lv3p#-2_4|lv3p#-1_69|lv5pT_2|nta#T_211|nta#A#2_2|total_944
hsa-miR-199a-5p	hsa-mir-199a-1	944	20	64.2831	156.238	5p	lv5p#-2_2|lv5p_2|nta#A#1_5|lv3pE_22|exact_598|lv3p_109|nta#A_7|lv3p#1_22|nta#T#2_3|nta#T#1_208|lv3p#-8_3|exactNucVar_17|lv3p#-5_3|lv3p#-4_5|lv3p#-3_3|lv3pT_87|lv3p#-2_4|lv3p#-1_69|lv5pT_2|nta#T_211|nta#A#2_2|total_944
hsa-miR-101-3p	hsa-mir-101-2	941	38	64.0788	155.741	3p	nta#A#1_36|lv5p_203|lv3pE_213|exact_68|nta#C#2_2|nta#C#1_36|lv5pE_203|nta#C_38|lv3p_237|nta#A_36|lv3p#2_12|lv3p#1_201|nta#T#2_6|nta#T#1_140|mv_209|exactNucVar_4|lv3pT_24|lv5p#1_203|lv3p#-2_4|lv3p#-1_20|nta#T_146|total_941
hsa-miR-101-3p	hsa-mir-101-1	929	37	63.2616	153.755	3p	nta#A#1_36|lv5p_203|lv3pE_201|exact_68|nta#C#2_2|nta#C#1_36|lv5pE_203|nta#C_38|lv3p_225|nta#A_36|lv3p#1_201|nta#T#2_6|nta#T#1_140|mv_209|exactNucVar_4|lv3pT_24|lv5p#1_203|lv3p#-2_4|lv3p#-1_20|nta#T_146|total_929
hsa-miR-486-3p	hsa-mir-486-1	872	26	59.3801	144.321	3p	nta#A#1_7|lv5p_12|lv3pE_20|exact_367|nta#C#1_3|lv5pE_12|nta#C_3|lv3p_142|nta#A_9|lv3p#1_20|nta#T#2_9|nta#T#1_241|mv_8|exactNucVar_81|lv5p#2_2|lv3pT_122|lv5p#1_10|lv3p#-1_122|nta#T_250|nta#A#2_2|total_872
hsa-miR-382-5p	hsa-mir-382	863	14	58.7673	142.832	5p	lv3p#-1_5|lv5p_79|nta#A_5|lv3pT_7|nta#T_23|exact_674|nta#A#1_5|lv5pT_79|total_863|nta#T#1_23|lv5p#-1_79|lv3p_7|mv_11|exactNucVar_64|lv3p#-2_2
hsa-miR-486-3p	hsa-mir-486-2	829	18	56.452	137.204	3p	lv3p#-1_122|lv5p#2_2|nta#C#1_3|lv5p#1_10|nta#C_3|lv5p_12|nta#A_4|lv3pT_122|lv5pE_12|nta#T_232|exact_367|nta#A#1_4|total_829|nta#T#1_232|lv3p_122|exactNucVar_81|mv_8
hsa-miR-128-3p	hsa-mir-128-1	789	18	53.7281	130.584	3p	nta#A#1_14|lv3pE_223|exact_438|nta#G_2|nta#G#1_2|lv3p_307|nta#A_25|lv3p#2_20|lv3p#1_203|nta#T#1_5|mlv3p_5|exactNucVar_7|lv3p#-4_4|lv3p#-3_5|lv3pT_84|lv3p#-2_23|lv3p#-1_52|mlv3p#2_5|nta#T_5|total_789|nta#A#2_11
hsa-miR-15b-5p	hsa-mir-15b	749	17	51.0043	123.964	5p	nta#A#1_5|exact_458|nta#C#1_54|nta#G_9|nta#C_54|nta#G#1_9|lv3p_184|nta#A_5|nta#T#1_6|exactNucVar_33|lv3p#-6_2|lv3p#-4_10|lv3p#-3_10|lv3pT_184|lv3p#-2_9|lv3p#-1_153|nta#T_6|total_749
hsa-miR-532-5p	hsa-mir-532	743	23	50.5957	122.971	5p	lv5p_18|nta#A#1_58|lv5p#-1_18|lv3pE_99|exact_460|nta#C#1_4|nta#G_4|nta#C_4|nta#G#1_4|lv3p_143|nta#A_70|lv3p#1_99|nta#T#1_10|mv_2|exactNucVar_32|lv3pT_44|lv3p#-2_5|lv3p#-1_39|lv5pT_18|nta#T_10|total_743|nta#A#2_12
hsa-miR-181c-3p	hsa-mir-181c	743	15	50.5957	122.971	3p	lv5p_27|nta#A_9|nta#T_212|exact_4|nta#A#1_9|nta#T#2_6|total_743|lv5pT_27|nta#T#1_206|lv5p#-1_27|mv_491
hsa-miR-19b-3p	hsa-mir-19b-2	705	17	48.008	116.682	3p	lv3p#-1_582|lv3pT_589|nta#T_34|exact_55|total_705|nta#T#1_34|lv3p_589|nta#G#2_2|lv3p#-3_3|exactNucVar_25|nta#G_2|lv3p#-2_4
hsa-miR-19b-3p	hsa-mir-19b-1	705	17	48.008	116.682	3p	lv3p#-1_582|lv3pT_589|nta#T_34|exact_55|total_705|nta#T#1_34|lv3p_589|nta#G#2_2|lv3p#-3_3|exactNucVar_25|nta#G_2|lv3p#-2_4
hsa-miR-1249-3p	hsa-mir-1249	650	24	44.2627	107.579	3p	nta#A#1_22|lv5p_2|exact_215|nta#C#1_29|lv5pE_2|nta#G_4|nta#C_29|nta#G#1_4|lv3p_223|nta#A_22|nta#T#2_4|nta#T#1_141|mv_2|exactNucVar_8|lv3p#-5_2|lv3p#-3_38|lv3pT_223|lv5p#1_2|lv3p#-2_78|lv3p#-1_105|nta#T_145|total_650
hsa-miR-185-5p	hsa-mir-185	627	21	42.6965	103.772	5p	nta#A#1_21|lv3pE_61|exact_344|nta#C#1_56|nta#G_2|nta#C_56|nta#G#1_2|lv3p_144|nta#A_24|lv3p#1_61|nta#T#3_2|nta#T#2_12|nta#T#1_34|exactNucVar_9|lv3p#-5_2|lv3p#-3_2|lv3pT_83|lv3p#-2_15|lv3p#-1_64|nta#T_48|total_627|nta#A#2_3
hsa-miR-500a-3p	hsa-mir-500a	615	33	41.8793	101.786	3p	nta#A#1_54|lv5p_2|lv3pE_275|exact_12|nta#C#1_5|lv5pE_2|nta#C_5|lv3p_297|nta#A_64|lv3p#1_275|nta#T#3_9|nta#T#2_19|nta#T#1_175|mlv3p_3|mv_29|lv3pT_22|lv5p#1_2|lv3p#-1_22|mlv3p#3_3|nta#T_203|total_615|nta#A#2_10
hsa-miR-28-5p	hsa-mir-28	610	20	41.5389	100.959	5p	nta#A#1_48|lv5p_2|lv3pE_8|exact_349|nta#C#1_5|lv5pE_2|nta#C_5|lv3p_174|nta#A_53|lv3p#1_8|nta#T#1_4|mv_8|exactNucVar_15|lv3p#-4_2|lv3p#-3_2|lv3pT_166|lv5p#1_2|lv3p#-2_38|lv3p#-1_124|nta#T_4|total_610|nta#A#2_5
hsa-miR-2110	hsa-mir-2110	592	36	40.3131	97.9795	5p	nta#A#1_16|lv3pE_163|exact_15|nta#C#1_2|nta#G_11|nta#C_2|nta#G#1_11|lv3p_189|nta#A_16|lv3p#2_60|lv3p#1_103|nta#T#3_8|nta#T#2_27|nta#T#1_322|exactNucVar_2|lv3pT_26|lv3p#-2_7|lv3p#-1_19|nta#T_357|total_592
hsa-miR-185-3p	hsa-mir-185	591	27	40.245	97.814	3p	nta#A#1_29|lv3pE_7|exact_5|nta#G_3|nta#G#1_3|lv3p_317|nta#A_40|nta#T#5_2|lv3p#2_5|lv3p#1_2|nta#T#4_2|nta#T#3_3|nta#T#2_34|nta#T#1_161|mlv3p_8|mv_16|lv3pT_310|lv3p#-2_18|lv3p#-1_292|mlv3p#2_8|nta#T_202|total_591|nta#A#2_11
hsa-miR-152-3p	hsa-mir-152	581	24	39.5641	96.1589	3p	nta#C#1_2|nta#C_2|nta#A_128|nta#T_217|exact_48|lv3p#2_4|nta#A#2_34|lv3p#1_180|nta#A#1_94|nta#T#3_14|nta#T#2_20|total_581|nta#T#1_183|lv3p_184|nta#G#1_2|lv3pE_184|nta#G_2
hsa-miR-128-3p	hsa-mir-128-2	561	13	38.2021	92.8488	3p	lv3p#-1_52|nta#A_25|lv3pT_84|exact_438|lv3p#1_5|nta#A#2_11|nta#A#1_14|total_561|lv3p_89|lv3p#-4_4|nta#G#1_2|exactNucVar_7|lv3p#-3_5|lv3pE_5|nta#G_2|lv3p#-2_23
hsa-miR-4687-5p	hsa-mir-4687	546	19	37.1807	90.3662	5p	nta#A#1_7|lv3pE_2|exact_141|nta#C#1_24|nta#G_2|nta#C_24|nta#G#1_2|lv3p_283|nta#A_7|lv3p#1_2|nta#T#2_4|nta#T#1_74|mv_7|exactNucVar_4|lv3p#-3_10|lv3pT_281|lv3p#-2_60|lv3p#-1_211|nta#T_78|total_546
hsa-miR-1843	hsa-mir-1843	546	25	37.1807	90.3662	5p	nta#A#1_2|lv5p_55|lv3pE_227|exact_25|lv5pE_55|nta#A_2|lv3p_230|lv3p#2_75|lv3p#1_152|nta#T#3_5|nta#T#2_14|nta#T#1_42|mv_173|lv5p#2_6|lv3pT_3|lv5p#1_49|lv3p#-1_3|nta#T_61|total_546
hsa-miR-146b-3p	hsa-mir-146b	544	27	37.0445	90.0352	3p	nta#A#1_70|lv5p_110|exact_122|nta#C#1_2|lv5pE_110|mlv5p#1_2|mlv5p_2|nta#C_2|lv3p_130|nta#A_75|nta#T#3_3|nta#T#2_13|nta#T#1_27|mv_60|lv3p#-3_8|lv3pT_130|lv5p#1_110|lv3p#-2_13|lv3p#-1_109|nta#T_43|nta#A#2_5|total_544
hsa-miR-1307-5p	hsa-mir-1307	534	14	36.3635	88.3801	5p	nta#C#1_2|nta#C_2|nta#A_4|lv3pT_14|nta#T_54|lv3p#3_2|exact_327|lv3p#2_48|lv3p#1_77|nta#A#1_4|total_534|nta#T#1_54|lv3p_141|lv3p#-4_11|exactNucVar_6|lv3pE_127|lv3p#-2_3
hsa-miR-589-5p	hsa-mir-589	519	13	35.3421	85.8976	5p	lv3p#-1_148|nta#A_25|lv3pT_168|nta#T_13|exact_15|lv3p#2_39|lv3p#1_259|nta#A#1_25|nta#T#3_2|nta#T#2_3|total_519|nta#T#1_8|lv3p_466|lv3pE_298|lv3p#-2_20
hsa-miR-487b-3p	hsa-mir-487b	500	16	34.0482	82.7529	3p	lv3p#-1_78|lv5p_8|nta#A_3|lv3pT_78|exact_253|lv3p#2_2|lv3p#1_58|nta#A#1_3|lv5pT_8|total_500|lv5p#-2_2|lv5p#-1_6|lv3p_138|mv_34|exactNucVar_64|lv3pE_60
hsa-miR-338-5p	hsa-mir-338	489	10	33.2992	80.9324	5p	lv3p#-2_21|nta#A_11|lv3p#-1_457|nta#A#1_11|total_489|lv3p_478|lv3pT_478
hsa-miR-320c	hsa-mir-320c-2	481	41	32.7544	79.6083	3p	nta#A#1_65|lv3pE_20|exact_80|nta#C#1_12|nta#G_2|nta#C_12|nta#G#1_2|lv3p_107|nta#A_124|lv3p#2_11|lv3p#1_9|nta#T#3_6|nta#T#2_30|nta#T#1_81|mv_11|mlv3p_28|lv3p#-5_3|lv3p#-3_5|lv3pT_87|lv3p#-2_34|lv3p#-1_45|mlv3p#2_28|nta#T_117|nta#A#3_14|total_481|nta#A#2_45
hsa-miR-485-3p	hsa-mir-485	469	10	31.9372	77.6223	3p	lv5p#1_3|lv5p_3|nta#A_10|mlv3p_2|lv5pE_3|exact_425|lv3p#2_2|lv3p#1_3|nta#A#1_10|mlv3p#2_2|total_469|lv3p_5|lv3pE_5|exactNucVar_24
hsa-miR-12136	hsa-mir-12136	459	16	31.2563	75.9672	5p	lv3pE_90|exact_54|nta#C#1_15|nta#C_15|nta#A_2|lv3p_373|lv3p#5_7|lv3p#3_23|lv3p#2_4|lv3p#1_56|mv_3|mlv3p_6|exactNucVar_6|lv3p#-3_111|lv3pT_283|lv3p#-2_50|lv3p#-1_122|mlv3p#3_4|mlv3p#2_2|nta#A#2_2|total_459
hsa-miR-12136	hsa-mir-12136	459	16	31.2563	75.9672	5p	lv3pE_90|exact_54|nta#C#1_15|nta#C_15|nta#A_2|lv3p_373|lv3p#5_7|lv3p#3_23|lv3p#2_4|lv3p#1_56|mv_3|mlv3p_6|exactNucVar_6|lv3p#-3_111|lv3pT_283|lv3p#-2_50|lv3p#-1_122|mlv3p#3_4|mlv3p#2_2|nta#A#2_2|total_459
hsa-miR-654-5p	hsa-mir-654	451	18	30.7115	74.6432	5p	nta#A#1_2|lv3pE_154|exact_193|nta#C#1_8|nta#G_3|nta#C_8|nta#G#1_3|lv3p_157|nta#A_4|lv3p#1_154|nta#T#3_2|nta#T#2_2|nta#T#1_28|mv_9|exactNucVar_45|lv3pT_3|lv3p#-1_3|nta#T_32|nta#A#2_2|total_451
hsa-miR-361-3p	hsa-mir-361	438	24	29.8263	72.4916	3p	nta#A#1_13|lv3pE_204|exact_46|nta#C#1_2|nta#C_2|lv3p_251|nta#A_16|lv3p#3_5|lv3p#2_35|lv3p#1_164|nta#T#1_33|mv_90|lv3pT_47|lv3p#-2_6|lv3p#-1_41|nta#T_33|total_438|nta#A#2_3
hsa-miR-30e-3p	hsa-mir-30e	430	18	29.2815	71.1675	3p	lv3p#-1_37|lv5p_5|nta#A_9|lv3pT_46|nta#T_188|exact_141|nta#UA_2|nta#A#1_9|lv5pT_5|nta#T#2_13|total_430|nta#T#1_175|lv5p#-1_5|lv3p_46|exactNucVar_41|lv3p#-2_9
hsa-miR-23a-5p	hsa-mir-23a	427	17	29.0772	70.671	5p	lv3p#-1_30|lv5p#1_22|lv5p_22|lv3pT_34|lv5pE_22|nta#T_168|exact_132|nta#T#3_20|total_427|nta#T#2_41|nta#T#1_107|lv3p_34|exactNucVar_25|mv_46|lv3p#-2_4
hsa-miR-30a-5p	hsa-mir-30a	424	16	28.8729	70.1745	5p	lv3p#-1_2|lv3pT_31|mlv3p_3|nta#T_15|exact_5|lv3p#2_340|lv3p#1_26|mlv3p#2_3|total_424|nta#T#1_15|lv3p_397|lv3pE_366|mv_4|lv3p#-2_29
hsa-miR-196b-5p	hsa-mir-196b	424	16	28.8729	70.1745	5p	nta#A#1_9|lv3pE_40|exact_130|nta#C#1_4|nta#C_4|lv3p_56|nta#A_9|lv3p#2_10|nta#T#4_2|lv3p#1_30|nta#T#3_5|nta#T#2_12|nta#T#1_204|exactNucVar_2|lv3pT_16|lv3p#-2_4|lv3p#-1_12|nta#T_223|total_424
hsa-miR-320c	hsa-mir-320c-1	424	37	28.8729	70.1745	3p	nta#A#1_59|lv3pE_11|exact_80|nta#C#1_12|nta#G_4|nta#C_12|nta#G#2_2|nta#G#1_2|lv3p_98|nta#A_110|lv3p#2_2|lv3p#1_9|nta#T#3_6|nta#T#2_28|nta#T#1_75|mlv3p_2|mv_9|lv3p#-5_3|lv3p#-3_5|lv3pT_87|lv3p#-2_34|lv3p#-1_45|mlv3p#3_2|nta#T_109|total_424|nta#A#2_51
hsa-miR-342-5p	hsa-mir-342	419	30	28.5324	69.347	5p	nta#A#1_24|lv5p_4|lv5p#-1_4|lv3pE_190|exact_26|nta#C#1_2|nta#C_2|lv3p_216|nta#A_24|lv3p#5_30|lv3p#4_12|lv3p#3_17|lv3p#2_94|lv3p#1_37|nta#T#1_47|mv_100|lv3pT_26|lv3p#-1_26|lv5pT_4|nta#T_47|total_419
hsa-miR-10401-3p	hsa-mir-10401	415	22	28.26	68.6849	3p	lv5p#2_5|lv5p#1_72|lv5p_81|nta#A_19|lv5pE_81|nta#T_157|nta#A#3_3|nta#A#1_16|nta#T#2_5|total_415|nta#T#1_152|mv_158|lv5p#3_4
hsa-miR-10401-3p	hsa-mir-10401	415	22	28.26	68.6849	3p	lv5p#2_5|lv5p#1_72|lv5p_81|nta#A_19|lv5pE_81|nta#T_157|nta#A#3_3|nta#A#1_16|nta#T#2_5|total_415|nta#T#1_152|mv_158|lv5p#3_4
hsa-miR-10401-3p	hsa-mir-10401	415	22	28.26	68.6849	3p	lv5p#2_5|lv5p#1_72|lv5p_81|nta#A_19|lv5pE_81|nta#T_157|nta#A#3_3|nta#A#1_16|nta#T#2_5|total_415|nta#T#1_152|mv_158|lv5p#3_4
hsa-miR-10401-3p	hsa-mir-10401	415	22	28.26	68.6849	3p	lv5p#2_5|lv5p#1_72|lv5p_81|nta#A_19|lv5pE_81|nta#T_157|nta#A#3_3|nta#A#1_16|nta#T#2_5|total_415|nta#T#1_152|mv_158|lv5p#3_4
hsa-miR-10401-3p	hsa-mir-10401	415	22	28.26	68.6849	3p	lv5p#2_5|lv5p#1_72|lv5p_81|nta#A_19|lv5pE_81|nta#T_157|nta#A#3_3|nta#A#1_16|nta#T#2_5|total_415|nta#T#1_152|mv_158|lv5p#3_4
hsa-miR-10401-3p	hsa-mir-10401	415	22	28.26	68.6849	3p	lv5p#2_5|lv5p#1_72|lv5p_81|nta#A_19|lv5pE_81|nta#T_157|nta#A#3_3|nta#A#1_16|nta#T#2_5|total_415|nta#T#1_152|mv_158|lv5p#3_4
hsa-miR-10401-3p	hsa-mir-10401	415	22	28.26	68.6849	3p	lv5p#2_5|lv5p#1_72|lv5p_81|nta#A_19|lv5pE_81|nta#T_157|nta#A#3_3|nta#A#1_16|nta#T#2_5|total_415|nta#T#1_152|mv_158|lv5p#3_4
hsa-miR-10401-3p	hsa-mir-10401	415	22	28.26	68.6849	3p	lv5p#2_5|lv5p#1_72|lv5p_81|nta#A_19|lv5pE_81|nta#T_157|nta#A#3_3|nta#A#1_16|nta#T#2_5|total_415|nta#T#1_152|mv_158|lv5p#3_4
hsa-miR-130b-3p	hsa-mir-130b	412	17	28.0557	68.1884	3p	nta#A#1_28|lv5p_4|lv5p#-1_4|exact_113|nta#C#1_3|nta#G_2|nta#C_3|nta#G#1_2|lv3p_129|nta#A_28|nta#T#1_120|mv_13|lv3pT_129|lv3p#-2_63|lv3p#-1_66|lv5pT_4|nta#T_120|total_412
hsa-miR-664a-5p	hsa-mir-664a	411	25	27.9877	68.0229	5p	nta#A#1_3|lv5p_2|lv5p#-1_2|exact_13|nta#C#1_18|nta#C_18|lv3p_218|nta#A_3|nta#T#1_8|mv_149|lv3p#-5_2|lv3p#-3_12|lv3pT_218|lv3p#-2_164|lv3p#-1_40|lv5pT_2|nta#T_8|total_411
hsa-miR-760	hsa-mir-760	396	24	26.9662	65.5403	3p	nta#A#1_18|lv3pE_24|exact_6|nta#C#1_2|nta#C_2|lv3p_28|nta#A_21|lv3p#2_2|nta#T#4_2|lv3p#1_22|nta#T#3_17|nta#T#2_26|nta#T#1_282|mlv3p_2|mv_10|lv3pT_4|lv3p#-1_4|mlv3p#4_2|nta#T_327|total_396|nta#A#2_3
hsa-miR-181c-5p	hsa-mir-181c	396	16	26.9662	65.5403	5p	lv3p#-1_100|lv3pT_107|nta#T_11|lv3p#3_2|exact_87|lv3p#2_48|lv3p#1_132|total_396|nta#T#1_11|lv3p_289|lv3p#-4_2|exactNucVar_9|lv3pE_182|lv3p#-2_5
hsa-miR-377-5p	hsa-mir-377	394	11	26.83	65.2093	5p	lv3p#-1_66|nta#A_2|lv3pT_70|nta#T_8|exact_223|lv3p#1_36|nta#A#1_2|total_394|nta#T#1_8|lv3p_106|lv3p#-4_2|exactNucVar_55|lv3pE_36|lv3p#-2_2
hsa-miR-145-5p	hsa-mir-145	389	9	26.4895	64.3818	5p	lv3p#-1_6|nta#A_2|lv3pT_6|nta#T_27|exact_277|lv3p#1_61|nta#A#1_2|nta#T#2_7|total_389|nta#T#1_20|lv3p_67|nta#G#1_2|exactNucVar_14|lv3pE_61|nta#G_2
hsa-miR-1273h-3p	hsa-mir-1273h	389	26	26.4895	64.3818	3p	lv5p_3|nta#A#1_12|lv5p#-1_3|lv3pE_91|exact_154|lv3p_109|nta#A_16|nta#UA_3|lv3p#2_15|lv3p#1_76|nta#T#3_4|nta#T#2_5|nta#T#1_38|mv_46|mlv3p_14|lv3pT_18|lv3p#-1_18|lv5pT_3|mlv3p#2_14|nta#T_47|total_389|nta#A#2_4
hsa-miR-339-5p	hsa-mir-339	388	17	26.4214	64.2163	5p	lv5p#-2_2|lv5p_2|nta#A#1_18|lv3pE_20|exact_89|lv3p_236|nta#A_18|lv3p#1_20|nta#T#2_3|nta#T#1_34|mv_4|mlv3p_2|lv3p#-3_107|lv3pT_216|lv3p#-2_93|lv3p#-1_16|lv5pT_2|mlv3p#3_2|nta#T_37|total_388
hsa-miR-223-5p	hsa-mir-223	384	24	26.149	63.5543	5p	nta#A#1_9|lv3pE_294|exact_9|nta#C#2_3|nta#C#1_7|nta#C_10|lv3p_305|nta#A_9|lv3p#5_4|lv3p#4_58|lv3p#3_94|lv3p#2_107|lv3p#1_31|nta#T#1_49|exactNucVar_2|lv3pT_11|lv3p#-1_11|nta#T_49|total_384
hsa-miR-363-3p	hsa-mir-363	376	21	25.6043	62.2302	3p	lv3p#-1_209|lv3pT_292|nta#T_23|exact_12|lv3p#1_16|nta#T#2_2|total_376|nta#T#1_21|lv3p_308|lv3p#-4_5|nta#G#1_2|mv_28|exactNucVar_3|lv3pE_16|nta#G_2|lv3p#-2_78
hsa-miR-410-3p	hsa-mir-410	376	7	25.6043	62.2302	3p	lv3p#-1_29|nta#A_6|lv3pT_29|exact_319|lv3p#1_6|nta#A#1_6|total_376|lv3p_35|exactNucVar_16|lv3pE_6
hsa-miR-340-5p	hsa-mir-340	370	8	25.1957	61.2372	5p	lv3p#-1_99|lv5p_2|nta#A_7|lv3pT_109|nta#T_4|exact_248|nta#A#1_7|lv5p#-5_2|lv5pT_2|nta#T#2_2|total_370|nta#T#1_2|lv3p#-5_2|lv3p_109|lv3p#-2_8
hsa-miR-339-3p	hsa-mir-339	351	27	23.9019	58.0926	3p	lv3p#-1_24|lv5p_55|nta#A_3|lv3pT_64|nta#T_60|exact_118|nta#A#1_3|lv5pT_55|nta#T#2_9|total_351|nta#T#1_51|lv5p#-2_43|lv5p#-1_12|lv3p_64|mv_2|exactNucVar_49|lv3p#-2_40
hsa-miR-505-3p	hsa-mir-505	351	16	23.9019	58.0926	3p	nta#C#1_2|lv5p_9|nta#C_2|nta#A_5|nta#T_19|exact_35|lv3p#2_165|lv3p#1_32|nta#A#1_5|lv5pT_9|nta#T#2_5|total_351|nta#T#1_14|lv5p#-1_9|lv3p_197|mv_84|lv3pE_197
hsa-miR-7706	hsa-mir-7706	342	11	23.289	56.603	3p	lv3p#-1_44|nta#A_2|lv3pT_46|nta#T_105|exact_162|nta#A#2_2|nta#T#2_2|total_342|nta#T#1_103|lv3p_46|exactNucVar_27|lv3p#-2_2
hsa-miR-629-5p	hsa-mir-629	342	13	23.289	56.603	5p	nta#C#2_2|lv3p#-1_15|nta#C#1_2|nta#C_4|lv3pT_17|nta#T_2|exact_100|lv3p#2_19|lv3p#1_182|total_342|nta#T#1_2|lv3p_218|exactNucVar_18|lv3pE_201|lv3p#-2_2
hsa-miR-625-5p	hsa-mir-625	335	9	22.8123	55.4445	5p	lv3p#-1_2|lv3pT_2|nta#T_2|lv3p#3_6|exact_15|lv3p#2_5|lv3p#1_305|total_335|nta#T#1_2|lv3p_318|lv3pE_316
hsa-miR-1304-3p	hsa-mir-1304	332	22	22.608	54.948	3p	nta#A#1_4|lv5p_7|lv5p#-1_3|lv3pE_41|exact_20|lv5pE_4|lv3p_78|nta#A_4|lv3p#1_41|nta#T#2_6|nta#T#1_15|mv_42|exactNucVar_160|lv3pT_37|lv5p#1_4|lv3p#-2_5|lv3p#-1_32|lv5pT_3|nta#T_21|total_332
hsa-miR-324-3p	hsa-mir-324	327	30	22.2675	54.1204	3p	nta#C#1_5|nta#C_5|lv5p_73|nta#A_28|nta#T_187|nta#T#5_2|nta#A#2_7|nta#A#1_21|nta#T#3_15|total_327|nta#T#2_42|lv5pT_73|lv5p#-3_21|nta#T#1_128|lv5p#-2_4|lv5p#-1_48|mv_34
hsa-miR-139-5p	hsa-mir-139	322	9	21.9271	53.2929	5p	lv3p#-1_39|nta#A_11|lv3pT_56|nta#T_14|exact_237|nta#A#1_11|nta#T#2_2|total_322|nta#T#1_12|lv3p_56|exactNucVar_4|lv3p#-3_6|lv3p#-2_11
hsa-miR-142-3p	hsa-mir-142	316	21	21.5185	52.2999	3p	lv5p_37|lv5p#-1_37|lv3pE_6|exact_35|nta#C#1_6|nta#G_9|nta#C_6|nta#G#1_9|lv3p_53|lv3p#1_6|nta#T#1_36|mv_132|exactNucVar_8|lv3pT_47|lv3p#-1_47|lv5pT_37|nta#T_36|total_316
hsa-miR-99b-3p	hsa-mir-99b	313	30	21.3142	51.8033	3p	nta#A#1_44|lv3pE_73|exact_20|nta#C#1_2|nta#C_2|lv3p_101|nta#A_44|lv3p#3_2|lv3p#1_71|nta#T#3_17|nta#T#2_36|nta#T#1_81|mlv3p_12|lv3p#-3_5|lv3pT_28|lv3p#-2_9|lv3p#-1_14|mlv3p#3_12|nta#T_134|total_313
hsa-miR-29a-3p	hsa-mir-29a	304	24	20.7013	50.3138	3p	nta#A#1_9|lv5p_12|lv3pE_3|exact_63|nta#C#1_10|lv5pE_12|nta#G_10|nta#C_10|nta#G#1_10|lv3p_127|nta#A_13|lv3p#1_3|nta#T#1_4|mv_60|exactNucVar_5|lv3p#-3_3|lv3pT_124|lv5p#1_12|lv3p#-2_36|lv3p#-1_85|nta#T_4|nta#A#2_4|total_304
hsa-miR-148a-5p	hsa-mir-148a	302	9	20.5651	49.9828	5p	lv3p#-1_2|lv5p#1_3|lv5p_3|lv3pT_10|lv5pE_3|exact_235|total_302|lv3p_10|exactNucVar_54|lv3p#-2_8
hsa-miR-10b-5p	hsa-mir-10b	300	17	20.4289	49.6518	5p	lv3p#-1_214|lv5p_8|nta#A_18|lv3pT_245|exact_8|nta#A#1_18|lv5pT_8|total_300|lv5p#-1_8|lv3p#-5_4|lv3p_245|lv3p#-4_4|mv_21|lv3p#-3_4|lv3p#-2_19
hsa-miR-150-3p	hsa-mir-150	292	20	19.8842	48.3277	3p	nta#C#2_34|lv3p#-1_48|nta#C#1_10|nta#C_44|nta#A_14|lv3pT_161|nta#T_71|nta#A#3_3|nta#A#2_3|nta#A#1_8|nta#T#2_2|total_292|nta#T#1_69|lv3p_161|lv3p#-3_11|mv_2|lv3p#-2_102
hsa-miR-15a-5p	hsa-mir-15a	283	13	19.2713	46.8382	5p	lv3p#-1_133|lv3pT_213|nta#T_6|lv3p#3_2|exact_45|lv3p#2_5|total_283|nta#T#1_6|lv3p_220|exactNucVar_12|lv3pE_7|lv3p#-2_80
hsa-miR-431-5p	hsa-mir-431	276	8	18.7946	45.6796	5p	lv3p#-1_224|lv3pT_241|nta#T_4|exact_28|lv3p#2_3|total_276|nta#T#1_4|lv3p_244|lv3pE_3|lv3p#-2_17
hsa-miR-181a-3p	hsa-mir-181a-1	255	9	17.3646	42.204	3p	lv3p#-1_4|lv3pT_12|nta#T_29|exact_197|total_255|nta#T#1_29|lv3p_12|lv3p#-3_4|exactNucVar_17|lv3p#-2_4
hsa-miR-330-3p	hsa-mir-330	253	34	17.2284	41.873	3p	nta#C#1_4|nta#C_4|lv5p_15|nta#A_8|nta#T_137|exact_18|nta#A#2_4|nta#A#1_4|nta#T#2_7|lv5pT_15|total_253|nta#T#1_130|lv5p#-1_15|exactNucVar_5|mv_66
hsa-miR-323b-3p	hsa-mir-323b	242	4	16.4793	40.0524	3p	lv3p#-2_4|lv3p#-1_238|total_242|lv3p_242|lv3pT_242
hsa-miR-221-5p	hsa-mir-221	241	20	16.4113	39.8869	5p	lv3p#-1_2|nta#A_14|lv3pT_2|nta#T_9|lv3p#4_158|lv3p#3_25|lv3p#2_14|nta#A#2_5|lv3p#1_12|nta#A#1_9|total_241|nta#T#1_9|lv3p_211|lv3pE_209|mv_7
hsa-miR-345-5p	hsa-mir-345	240	19	16.3432	39.7214	5p	lv3p#-1_100|nta#A_17|lv3pT_114|mlv3p_4|nta#T_70|exact_35|nta#UA_2|nta#T#5_2|nta#A#1_17|mlv3p#2_4|nta#T#3_10|nta#T#2_8|total_240|nta#T#1_50|lv3p_114|lv3p#-2_14
hsa-miR-210-3p	hsa-mir-210	228	24	15.526	37.7353	3p	nta#A#1_7|lv5p_8|lv3pE_42|exact_70|nta#C#1_13|lv5pE_8|nta#C_13|nta#A_7|lv3p_67|lv3p#1_42|nta#T#2_3|nta#T#1_38|mv_6|exactNucVar_16|lv3p#-3_2|lv3pT_25|lv5p#1_8|lv3p#-2_8|lv3p#-1_15|nta#T_41|total_228
hsa-miR-18a-5p	hsa-mir-18a	228	13	15.526	37.7353	5p	lv3p#-1_23|nta#A_8|lv3pT_87|nta#T_6|exact_89|lv3p#1_22|nta#A#1_8|total_228|nta#T#1_6|lv3p_109|lv3p#-3_4|exactNucVar_16|lv3pE_22|lv3p#-2_60
hsa-miR-1271-5p	hsa-mir-1271	226	9	15.3898	37.4043	5p	lv3p#-1_100|nta#C#1_15|nta#C_15|nta#A_4|lv3pT_100|nta#T_58|exact_47|nta#A#1_4|total_226|nta#T#1_58|lv3p_100|exactNucVar_2
hsa-miR-874-3p	hsa-mir-874	225	27	15.3217	37.2388	3p	nta#A#1_12|lv3pE_136|exact_19|nta#C#2_6|nta#C#1_7|nta#G_2|nta#C_13|nta#G#1_2|lv3p_143|nta#A_14|lv3p#2_99|lv3p#1_37|nta#T#3_10|nta#T#2_9|nta#T#1_9|mv_2|mlv3p_2|exactNucVar_2|lv3p#-6_2|lv3p#-4_5|lv3pT_7|mlv3p#2_2|nta#T_28|nta#A#2_2|total_225
hsa-miR-26a-1-3p	hsa-mir-26a-1	218	5	14.845	36.0803	3p	lv3p#-1_4|nta#A_5|lv3pT_4|nta#T_5|exact_199|nta#A#1_5|total_218|nta#T#1_5|lv3p_4|exactNucVar_5
hsa-miR-1275	hsa-mir-1275	214	5	14.5726	35.4183	5p	lv3p#-1_71|lv5p#2_4|lv5p#1_2|lv5p_6|lv3pT_71|lv5pE_6|exact_132|lv3p#2_5|total_214|lv3p_76|lv3pE_5
hsa-miR-1296-5p	hsa-mir-1296	205	15	13.9598	33.9287	5p	nta#A#1_6|lv3pE_28|exact_138|nta#C#1_2|nta#C_2|lv3p_28|nta#A_8|nta#UA_2|lv3p#3_3|lv3p#2_2|lv3p#1_23|nta#T#1_9|mlv3p_13|exactNucVar_7|mlv3p#3_10|mlv3p#2_3|nta#T_9|nta#A#2_2|total_205
hsa-miR-25-5p	hsa-mir-25	204	6	13.8917	33.7632	5p	nta#T_9|exact_10|lv3p#2_160|lv3p#1_25|nta#T#2_4|total_204|nta#T#1_5|lv3p_185|lv3pE_185
hsa-miR-26b-3p	hsa-mir-26b	200	7	13.6193	33.1012	3p	nta#C#1_2|nta#C_2|nta#A_2|nta#T_45|exact_21|lv3p#1_130|nta#A#1_2|total_200|nta#T#1_45|lv3p_130|lv3pE_130
hsa-miR-133a-3p	hsa-mir-133a-1	199	14	13.5512	32.9357	3p	lv5p_2|nta#A_5|nta#T_24|exact_20|lv3p#2_5|lv3p#1_80|nta#A#1_5|lv5pT_2|nta#T#2_2|total_199|nta#T#1_22|lv5p#-1_2|lv3p_85|mv_63|lv3pE_85
hsa-miR-133a-3p	hsa-mir-133a-2	199	14	13.5512	32.9357	3p	lv5p_2|nta#A_5|nta#T_24|exact_20|lv3p#2_5|lv3p#1_80|nta#A#1_5|lv5pT_2|nta#T#2_2|total_199|nta#T#1_22|lv5p#-1_2|lv3p_85|mv_63|lv3pE_85
hsa-miR-654-3p	hsa-mir-654	196	11	13.3469	32.4392	3p	lv3p#-1_56|nta#A_5|lv3pT_152|exact_5|nta#A#1_5|total_196|lv3p_152|exactNucVar_2|mv_32|lv3p#-2_96
hsa-miR-1343-3p	hsa-mir-1343	194	16	13.2107	32.1081	3p	nta#A#1_14|lv5p_4|lv3pE_41|exact_78|lv5pE_4|lv3p_67|nta#A_14|lv3p#1_41|nta#T#2_2|nta#T#1_22|mv_5|exactNucVar_2|lv3p#-3_2|lv3pT_26|lv5p#1_4|lv3p#-1_24|nta#T_24|total_194
hsa-miR-7849-3p	hsa-mir-7849	193	17	13.1426	31.9426	3p	nta#A#1_2|lv5p_4|lv3pE_116|exact_28|lv5pE_4|nta#A_4|lv3p_120|lv3p#3_9|lv3p#2_92|lv3p#1_15|nta#T#2_3|nta#T#1_15|mv_2|exactNucVar_17|lv5p#2_2|lv3pT_4|lv5p#1_2|lv3p#-1_4|nta#T_18|nta#A#3_2|total_193
hsa-miR-6511a-3p	hsa-mir-6511a-3	188	14	12.8021	31.1151	3p	lv3p#-1_5|nta#A_2|lv3pT_11|nta#T_30|exact_69|lv3p#2_26|lv3p#1_47|nta#A#1_2|nta#T#3_2|nta#T#2_2|total_188|nta#T#1_26|lv3p_84|lv3p#-3_2|lv3pE_73|mv_3|lv3p#-2_4
hsa-miR-6511a-3p	hsa-mir-6511a-2	188	14	12.8021	31.1151	3p	lv3p#-1_5|nta#A_2|lv3pT_11|nta#T_30|exact_69|lv3p#2_26|lv3p#1_47|nta#A#1_2|nta#T#3_2|nta#T#2_2|total_188|nta#T#1_26|lv3p_84|lv3p#-3_2|lv3pE_73|mv_3|lv3p#-2_4
hsa-miR-6511a-3p	hsa-mir-6511a-3	188	14	12.8021	31.1151	3p	lv3p#-1_5|nta#A_2|lv3pT_11|nta#T_30|exact_69|lv3p#2_26|lv3p#1_47|nta#A#1_2|nta#T#3_2|nta#T#2_2|total_188|nta#T#1_26|lv3p_84|lv3p#-3_2|lv3pE_73|mv_3|lv3p#-2_4
hsa-miR-6511a-3p	hsa-mir-6511a-4	188	14	12.8021	31.1151	3p	lv3p#-1_5|nta#A_2|lv3pT_11|nta#T_30|exact_69|lv3p#2_26|lv3p#1_47|nta#A#1_2|nta#T#3_2|nta#T#2_2|total_188|nta#T#1_26|lv3p_84|lv3p#-3_2|lv3pE_73|mv_3|lv3p#-2_4
hsa-miR-6511a-3p	hsa-mir-6511a-3	188	14	12.8021	31.1151	3p	lv3p#-1_5|nta#A_2|lv3pT_11|nta#T_30|exact_69|lv3p#2_26|lv3p#1_47|nta#A#1_2|nta#T#3_2|nta#T#2_2|total_188|nta#T#1_26|lv3p_84|lv3p#-3_2|lv3pE_73|mv_3|lv3p#-2_4
hsa-miR-6511a-3p	hsa-mir-6511a-3	188	14	12.8021	31.1151	3p	lv3p#-1_5|nta#A_2|lv3pT_11|nta#T_30|exact_69|lv3p#2_26|lv3p#1_47|nta#A#1_2|nta#T#3_2|nta#T#2_2|total_188|nta#T#1_26|lv3p_84|lv3p#-3_2|lv3pE_73|mv_3|lv3p#-2_4
hsa-miR-6511a-3p	hsa-mir-6511a-2	188	14	12.8021	31.1151	3p	lv3p#-1_5|nta#A_2|lv3pT_11|nta#T_30|exact_69|lv3p#2_26|lv3p#1_47|nta#A#1_2|nta#T#3_2|nta#T#2_2|total_188|nta#T#1_26|lv3p_84|lv3p#-3_2|lv3pE_73|mv_3|lv3p#-2_4
hsa-miR-6511a-3p	hsa-mir-6511a-1	188	14	12.8021	31.1151	3p	lv3p#-1_5|nta#A_2|lv3pT_11|nta#T_30|exact_69|lv3p#2_26|lv3p#1_47|nta#A#1_2|nta#T#3_2|nta#T#2_2|total_188|nta#T#1_26|lv3p_84|lv3p#-3_2|lv3pE_73|mv_3|lv3p#-2_4
hsa-miR-6511a-3p	hsa-mir-6511a-2	188	14	12.8021	31.1151	3p	lv3p#-1_5|nta#A_2|lv3pT_11|nta#T_30|exact_69|lv3p#2_26|lv3p#1_47|nta#A#1_2|nta#T#3_2|nta#T#2_2|total_188|nta#T#1_26|lv3p_84|lv3p#-3_2|lv3pE_73|mv_3|lv3p#-2_4
hsa-miR-6511a-3p	hsa-mir-6511a-4	188	14	12.8021	31.1151	3p	lv3p#-1_5|nta#A_2|lv3pT_11|nta#T_30|exact_69|lv3p#2_26|lv3p#1_47|nta#A#1_2|nta#T#3_2|nta#T#2_2|total_188|nta#T#1_26|lv3p_84|lv3p#-3_2|lv3pE_73|mv_3|lv3p#-2_4
hsa-miR-6511a-3p	hsa-mir-6511a-1	188	14	12.8021	31.1151	3p	lv3p#-1_5|nta#A_2|lv3pT_11|nta#T_30|exact_69|lv3p#2_26|lv3p#1_47|nta#A#1_2|nta#T#3_2|nta#T#2_2|total_188|nta#T#1_26|lv3p_84|lv3p#-3_2|lv3pE_73|mv_3|lv3p#-2_4
hsa-miR-6511a-3p	hsa-mir-6511a-2	188	14	12.8021	31.1151	3p	lv3p#-1_5|nta#A_2|lv3pT_11|nta#T_30|exact_69|lv3p#2_26|lv3p#1_47|nta#A#1_2|nta#T#3_2|nta#T#2_2|total_188|nta#T#1_26|lv3p_84|lv3p#-3_2|lv3pE_73|mv_3|lv3p#-2_4
hsa-miR-6511a-3p	hsa-mir-6511a-4	188	14	12.8021	31.1151	3p	lv3p#-1_5|nta#A_2|lv3pT_11|nta#T_30|exact_69|lv3p#2_26|lv3p#1_47|nta#A#1_2|nta#T#3_2|nta#T#2_2|total_188|nta#T#1_26|lv3p_84|lv3p#-3_2|lv3pE_73|mv_3|lv3p#-2_4
hsa-miR-6511a-3p	hsa-mir-6511a-1	188	14	12.8021	31.1151	3p	lv3p#-1_5|nta#A_2|lv3pT_11|nta#T_30|exact_69|lv3p#2_26|lv3p#1_47|nta#A#1_2|nta#T#3_2|nta#T#2_2|total_188|nta#T#1_26|lv3p_84|lv3p#-3_2|lv3pE_73|mv_3|lv3p#-2_4
hsa-miR-6511a-3p	hsa-mir-6511a-4	188	14	12.8021	31.1151	3p	lv3p#-1_5|nta#A_2|lv3pT_11|nta#T_30|exact_69|lv3p#2_26|lv3p#1_47|nta#A#1_2|nta#T#3_2|nta#T#2_2|total_188|nta#T#1_26|lv3p_84|lv3p#-3_2|lv3pE_73|mv_3|lv3p#-2_4
hsa-miR-6511a-3p	hsa-mir-6511a-1	188	14	12.8021	31.1151	3p	lv3p#-1_5|nta#A_2|lv3pT_11|nta#T_30|exact_69|lv3p#2_26|lv3p#1_47|nta#A#1_2|nta#T#3_2|nta#T#2_2|total_188|nta#T#1_26|lv3p_84|lv3p#-3_2|lv3pE_73|mv_3|lv3p#-2_4
hsa-miR-374b-5p	hsa-mir-374b	186	9	12.6659	30.7841	5p	lv3p#-1_40|nta#A_3|lv3pT_40|exact_63|lv3p#1_64|nta#A#1_3|total_186|lv3p_104|mv_2|exactNucVar_14|lv3pE_64
hsa-miR-539-5p	hsa-mir-539	185	5	12.5978	30.6186	5p	nta#T_34|exact_35|lv3p#2_5|lv3p#1_109|total_185|nta#T#1_34|lv3p_114|mv_2|lv3pE_114
hsa-miR-29c-5p	hsa-mir-29c	185	19	12.5978	30.6186	5p	lv3p#-1_67|nta#A_7|lv3pT_74|lv3p#5_2|nta#T_14|lv3p#3_2|exact_22|lv3p#2_10|nta#A#2_2|lv3p#1_2|nta#A#1_5|total_185|nta#T#1_14|lv3p_90|mv_52|lv3pE_16|lv3p#-2_7
hsa-miR-324-5p	hsa-mir-324	183	9	12.4617	30.2876	5p	lv3p#-1_6|nta#A_9|lv3pT_8|nta#T_11|exact_57|lv3p#1_96|nta#A#1_9|nta#T#3_2|nta#T#2_4|total_183|nta#T#1_5|lv3p_104|lv3p#-3_2|nta#G#1_2|lv3pE_96|nta#G_2
hsa-miR-493-3p	hsa-mir-493	177	4	12.0531	29.2945	3p	nta#A_11|exact_123|nta#A#1_11|total_177|nta#T#1_43|nta#T_43
hsa-miR-151b	hsa-mir-151b	176	7	11.985	29.129	3p	lv3p#-1_11|lv3pT_11|mlv3p_22|lv3p#3_7|exact_29|lv3p#2_104|mlv3p#2_22|total_176|lv3p_122|nta#G#1_3|lv3pE_111|nta#G_3
hsa-miR-335-3p	hsa-mir-335	174	10	11.8488	28.798	3p	lv3p#-1_24|lv5p#1_22|lv5p_22|nta#A_2|lv3pT_24|lv5pE_22|nta#T_11|exact_101|lv3p#1_4|nta#A#1_2|total_174|nta#T#1_11|lv3p_28|exactNucVar_2|lv3pE_4|mv_8
hsa-miR-664b-5p	hsa-mir-664b	171	15	11.6445	28.3015	5p	lv3p#-1_119|nta#A_3|lv3pT_128|nta#T_22|exact_9|lv3p#1_3|nta#A#1_3|total_171|nta#T#1_22|lv3p_131|mv_2|lv3pE_3|lv3p#-3_5|exactNucVar_4|lv3p#-2_4
hsa-miR-6511b-3p	hsa-mir-6511b-1	169	21	11.5083	27.9705	3p	lv5p#-2_3|nta#A#1_4|lv5p_3|lv3pE_14|exact_24|nta#C#1_4|nta#C_4|lv3p_73|nta#A_4|lv3p#1_14|nta#T#2_7|nta#T#1_52|mv_2|lv3p#-3_2|lv3pT_59|lv3p#-2_4|lv3p#-1_53|lv5pT_3|nta#T_59|total_169
hsa-miR-6511b-3p	hsa-mir-6511b-1	169	21	11.5083	27.9705	3p	lv5p#-2_3|nta#A#1_4|lv5p_3|lv3pE_14|exact_24|nta#C#1_4|nta#C_4|lv3p_73|nta#A_4|lv3p#1_14|nta#T#2_7|nta#T#1_52|mv_2|lv3p#-3_2|lv3pT_59|lv3p#-2_4|lv3p#-1_53|lv5pT_3|nta#T_59|total_169
hsa-miR-454-3p	hsa-mir-454	164	13	11.1678	27.143	3p	lv3p#-1_2|nta#A_2|lv3pT_2|nta#T_2|lv3p#3_6|exact_48|lv3p#2_39|lv3p#1_43|nta#A#1_2|total_164|nta#T#1_2|lv3p_90|mv_3|exactNucVar_19|lv3pE_88
hsa-miR-224-5p	hsa-mir-224	162	11	11.0316	26.812	5p	lv5p_89|nta#A_6|nta#T_5|nta#A#1_6|total_162|lv5pT_89|nta#T#1_5|lv5p#-1_89|mv_62
hsa-miR-122-5p	hsa-mir-122	157	6	10.6911	25.9844	5p	lv3p#-1_59|nta#A_2|lv3pT_62|exact_80|nta#A#1_2|total_157|lv3p_62|exactNucVar_13|lv3p#-2_3
hsa-miR-128-1-5p	hsa-mir-128-1	157	8	10.6911	25.9844	5p	lv3p#-1_7|nta#C#1_2|nta#C_2|nta#A_5|lv3pT_50|nta#T_9|exact_91|nta#A#1_5|nta#T#2_2|total_157|nta#T#1_7|lv3p_50|lv3p#-2_43
hsa-miR-6721-5p	hsa-mir-6721	154	15	10.4869	25.4879	5p	lv3p#-1_2|nta#A_8|lv3pT_2|nta#T_12|lv3p#3_11|exact_27|lv3p#2_7|lv3p#1_81|nta#A#1_8|nta#T#3_2|total_154|nta#T#1_10|lv3p_101|exactNucVar_6|lv3pE_99
hsa-miR-5189-5p	hsa-mir-5189	154	15	10.4869	25.4879	5p	lv5p#-2_12|lv5p_12|exact_4|nta#C#1_5|nta#C_5|lv3p_87|nta#A_2|nta#T#2_2|nta#T#1_35|mv_7|lv3p#-3_68|lv3pT_87|lv3p#-2_15|lv3p#-1_4|lv5pT_12|nta#T_37|nta#A#2_2|total_154
hsa-miR-485-5p	hsa-mir-485	148	12	10.0783	24.4949	5p	lv3p#-1_3|lv3pT_6|nta#T_11|lv3p#3_2|exact_88|lv3p#2_2|lv3p#1_18|total_148|nta#T#1_11|lv3p_28|exactNucVar_21|lv3pE_22|lv3p#-2_3
hsa-miR-10399-3p	hsa-mir-10399	147	10	10.0102	24.3294	3p	lv5p_2|mv_23|lv5p#1_2|lv5pE_2|total_147|nta#T#1_122|nta#T_122
hsa-miR-190b-5p	hsa-mir-190b	144	5	9.80589	23.8328	5p	lv3pE_6|nta#A_9|exact_114|nta#A#1_9|total_144|lv3p_6|exactNucVar_15|lv3p#1_6
hsa-miR-139-3p	hsa-mir-139	143	9	9.7378	23.6673	3p	lv3p#-1_6|lv5p_5|nta#A_2|lv3pT_6|nta#T_10|exact_120|nta#A#1_2|lv5pT_5|total_143|nta#T#2_5|nta#T#1_5|lv5p#-1_5|lv3p_6
hsa-miR-370-3p	hsa-mir-370	143	14	9.7378	23.6673	3p	nta#C#1_2|nta#C_2|nta#A_27|lv3pT_2|nta#T_34|exact_74|lv3p#2_2|nta#A#3_5|nta#A#2_2|nta#A#1_20|total_143|nta#T#2_4|nta#T#1_30|lv3p_4|mv_2|lv3pE_2|lv3p#-2_2
hsa-miR-10527-5p	hsa-mir-10527	142	8	9.6697	23.5018	5p	mv_2|lv3pE_97|exact_36|total_142|exactNucVar_7|lv3p_97|lv3p#1_97
hsa-miR-1306-5p	hsa-mir-1306	140	6	9.53351	23.1708	5p	lv3p#-1_75|nta#C#1_4|nta#C_4|lv3pT_75|nta#T_26|exact_35|total_140|nta#T#2_10|nta#T#1_16|lv3p_75
hsa-miR-6810-5p	hsa-mir-6810	134	13	9.12493	22.1778	5p	nta#T_39|exact_2|lv3p#3_16|lv3p#2_58|lv3p#1_5|nta#T#2_2|total_134|nta#T#1_37|lv3p_79|mv_14|lv3pE_79
hsa-miR-493-5p	hsa-mir-493	133	4	9.05683	22.0123	5p	lv3p#-1_8|exact_99|total_133|nta#T#1_5|lv3p_8|exactNucVar_21|nta#T_5|lv3pT_8
hsa-miR-22-5p	hsa-mir-22	131	7	8.92064	21.6813	5p	lv3p#-1_58|nta#C#1_7|nta#C_7|nta#A_6|lv3pT_62|nta#T_5|exact_46|lv3p#1_5|nta#A#1_6|total_131|nta#T#1_5|lv3p_67|lv3pE_5|lv3p#-2_4
hsa-miR-421	hsa-mir-421	128	17	8.71635	21.1848	3p	lv3p#-1_32|lv5p_19|nta#A_3|lv3pT_34|nta#T_38|exact_22|nta#A#1_3|nta#T#3_2|lv5pT_19|nta#T#2_4|total_128|nta#T#1_32|lv5p#-1_19|lv3p_34|mv_12|lv3p#-2_2
hsa-miR-130b-5p	hsa-mir-130b	125	6	8.51206	20.6882	5p	mv_3|lv3pE_114|lv3p#-2_3|exact_5|total_125|lv3p_117|lv3pT_3|lv3p#1_114
hsa-miR-532-3p	hsa-mir-532	124	9	8.44396	20.5227	3p	lv3p#-1_31|nta#C#1_6|nta#C_6|nta#A_7|lv3pT_33|nta#T_13|exact_61|lv3p#1_2|nta#A#1_7|nta#T#2_2|total_124|nta#T#1_11|lv3p_35|lv3pE_2|exactNucVar_2|lv3p#-2_2
hsa-miR-15b-3p	hsa-mir-15b	122	7	8.30777	20.1917	3p	lv3p#-1_90|lv3pT_98|nta#T_18|exact_6|total_122|nta#T#1_18|lv3p_98|lv3p#-3_5|lv3p#-2_3
hsa-miR-6511b-3p	hsa-mir-6511b-2	120	15	8.17158	19.8607	3p	lv5p#-2_3|nta#A#1_2|lv5p_3|lv3pE_14|exact_24|nta#C#1_4|nta#C_4|lv3p_73|nta#A_2|lv3p#1_14|nta#T#1_12|mv_2|lv3p#-3_2|lv3pT_59|lv3p#-2_4|lv3p#-1_53|lv5pT_3|nta#T_12|total_120
hsa-miR-6511b-3p	hsa-mir-6511b-2	120	15	8.17158	19.8607	3p	lv5p#-2_3|nta#A#1_2|lv5p_3|lv3pE_14|exact_24|nta#C#1_4|nta#C_4|lv3p_73|nta#A_2|lv3p#1_14|nta#T#1_12|mv_2|lv3p#-3_2|lv3pT_59|lv3p#-2_4|lv3p#-1_53|lv5pT_3|nta#T_12|total_120
hsa-miR-27b-5p	hsa-mir-27b	120	9	8.17158	19.8607	5p	lv5p#1_2|lv5p_2|lv5pE_2|nta#T_7|lv3p#3_15|exact_59|lv3p#2_24|lv3p#1_7|total_120|nta#T#1_7|lv3p_46|exactNucVar_6|lv3pE_46
hsa-miR-628-3p	hsa-mir-628	116	13	7.89919	19.1987	3p	nta#A#1_2|lv5p_14|lv3pE_58|exact_9|nta#C#1_3|lv5pE_14|nta#C_3|nta#A_2|lv3p_58|lv3p#2_51|lv3p#1_7|nta#T#2_2|nta#T#1_16|mv_2|mlv3p_10|lv5p#1_14|mlv3p#2_10|nta#T_18|total_116
hsa-miR-1908-3p	hsa-mir-1908	115	15	7.8311	19.0332	3p	nta#C#1_3|nta#C_3|nta#A_21|nta#T_66|exact_25|nta#T#5_3|nta#A#1_21|nta#T#3_2|total_115|nta#T#2_7|nta#T#1_54
hsa-miR-4435	hsa-mir-4435-1	112	8	7.62681	18.5367	5p	lv3p#-1_5|nta#A_11|lv3pT_5|nta#T_30|exact_63|lv3p#1_3|nta#A#1_11|nta#T#2_2|total_112|nta#T#1_28|lv3p_8|lv3pE_3
hsa-miR-4435	hsa-mir-4435-2	112	8	7.62681	18.5367	5p	lv3p#-1_5|nta#A_11|lv3pT_5|nta#T_30|exact_63|lv3p#1_3|nta#A#1_11|nta#T#2_2|total_112|nta#T#1_28|lv3p_8|lv3pE_3
hsa-miR-4435	hsa-mir-4435-2	112	8	7.62681	18.5367	5p	lv3p#-1_5|nta#A_11|lv3pT_5|nta#T_30|exact_63|lv3p#1_3|nta#A#1_11|nta#T#2_2|total_112|nta#T#1_28|lv3p_8|lv3pE_3
hsa-miR-4435	hsa-mir-4435-1	112	8	7.62681	18.5367	5p	lv3p#-1_5|nta#A_11|lv3pT_5|nta#T_30|exact_63|lv3p#1_3|nta#A#1_11|nta#T#2_2|total_112|nta#T#1_28|lv3p_8|lv3pE_3
hsa-miR-4750-5p	hsa-mir-4750	111	13	7.55871	18.3712	5p	lv3p#-1_4|nta#A_4|lv3pT_4|nta#T_93|lv3p#1_4|nta#A#1_4|nta#T#3_2|nta#T#2_4|total_111|nta#T#1_87|lv3p_8|mv_4|nta#G#1_2|lv3pE_4|nta#G_2
hsa-miR-381-3p	hsa-mir-381	110	8	7.49061	18.2056	3p	lv5p#1_2|lv5p_4|lv5pE_2|exact_65|total_110|lv5pT_2|lv5p#-1_2|exactNucVar_37|mv_4
hsa-miR-4286	hsa-mir-4286	107	4	7.28632	17.7091	5p	mv_2|mlv3p_7|lv3pE_98|total_107|lv3p_98|mlv3p#2_7|lv3p#2_98
hsa-miR-1538	hsa-mir-1538	101	7	6.87774	16.7161	3p	lv3p#-1_25|lv3pT_29|nta#T_24|exact_46|nta#T#2_10|total_101|nta#T#1_14|lv3p_29|mv_2|lv3p#-2_4
hsa-miR-19a-3p	hsa-mir-19a	101	9	6.87774	16.7161	3p	lv3p#-1_65|lv3pT_65|nta#T_3|exact_23|total_101|nta#T#1_3|lv3p_65|exactNucVar_5|mv_5
hsa-miR-7704	hsa-mir-7704	100	3	6.80965	16.5506	5p	lv3p#-3_54|lv3p#-2_43|lv3p#-1_3|total_100|lv3p_100|lv3pT_100
hsa-miR-191-3p	hsa-mir-191	96	16	6.53726	15.8886	3p	lv5p_24|nta#A_4|nta#T_28|nta#A#4_2|exact_8|nta#A#2_2|lv3p#1_3|nta#T#3_3|lv5pT_24|total_96|nta#T#2_12|nta#T#1_13|lv5p#-1_24|lv3p_3|mv_27|exactNucVar_2|lv3pE_3
hsa-miR-431-3p	hsa-mir-431	94	12	6.40107	15.5576	3p	lv3p#-1_2|lv5p#2_11|lv5p_11|lv3pT_2|lv5pE_11|nta#T_8|exact_28|total_94|nta#T#2_4|nta#T#1_4|lv3p_2|mv_45
hsa-miR-320d	hsa-mir-320d-1	91	18	6.19678	15.061	3p	lv3pE_5|nta#C#1_2|nta#C_2|lv3p_47|nta#A_8|nta#UA_2|lv3p#1_5|nta#T#2_6|nta#T#1_13|mv_8|mlv3p_5|exactNucVar_2|lv3p#-4_3|lv3pT_42|lv3p#-2_5|lv3p#-1_34|mlv3p#4_2|mlv3p#2_3|nta#T_19|total_91|nta#A#2_8
hsa-miR-409-5p	hsa-mir-409	91	6	6.19678	15.061	5p	lv3p#-1_3|lv3pT_3|exact_35|lv3p#2_12|lv3p#1_30|total_91|lv3p_45|exactNucVar_11|lv3pE_42
hsa-miR-3188	hsa-mir-3188	90	10	6.12868	14.8955	3p	lv3p#-1_15|nta#A_34|lv3pT_15|mlv3p_2|nta#T_33|exact_6|nta#A#2_6|nta#A#1_28|mlv3p#2_2|nta#T#2_4|total_90|nta#T#1_29|lv3p_15
hsa-miR-30c-1-3p	hsa-mir-30c-1	90	8	6.12868	14.8955	3p	lv3p#-1_25|lv5p_3|lv3pT_40|nta#T_5|exact_39|nta#T#3_2|lv5pT_3|total_90|nta#T#1_3|lv5p#-1_3|lv3p_40|exactNucVar_3|lv3p#-2_15
hsa-miR-3138	hsa-mir-3138	89	17	6.06059	14.73	3p	lv5p_2|nta#A_3|lv3pT_2|nta#T_29|exact_3|nta#A#1_3|lv5p#-5_2|lv5pT_2|nta#T#2_5|total_89|nta#T#1_24|lv3p_2|mv_50|lv3p#-2_2
hsa-miR-125b-5p	hsa-mir-125b-2	89	8	6.06059	14.73	5p	lv3p#-1_14|nta#C#1_6|nta#C_6|nta#A_17|lv3pT_24|nta#T_7|exact_31|lv3p#1_2|nta#A#1_17|total_89|nta#T#1_7|lv3p_26|lv3pE_2|nta#G#1_2|nta#G_2|lv3p#-2_10
hsa-miR-4645-3p	hsa-mir-4645	89	9	6.06059	14.73	3p	lv5p#2_31|lv5p_31|nta#A_16|lv5pE_31|exact_3|lv3p#1_2|nta#A#1_16|total_89|lv3p_2|lv3pE_2|mv_37
hsa-miR-5010-3p	hsa-mir-5010	88	6	5.99249	14.5645	3p	lv5p#1_2|lv5p_2|nta#A_4|lv5pE_2|nta#T_73|lv3p#1_9|nta#A#1_4|nta#T#2_6|total_88|nta#T#1_67|lv3p_9|lv3pE_9
hsa-miR-125b-5p	hsa-mir-125b-1	87	7	5.92439	14.399	5p	lv3p#-1_14|nta#C#1_6|nta#C_6|nta#A_17|lv3pT_24|nta#T_7|exact_31|nta#A#1_17|total_87|nta#T#1_7|lv3p_24|nta#G#1_2|nta#G_2|lv3p#-2_10
hsa-miR-183-5p	hsa-mir-183	86	13	5.8563	14.2335	5p	lv5p_7|nta#A_12|exact_17|lv3p#2_4|lv3p#1_13|nta#A#1_12|lv5pT_7|total_86|lv5p#-1_7|lv3p_17|mv_31|exactNucVar_2|lv3pE_17
hsa-miR-6734-5p	hsa-mir-6734	85	13	5.7882	14.068	5p	lv5p_21|lv5p#-1_15|lv3pE_9|exact_25|nta#C#1_5|lv5pE_6|nta#C_5|lv3p_20|lv3p#1_9|nta#T#1_5|mv_4|exactNucVar_5|lv3pT_11|lv5p#1_6|lv3p#-1_11|lv5pT_15|nta#T_5|total_85
hsa-miR-106b-5p	hsa-mir-106b	84	9	5.7201	13.9025	5p	lv3p#-1_25|nta#A_2|lv3pT_33|nta#T_4|exact_32|nta#A#2_2|lv3p#1_13|total_84|nta#T#1_4|lv3p#-5_2|lv3p_46|lv3pE_13|lv3p#-2_6
hsa-miR-20b-5p	hsa-mir-20b	84	6	5.7201	13.9025	5p	lv3pE_37|exact_39|total_84|exactNucVar_8|lv3p_37|lv3p#1_37
hsa-miR-766-5p	hsa-mir-766	83	12	5.65201	13.737	5p	lv3p#-1_13|nta#A_8|lv3pT_15|nta#T_9|lv3p#3_5|exact_21|lv3p#2_5|lv3p#1_16|nta#A#1_8|total_83|nta#T#1_9|lv3p_41|mv_2|exactNucVar_2|lv3pE_26|lv3p#-2_2
hsa-miR-204-5p	hsa-mir-204	80	8	5.44772	13.2405	5p	nta#T_5|exact_50|lv3p#1_6|total_80|nta#T#1_5|lv3p_6|mv_2|exactNucVar_17|lv3pE_6
hsa-miR-1306-3p	hsa-mir-1306	78	14	5.31153	12.9095	3p	nta#A_7|mlv3p_2|nta#T_55|lv3p#3_4|lv3p#2_4|mlv3p#3_2|nta#A#1_7|nta#T#2_2|total_78|nta#T#1_53|lv3p_8|lv3pE_8|mv_6
hsa-miR-3679-5p	hsa-mir-3679	76	10	5.17533	12.5784	5p	lv3p#-1_4|nta#A_14|lv3pT_26|nta#T_18|exact_18|nta#A#1_14|total_76|nta#T#1_18|lv3p_26|lv3p#-3_2|lv3p#-2_20
hsa-miR-30a-3p	hsa-mir-30a	75	9	5.10724	12.4129	3p	lv3p#-1_8|lv5p_5|lv3pT_8|nta#T_12|exact_34|lv3p#1_2|nta#T#2_2|lv5pT_5|total_75|nta#T#1_10|lv5p#-1_5|lv3p_10|mv_2|lv3pE_2|exactNucVar_12
hsa-miR-939-5p	hsa-mir-939	75	8	5.10724	12.4129	5p	lv3p#-1_3|nta#A_20|lv3pT_3|nta#T_32|exact_16|lv3p#1_2|nta#A#1_20|total_75|nta#T#1_32|lv3p_5|lv3pE_2|mv_2
hsa-miR-379-5p	hsa-mir-379	74	7	5.03914	12.2474	5p	nta#A_2|lv3pT_2|nta#T_6|exact_53|lv3p#1_2|nta#A#1_2|total_74|nta#T#1_6|lv3p_4|lv3p#-3_2|lv3pE_2|exactNucVar_9
hsa-miR-34a-5p	hsa-mir-34a	73	4	4.97104	12.0819	5p	lv3pE_40|exact_26|total_73|nta#T#1_7|lv3p_40|lv3p#3_2|nta#T_7|lv3p#1_38
hsa-miR-1468-5p	hsa-mir-1468	71	5	4.83485	11.7509	5p	lv3p#-1_3|nta#C#1_5|nta#C_5|nta#A_3|lv3pT_3|exact_7|lv3p#1_53|nta#A#1_3|total_71|lv3p_56|lv3pE_53
hsa-miR-148b-5p	hsa-mir-148b	71	8	4.83485	11.7509	5p	lv5p#1_5|lv5p_5|lv5pE_5|exact_2|lv3p#1_20|total_71|lv3p_20|lv3pE_20|mv_44
hsa-miR-5187-5p	hsa-mir-5187	71	7	4.83485	11.7509	5p	lv3p#-1_5|nta#C#1_4|lv5p#1_3|nta#C_4|lv5p_3|nta#A_3|lv3pT_5|lv5pE_3|exact_43|nta#A#1_3|total_71|lv3p_5|exactNucVar_13
hsa-miR-6741-3p	hsa-mir-6741	70	3	4.76675	11.5854	3p	lv3p#-2_6|lv3p#-1_2|exact_62|total_70|lv3p_8|lv3pT_8
hsa-miR-1229-3p	hsa-mir-1229	69	9	4.69866	11.4199	3p	lv3p#-1_7|lv5p#1_3|lv5p_3|lv3pT_7|lv5pE_3|nta#T_22|exact_26|total_69|nta#T#2_3|nta#T#1_19|lv3p_7|exactNucVar_2|mv_9
hsa-miR-193a-5p	hsa-mir-193a	68	11	4.63056	11.2544	5p	lv3p#-1_12|nta#C#1_2|nta#C_2|nta#A_2|lv3pT_31|nta#T_12|exact_17|nta#A#1_2|total_68|nta#T#1_12|lv3p_31|exactNucVar_4|lv3p#-3_4|lv3p#-2_15
hsa-miR-301a-3p	hsa-mir-301a	67	7	4.56246	11.0889	3p	lv3p#-1_2|exact_44|total_67|lv3p_2|nta#T#1_2|exactNucVar_19|nta#T_2|lv3pT_2
hsa-miR-320d	hsa-mir-320d-2	67	10	4.56246	11.0889	3p	lv3p#-1_34|nta#C#1_2|nta#C_2|nta#A_8|lv3pT_42|nta#T_9|nta#A#2_8|total_67|nta#T#1_9|lv3p_42|lv3p#-4_3|exactNucVar_2|mv_4|lv3p#-2_5
hsa-miR-93-3p	hsa-mir-93	67	9	4.56246	11.0889	3p	nta#A_2|nta#T_4|exact_4|lv3p#2_2|nta#A#2_2|lv3p#1_49|total_67|nta#T#1_4|lv3p_51|mv_4|exactNucVar_2|lv3pE_51
hsa-let-7b-3p	hsa-let-7b	65	6	4.42627	10.7579	3p	nta#A_2|lv3p#-1_5|nta#A#1_2|total_65|lv3p_5|nta#T#1_58|nta#T_58|lv3pT_5
hsa-miR-30d-3p	hsa-mir-30d	63	6	4.29008	10.4269	3p	lv5p_18|nta#T_2|exact_17|lv3p#1_13|total_63|lv5pT_18|nta#T#1_2|lv5p#-1_18|lv3p_13|mv_9|exactNucVar_4|lv3pE_13
hsa-miR-4443	hsa-mir-4443	63	6	4.29008	10.4269	5p	lv3p#-1_7|mlv5p#1_6|lv3pT_42|mlv3p_3|mlv5p_6|mlv3p#1_3|total_63|lv3p_42|mv_12|lv3p#-2_35
hsa-miR-6837-3p	hsa-mir-6837	61	3	4.15389	10.0959	3p	exact_42|total_61|exactNucVar_19
hsa-miR-505-5p	hsa-mir-505	60	8	4.08579	9.93035	5p	lv3pE_56|exact_4|total_60|lv3p_56|lv3p#2_25|lv3p#1_31
hsa-miR-7854-3p	hsa-mir-7854	59	13	4.01769	9.76485	3p	lv3p#-1_2|nta#A_2|lv3pT_2|nta#T_18|exact_3|lv3p#3_3|lv3p#2_15|lv3p#1_14|nta#A#1_2|total_59|nta#T#1_18|lv3p_34|exactNucVar_2|lv3pE_32
hsa-miR-6842-3p	hsa-mir-6842	59	4	4.01769	9.76485	3p	lv3p#-2_2|nta#A_2|lv3p#-1_10|exact_45|nta#A#1_2|total_59|lv3p_12|lv3pT_12
hsa-let-7i-3p	hsa-let-7i	58	7	3.9496	9.59934	3p	lv3p#-4_2|lv3p#-2_28|lv3p#-1_3|exact_18|total_58|exactNucVar_7|lv3p_33|lv3pT_33
hsa-miR-6772-3p	hsa-mir-6772	57	6	3.8815	9.43384	3p	lv3p#-1_2|lv3pT_2|nta#T_23|exact_18|lv3p#1_14|nta#T#3_2|nta#T#2_2|total_57|nta#T#1_19|lv3p_16|lv3pE_14
hsa-miR-140-5p	hsa-mir-140	57	7	3.8815	9.43384	5p	lv3p#-1_4|nta#A_2|lv3pT_4|nta#T_11|exact_32|lv3p#2_2|lv3p#1_3|nta#A#1_2|total_57|nta#T#1_11|lv3p_9|lv3pE_5|exactNucVar_3
hsa-miR-6810-3p	hsa-mir-6810	57	6	3.8815	9.43384	3p	lv5p_2|lv3pT_2|nta#T_4|exact_43|lv5pT_2|total_57|nta#T#1_4|lv5p#-1_2|lv3p_2|exactNucVar_6|lv3p#-2_2
hsa-miR-132-3p	hsa-mir-132	57	8	3.8815	9.43384	3p	lv5p_4|nta#T_14|exact_27|total_57|lv5pT_4|nta#T#1_14|lv5p#-1_4|mv_2|exactNucVar_10
hsa-miR-548k	hsa-mir-548k	55	3	3.74531	9.10282	5p	lv3p#-1_2|exact_49|total_55|lv3p_2|exactNucVar_4|lv3pT_2
hsa-miR-548j-5p	hsa-mir-548j	55	6	3.74531	9.10282	5p	lv3p#-1_3|lv5p#1_10|lv5p_10|lv3pT_3|lv5pE_10|nta#T_8|exact_32|total_55|nta#T#1_8|lv3p_3|mv_2
hsa-miR-18a-3p	hsa-mir-18a	55	6	3.74531	9.10282	3p	lv3p#-1_11|lv3pT_16|nta#T_18|exact_21|nta#T#2_4|total_55|nta#T#1_14|lv3p_16|lv3p#-2_5
hsa-miR-99a-5p	hsa-mir-99a	54	5	3.67721	8.93732	5p	lv3p#-1_27|nta#A_5|lv3pT_30|exact_17|lv3p#1_2|nta#A#1_5|total_54|lv3p_32|lv3pE_2|lv3p#-2_3
hsa-miR-125a-3p	hsa-mir-125a	54	10	3.67721	8.93732	3p	lv3p#-1_26|lv5p_3|nta#A_5|lv3pT_28|exact_6|lv3p#1_10|nta#A#1_5|lv5pT_3|total_54|lv5p#-1_3|lv3p_38|mv_2|lv3pE_10|lv3p#-2_2
hsa-miR-6847-5p	hsa-mir-6847	53	9	3.60911	8.77181	5p	lv5p#1_8|lv5p_8|lv5pE_8|nta#T_5|exact_10|lv3p#1_22|total_53|nta#T#2_5|lv3p_22|lv3pE_22|mv_8
hsa-miR-491-5p	hsa-mir-491	52	7	3.54102	8.60631	5p	nta#A_14|nta#T_13|exact_15|lv3p#1_4|nta#A#1_14|total_52|nta#T#1_13|lv3p_4|mv_4|exactNucVar_2|lv3pE_4
hsa-miR-100-5p	hsa-mir-100	50	5	3.40482	8.27529	5p	lv3p#-2_4|nta#A_14|lv3p#-1_17|exact_15|nta#A#1_14|total_50|lv3p_21|lv3pT_21
hsa-miR-136-3p	hsa-mir-136	50	2	3.40482	8.27529	3p	lv5p_2|lv5pT_2|exact_48|lv5p#-1_2|total_50
hsa-miR-4685-3p	hsa-mir-4685	50	7	3.40482	8.27529	3p	lv3p#-1_3|lv3pT_17|nta#T_17|exact_16|nta#T#2_2|total_50|nta#T#1_15|lv3p_17|lv3p#-2_14
hsa-miR-3177-3p	hsa-mir-3177	50	6	3.40482	8.27529	3p	nta#A_2|nta#T_15|exact_30|lv3p#1_3|nta#A#1_2|total_50|nta#T#1_15|lv3p_3|lv3pE_3
hsa-miR-3196	hsa-mir-3196	50	2	3.40482	8.27529	5p	lv3p#-3_39|lv3p#-2_11|total_50|lv3p_50|lv3pT_50
hsa-miR-6803-3p	hsa-mir-6803	49	3	3.33673	8.10979	3p	lv3p#-1_5|exact_36|total_49|lv3p_5|nta#T#1_8|nta#T_8|lv3pT_5
hsa-miR-4746-5p	hsa-mir-4746	49	11	3.33673	8.10979	5p	lv3p#-1_5|nta#A_2|lv3pT_7|nta#T_16|exact_19|nta#A#1_2|total_49|nta#T#1_16|lv3p_7|lv3p#-3_2|exactNucVar_5
hsa-miR-7848-3p	hsa-mir-7848	49	5	3.33673	8.10979	3p	lv3p#-1_5|lv3pT_10|nta#T_18|exact_21|total_49|nta#T#1_18|lv3p_10|lv3p#-3_3|lv3p#-2_2
hsa-miR-625-3p	hsa-mir-625	48	12	3.26863	7.94428	3p	nta#C#1_6|lv5p_6|nta#C_6|nta#A_8|nta#T_12|exact_7|nta#A#2_2|lv3p#1_9|nta#A#1_6|nta#T#3_2|lv5pT_6|total_48|nta#T#1_10|lv5p#-1_6|lv3p_9|lv3pE_9
hsa-miR-411-5p	hsa-mir-411	48	5	3.26863	7.94428	5p	mv_2|lv5p_34|lv5p#1_34|exact_10|lv5pE_34|total_48|exactNucVar_2
hsa-miR-652-5p	hsa-mir-652	48	10	3.26863	7.94428	5p	mv_28|lv3p#-4_2|nta#T#2_2|total_48|lv3p_2|nta#T#1_16|nta#T_18|lv3pT_2
hsa-miR-5100	hsa-mir-5100	46	2	3.13244	7.61327	3p	mv_46|total_46
hsa-miR-942-5p	hsa-mir-942	46	8	3.13244	7.61327	5p	lv3p#-1_6|nta#A_17|lv3pT_6|nta#T_3|exact_3|lv3p#1_3|nta#A#1_17|total_46|nta#T#1_3|lv3p_9|nta#G#1_2|mv_12|lv3pE_3|nta#G_2
hsa-miR-323a-3p	hsa-mir-323a	46	4	3.13244	7.61327	3p	lv5p_32|lv5p#1_32|exact_11|lv5pE_32|total_46|exactNucVar_3
hsa-miR-210-5p	hsa-mir-210	44	10	2.99625	7.28226	5p	lv3p#-1_7|nta#A_2|lv3pT_7|nta#T_9|exact_10|lv3p#1_14|nta#A#1_2|total_44|nta#T#1_9|lv3p_21|exactNucVar_2|lv3pE_14
hsa-miR-30b-3p	hsa-mir-30b	44	6	2.99625	7.28226	3p	lv3p#-1_3|lv3pT_14|nta#T_3|exact_18|lv3p#1_2|total_44|nta#T#1_3|lv3p_16|lv3pE_2|exactNucVar_7|lv3p#-2_11
hsa-miR-543	hsa-mir-543	43	4	2.92815	7.11675	3p	lv3pE_17|nta#A#2_2|nta#A_6|exact_20|nta#A#1_4|total_43|lv3p_17|lv3p#1_17
hsa-miR-3620-3p	hsa-mir-3620	42	6	2.86005	6.95125	3p	lv3p#-1_4|lv5p#2_16|lv5p_18|lv3pT_4|lv5pE_16|exact_17|lv5pT_2|total_42|lv5p#-1_2|lv3p_4|mv_3
hsa-miR-103a-2-5p	hsa-mir-103a-2	42	7	2.86005	6.95125	5p	nta#A_6|lv3pT_2|exact_10|lv3p#1_22|nta#A#1_6|total_42|lv3p_24|exactNucVar_2|lv3pE_22|lv3p#-2_2
hsa-miR-3127-5p	hsa-mir-3127	41	5	2.79196	6.78574	5p	lv3p#-1_8|nta#C#1_5|nta#C_5|lv3pT_8|nta#T_10|exact_15|total_41|nta#T#1_10|lv3p_8|exactNucVar_3
hsa-miR-10395-3p	hsa-mir-10395	40	9	2.72386	6.62024	3p	lv5p#2_2|lv5p#1_2|lv5p_36|lv5pE_4|exact_2|lv5p#-6_7|lv5p#-5_8|lv5p#-4_5|total_40|lv5pT_32|lv5p#-2_3|lv5p#-1_9|exactNucVar_2
hsa-miR-660-5p	hsa-mir-660	39	3	2.65576	6.45473	5p	lv3pE_17|exact_19|total_39|exactNucVar_3|lv3p_17|lv3p#1_17
hsa-miR-340-3p	hsa-mir-340	38	3	2.58767	6.28922	3p	lv3pE_19|total_38|nta#T#1_19|lv3p_19|nta#T_19|lv3p#1_19
hsa-miR-200c-3p	hsa-mir-200c	38	6	2.58767	6.28922	3p	lv3p#-1_10|lv5p#1_2|lv5p_2|nta#A_2|lv3pT_12|lv5pE_2|nta#T_4|exact_18|nta#A#1_2|total_38|nta#T#1_4|lv3p_12|lv3p#-4_2
hsa-miR-6516-5p	hsa-mir-6516	37	8	2.51957	6.12372	5p	lv3p#-1_13|nta#C#1_2|nta#C_2|lv3pT_13|nta#T_4|exact_4|total_37|nta#T#1_4|lv3p_13|mv_14
hsa-miR-106a-5p	hsa-mir-106a	37	7	2.51957	6.12372	5p	lv3p#-1_2|nta#A_7|lv3pT_2|nta#T_20|exact_6|nta#A#2_5|nta#A#1_2|total_37|nta#T#1_20|lv3p_2|exactNucVar_2
hsa-miR-378c	hsa-mir-378c	36	5	2.45147	5.95821	5p	lv3p#-5_30|nta#A_2|nta#A#1_2|total_36|lv3p_34|lv3pT_34|lv3p#-7_4
hsa-miR-598-3p	hsa-mir-598	35	4	2.38338	5.79271	3p	lv3p#-1_3|nta#C#1_2|nta#C_2|lv3pT_3|nta#T_5|exact_25|total_35|nta#T#1_5|lv3p_3
hsa-miR-4701-5p	hsa-mir-4701	35	8	2.38338	5.79271	5p	lv5p#1_2|lv5p_2|lv5pE_2|nta#T_10|exact_9|total_35|nta#T#1_10|exactNucVar_3|mv_11
hsa-miR-5193	hsa-mir-5193	35	9	2.38338	5.79271	3p	mv_12|nta#A_2|exact_14|nta#T#2_3|nta#A#1_2|total_35|nta#T#1_4|nta#T_7
hsa-miR-424-3p	hsa-mir-424	35	7	2.38338	5.79271	3p	lv3p#-1_2|nta#C#1_2|nta#C_2|lv3pT_5|nta#T_4|exact_19|lv3p#1_5|total_35|nta#T#1_4|lv3p_10|lv3pE_5|lv3p#-2_3
hsa-miR-92a-1-5p	hsa-mir-92a-1	35	4	2.38338	5.79271	5p	lv3p#-1_2|exact_28|total_35|exactNucVar_2|lv3p_2|nta#T#1_3|nta#T_3|lv3pT_2
hsa-miR-4665-5p	hsa-mir-4665	34	3	2.31528	5.6272	5p	lv3p#-1_8|exact_24|total_34|nta#T#1_2|lv3p_8|nta#T_2|lv3pT_8
hsa-miR-940	hsa-mir-940	34	9	2.31528	5.6272	3p	lv3p#-1_6|lv3pT_8|nta#T_21|exact_5|nta#T#5_2|nta#T#4_2|nta#T#2_4|total_34|nta#T#1_13|lv3p_8|lv3p#-2_2
hsa-miR-3928-3p	hsa-mir-3928	33	3	2.24718	5.46169	3p	lv3p#-1_7|exact_22|total_33|nta#T#1_4|lv3p_7|nta#T_4|lv3pT_7
hsa-miR-758-3p	hsa-mir-758	32	6	2.17909	5.29619	3p	lv3p#-1_3|lv3pT_3|nta#T_12|exact_11|lv3p#2_6|total_32|nta#T#1_12|lv3p_9|lv3pE_6
hsa-miR-501-5p	hsa-mir-501	32	5	2.17909	5.29619	5p	lv3pE_27|exact_2|lv3p#-1_3|total_32|lv3p_30|lv3pT_3|lv3p#2_15|lv3p#1_12
hsa-miR-937-3p	hsa-mir-937	32	5	2.17909	5.29619	3p	mv_2|lv3p#-1_2|exact_21|total_32|lv3p_2|nta#T#1_7|nta#T_7|lv3pT_2
hsa-miR-3613-5p	hsa-mir-3613	32	2	2.17909	5.29619	5p	lv3p#-1_12|exact_20|total_32|lv3p_12|lv3pT_12
hsa-miR-3605-5p	hsa-mir-3605	32	9	2.17909	5.29619	5p	lv3p#-1_3|lv5p#1_3|lv5p_3|lv3pT_3|lv5pE_3|nta#T_7|exact_4|total_32|nta#T#1_7|lv3p_3|exactNucVar_2|mv_13
hsa-miR-3120-3p	hsa-mir-3120	31	6	2.11099	5.13068	3p	lv3p#-1_8|lv3pT_8|nta#T_7|exact_12|lv3p#1_2|total_31|nta#T#1_7|lv3p_10|mv_2|lv3pE_2
hsa-miR-1226-3p	hsa-mir-1226	30	4	2.04289	4.96518	3p	lv3p#-3_2|lv3p#-2_2|exact_24|total_30|nta#T#1_2|lv3p_4|nta#T_2|lv3pT_4
hsa-miR-1270	hsa-mir-1270	30	4	2.04289	4.96518	5p	lv5p#1_2|lv5p_2|lv5pE_2|exact_21|lv3p#1_4|total_30|lv3p_4|lv3pE_4|mv_3
hsa-miR-3940-3p	hsa-mir-3940	30	7	2.04289	4.96518	3p	lv3p#-1_7|nta#C#1_2|nta#C_2|lv3pT_7|nta#T_7|exact_9|lv3p#1_2|total_30|nta#T#2_4|nta#T#1_3|lv3p_9|lv3pE_2|exactNucVar_3
hsa-miR-3161	hsa-mir-3161	30	5	2.04289	4.96518	5p	lv3p#-1_23|nta#C#1_3|nta#C_3|lv3pT_23|nta#T_2|exact_2|total_30|nta#T#1_2|lv3p_23
hsa-miR-495-3p	hsa-mir-495	30	4	2.04289	4.96518	3p	mv_6|lv3pE_11|nta#C_2|exact_11|total_30|lv3p_11|nta#C#1_2|lv3p#1_11
hsa-miR-1287-5p	hsa-mir-1287	30	4	2.04289	4.96518	5p	lv3pE_11|lv3p#-1_7|exact_12|total_30|lv3p_18|lv3pT_7|lv3p#1_11
hsa-miR-378a-5p	hsa-mir-378a	30	3	2.04289	4.96518	5p	nta#G#1_2|exact_20|total_30|exactNucVar_8|nta#G_2
hsa-miR-1304-5p	hsa-mir-1304	30	4	2.04289	4.96518	5p	mv_28|total_30|nta#T#1_2|nta#T_2
hsa-miR-335-5p	hsa-mir-335	29	6	1.9748	4.79967	5p	lv3p#-2_2|exact_4|lv3p#-1_21|total_29|exactNucVar_2|lv3p_23|lv3pT_23
hsa-miR-29b-2-5p	hsa-mir-29b-2	29	4	1.9748	4.79967	5p	mv_2|lv3pE_27|total_29|lv3p_27|lv3p#3_4|lv3p#2_7|lv3p#1_16
hsa-miR-4429	hsa-mir-4429	28	6	1.9067	4.63416	5p	lv3p#-1_2|nta#A_5|lv3pT_2|mlv3p_3|nta#T_6|lv3p#1_12|mlv3p#3_3|nta#A#1_5|total_28|nta#T#2_4|nta#T#1_2|lv3p_14|lv3pE_12
hsa-miR-374a-3p	hsa-mir-374a	28	2	1.9067	4.63416	3p	exact_23|total_28|exactNucVar_5
hsa-miR-605-5p	hsa-mir-605	27	6	1.8386	4.46866	5p	lv3p#-1_12|lv3pT_12|nta#T_2|exact_5|nta#UA_2|total_27|nta#T#1_2|lv3p_12|mv_8
hsa-miR-16-2-3p	hsa-mir-16-2	27	4	1.8386	4.46866	3p	mv_25|lv3p#-1_2|total_27|lv3p_2|lv3pT_2
hsa-miR-4433a-5p	hsa-mir-4433a	27	8	1.8386	4.46866	5p	nta#A_3|nta#T_2|lv3p#2_10|lv3p#1_3|nta#A#1_3|total_27|nta#T#1_2|lv3p_13|nta#G#1_3|lv3pE_13|mv_6|nta#G_3
hsa-miR-4654	hsa-mir-4654	26	7	1.77051	4.30315	5p	nta#A_10|lv3pT_2|nta#T_2|exact_5|lv3p#1_7|nta#A#1_10|total_26|nta#T#1_2|lv3p_9|lv3p#-3_2|lv3pE_7
hsa-miR-2355-3p	hsa-mir-2355	26	5	1.77051	4.30315	3p	lv3p#-1_2|lv5p_2|lv3pT_2|exact_14|lv5pT_2|total_26|lv5p#-2_2|lv3p_2|exactNucVar_5|mv_3
hsa-miR-6813-5p	hsa-mir-6813	26	4	1.77051	4.30315	5p	lv3p#-1_2|lv5p_8|lv3pT_2|nta#T_2|exact_14|nta#T#2_2|total_26|lv5pT_8|lv3p_2|lv5p#-1_8
hsa-miR-6859-5p	hsa-mir-6859-1	25	6	1.70241	4.13765	5p	lv3p#-1_2|lv5p_8|lv3pT_2|nta#T_4|exact_9|lv5pT_8|total_25|nta#T#1_4|lv5p#-1_8|lv3p_2|mv_2
hsa-miR-6859-5p	hsa-mir-6859-2	25	6	1.70241	4.13765	5p	lv3p#-1_2|lv5p_8|lv3pT_2|nta#T_4|exact_9|lv5pT_8|total_25|nta#T#1_4|lv5p#-1_8|lv3p_2|mv_2
hsa-miR-6859-5p	hsa-mir-6859-1	25	6	1.70241	4.13765	5p	lv3p#-1_2|lv5p_8|lv3pT_2|nta#T_4|exact_9|lv5pT_8|total_25|nta#T#1_4|lv5p#-1_8|lv3p_2|mv_2
hsa-miR-6859-5p	hsa-mir-6859-1	25	6	1.70241	4.13765	5p	lv3p#-1_2|lv5p_8|lv3pT_2|nta#T_4|exact_9|lv5pT_8|total_25|nta#T#1_4|lv5p#-1_8|lv3p_2|mv_2
hsa-miR-6859-5p	hsa-mir-6859-4	25	6	1.70241	4.13765	5p	lv3p#-1_2|lv5p_8|lv3pT_2|nta#T_4|exact_9|lv5pT_8|total_25|nta#T#1_4|lv5p#-1_8|lv3p_2|mv_2
hsa-miR-6859-5p	hsa-mir-6859-3	25	6	1.70241	4.13765	5p	lv3p#-1_2|lv5p_8|lv3pT_2|nta#T_4|exact_9|lv5pT_8|total_25|nta#T#1_4|lv5p#-1_8|lv3p_2|mv_2
hsa-miR-6859-5p	hsa-mir-6859-3	25	6	1.70241	4.13765	5p	lv3p#-1_2|lv5p_8|lv3pT_2|nta#T_4|exact_9|lv5pT_8|total_25|nta#T#1_4|lv5p#-1_8|lv3p_2|mv_2
hsa-miR-6859-5p	hsa-mir-6859-3	25	6	1.70241	4.13765	5p	lv3p#-1_2|lv5p_8|lv3pT_2|nta#T_4|exact_9|lv5pT_8|total_25|nta#T#1_4|lv5p#-1_8|lv3p_2|mv_2
hsa-miR-6859-5p	hsa-mir-6859-4	25	6	1.70241	4.13765	5p	lv3p#-1_2|lv5p_8|lv3pT_2|nta#T_4|exact_9|lv5pT_8|total_25|nta#T#1_4|lv5p#-1_8|lv3p_2|mv_2
hsa-miR-6859-5p	hsa-mir-6859-2	25	6	1.70241	4.13765	5p	lv3p#-1_2|lv5p_8|lv3pT_2|nta#T_4|exact_9|lv5pT_8|total_25|nta#T#1_4|lv5p#-1_8|lv3p_2|mv_2
hsa-miR-6859-5p	hsa-mir-6859-2	25	6	1.70241	4.13765	5p	lv3p#-1_2|lv5p_8|lv3pT_2|nta#T_4|exact_9|lv5pT_8|total_25|nta#T#1_4|lv5p#-1_8|lv3p_2|mv_2
hsa-miR-6859-5p	hsa-mir-6859-3	25	6	1.70241	4.13765	5p	lv3p#-1_2|lv5p_8|lv3pT_2|nta#T_4|exact_9|lv5pT_8|total_25|nta#T#1_4|lv5p#-1_8|lv3p_2|mv_2
hsa-miR-6859-5p	hsa-mir-6859-1	25	6	1.70241	4.13765	5p	lv3p#-1_2|lv5p_8|lv3pT_2|nta#T_4|exact_9|lv5pT_8|total_25|nta#T#1_4|lv5p#-1_8|lv3p_2|mv_2
hsa-miR-6859-5p	hsa-mir-6859-2	25	6	1.70241	4.13765	5p	lv3p#-1_2|lv5p_8|lv3pT_2|nta#T_4|exact_9|lv5pT_8|total_25|nta#T#1_4|lv5p#-1_8|lv3p_2|mv_2
hsa-miR-6859-5p	hsa-mir-6859-4	25	6	1.70241	4.13765	5p	lv3p#-1_2|lv5p_8|lv3pT_2|nta#T_4|exact_9|lv5pT_8|total_25|nta#T#1_4|lv5p#-1_8|lv3p_2|mv_2
hsa-miR-6859-5p	hsa-mir-6859-4	25	6	1.70241	4.13765	5p	lv3p#-1_2|lv5p_8|lv3pT_2|nta#T_4|exact_9|lv5pT_8|total_25|nta#T#1_4|lv5p#-1_8|lv3p_2|mv_2
hsa-miR-769-3p	hsa-mir-769	24	5	1.63432	3.97214	3p	lv5p_3|lv5pT_3|exact_7|lv5p#-1_3|nta#T#2_4|total_24|nta#T#1_10|nta#T_14
hsa-miR-17-3p	hsa-mir-17	24	6	1.63432	3.97214	3p	lv3p#-1_4|lv3pT_17|nta#T_5|lv3p#1_2|total_24|nta#T#1_5|lv3p_19|lv3p#-3_10|lv3pE_2|lv3p#-2_3
hsa-miR-7845-5p	hsa-mir-7845	24	3	1.63432	3.97214	5p	mv_2|lv3p#-5_18|lv3pE_4|total_24|lv3p_22|lv3pT_18|lv3p#1_4
hsa-miR-452-5p	hsa-mir-452	24	6	1.63432	3.97214	5p	mv_14|lv3pE_10|total_24|lv3p_10|lv3p#2_7|lv3p#1_3
hsa-miR-27a-5p	hsa-mir-27a	24	5	1.63432	3.97214	5p	nta#C_3|lv3p#-1_8|exact_9|total_24|exactNucVar_4|lv3p_8|nta#C#1_3|lv3pT_8
hsa-miR-6772-5p	hsa-mir-6772	23	4	1.56622	3.80664	5p	lv5p_14|lv5p#2_2|lv5p#1_12|exact_6|lv5pE_14|total_23|nta#T#1_3|nta#T_3
hsa-miR-4326	hsa-mir-4326	23	6	1.56622	3.80664	-	nta#A_2|nta#T_14|lv3p#4_2|lv3p#3_5|nta#A#1_2|total_23|nta#T#1_14|lv3p_7|lv3pE_7
hsa-miR-3661	hsa-mir-3661	23	5	1.56622	3.80664	5p	lv3p#-1_3|nta#A_4|lv3pT_3|nta#T_14|exact_2|nta#A#1_4|total_23|nta#T#1_14|lv3p_3
hsa-miR-296-5p	hsa-mir-296	23	2	1.56622	3.80664	5p	lv5p_2|lv5p#1_2|exact_21|lv5pE_2|total_23
hsa-miR-374a-5p	hsa-mir-374a	23	3	1.56622	3.80664	5p	lv3pE_2|exact_4|lv3p#-1_17|total_23|lv3p_19|lv3pT_17|lv3p#1_2
hsa-miR-330-5p	hsa-mir-330	22	5	1.49812	3.64113	5p	lv3p#-1_5|nta#A_4|lv3pT_5|nta#T_2|exact_3|lv3p#1_8|nta#A#1_4|total_22|nta#T#1_2|lv3p_13|lv3pE_8
hsa-miR-3074-5p	hsa-mir-3074	22	4	1.49812	3.64113	5p	mv_2|lv5p_2|lv3pE_18|lv5p#1_2|lv5pE_2|total_22|lv3p_18|lv3p#1_18
hsa-miR-2277-5p	hsa-mir-2277	21	6	1.43003	3.47562	5p	lv3p#-1_5|nta#A_2|lv3pT_5|nta#T_11|exact_3|nta#A#1_2|total_21|nta#T#1_11|lv3p_5
hsa-miR-6892-5p	hsa-mir-6892	21	4	1.43003	3.47562	5p	exact_2|nta#T#3_8|nta#T#2_7|total_21|nta#T#1_4|nta#T_19
hsa-miR-6877-5p	hsa-mir-6877	21	5	1.43003	3.47562	5p	mv_19|total_21|nta#T#1_2|nta#T_2
hsa-miR-502-3p	hsa-mir-502	21	4	1.43003	3.47562	3p	lv3p#-1_10|lv3pT_10|nta#T_6|exact_3|lv3p#1_2|total_21|nta#T#1_6|lv3p_12|lv3pE_2
hsa-miR-4707-3p	hsa-mir-4707	20	1	1.36193	3.31012	3p	exact_20|total_20
hsa-miR-550a-3p	hsa-mir-550a-1	20	6	1.36193	3.31012	3p	lv5p_2|lv3pT_2|nta#T_2|exact_7|lv5pT_2|total_20|nta#T#1_2|lv5p#-1_2|lv3p_2|mv_2|exactNucVar_5|lv3p#-2_2
hsa-miR-29b-3p	hsa-mir-29b-1	20	3	1.36193	3.31012	3p	mv_2|lv3p#-2_2|exact_16|total_20|lv3p_2|lv3pT_2
hsa-miR-200b-3p	hsa-mir-200b	20	5	1.36193	3.31012	3p	nta#C#2_2|nta#C_2|nta#T_9|exact_4|lv3p#1_5|total_20|nta#T#1_9|lv3p_5|lv3pE_5
hsa-miR-29b-3p	hsa-mir-29b-2	20	3	1.36193	3.31012	3p	mv_2|lv3p#-2_2|exact_16|total_20|lv3p_2|lv3pT_2
hsa-miR-668-3p	hsa-mir-668	20	3	1.36193	3.31012	3p	mv_8|lv3pE_12|total_20|lv3p_12|lv3p#1_12
hsa-miR-338-3p	hsa-mir-338	20	5	1.36193	3.31012	3p	lv3p#-1_4|lv3pT_8|exact_6|lv3p#1_6|total_20|lv3p_14|lv3p#-3_2|lv3pE_6|lv3p#-2_2
hsa-miR-550a-3-5p	hsa-mir-550a-3	20	4	1.36193	3.31012	5p	mv_12|lv3pE_8|total_20|lv3p_8|lv3p#3_4|lv3p#2_4
hsa-miR-550a-3p	hsa-mir-550a-3	20	6	1.36193	3.31012	3p	lv5p_2|lv3pT_2|nta#T_2|exact_7|lv5pT_2|total_20|nta#T#1_2|lv5p#-1_2|lv3p_2|mv_2|exactNucVar_5|lv3p#-2_2
hsa-miR-550a-3p	hsa-mir-550a-2	20	6	1.36193	3.31012	3p	lv5p_2|lv3pT_2|nta#T_2|exact_7|lv5pT_2|total_20|nta#T#1_2|lv5p#-1_2|lv3p_2|mv_2|exactNucVar_5|lv3p#-2_2
hsa-miR-6862-5p	hsa-mir-6862-2	19	5	1.29383	3.14461	5p	lv3p#-1_8|lv5p#1_2|lv5p_2|lv3pT_8|lv5pE_2|exact_5|total_19|lv3p_8|mv_4
hsa-miR-375-3p	hsa-mir-375	19	2	1.29383	3.14461	3p	lv3p#-1_4|exact_15|total_19|lv3p_4|lv3pT_4
hsa-miR-6862-5p	hsa-mir-6862-2	19	5	1.29383	3.14461	5p	lv3p#-1_8|lv5p#1_2|lv5p_2|lv3pT_8|lv5pE_2|exact_5|total_19|lv3p_8|mv_4
hsa-miR-1914-5p	hsa-mir-1914	19	4	1.29383	3.14461	5p	nta#A_2|nta#T_6|lv3p#1_11|nta#A#1_2|total_19|nta#T#2_2|nta#T#1_4|lv3p_11|lv3pE_11
hsa-miR-329-3p	hsa-mir-329-1	19	4	1.29383	3.14461	3p	mv_3|lv3p#-2_2|lv3p#-1_7|exact_7|total_19|lv3p_9|lv3pT_9
hsa-miR-5189-3p	hsa-mir-5189	19	7	1.29383	3.14461	3p	lv3pE_8|exact_3|total_19|nta#T#1_8|lv3p_8|lv3p#3_2|nta#T_8|lv3p#2_6
hsa-miR-211-5p	hsa-mir-211	19	2	1.29383	3.14461	5p	exact_15|total_19|exactNucVar_4
hsa-miR-329-3p	hsa-mir-329-2	19	4	1.29383	3.14461	3p	mv_3|lv3p#-2_2|lv3p#-1_7|exact_7|total_19|lv3p_9|lv3pT_9
hsa-miR-6862-5p	hsa-mir-6862-1	19	5	1.29383	3.14461	5p	lv3p#-1_8|lv5p#1_2|lv5p_2|lv3pT_8|lv5pE_2|exact_5|total_19|lv3p_8|mv_4
hsa-miR-4677-3p	hsa-mir-4677	19	3	1.29383	3.14461	3p	lv3pE_5|exact_12|total_19|exactNucVar_2|lv3p_5|lv3p#1_5
hsa-miR-4784	hsa-mir-4784	19	4	1.29383	3.14461	5p	nta#A_2|nta#T_5|exact_3|lv3p#2_9|nta#A#1_2|total_19|nta#T#1_5|lv3p_9|lv3pE_9
hsa-miR-6741-5p	hsa-mir-6741	19	6	1.29383	3.14461	5p	mv_2|lv3p#-2_2|nta#T#2_3|total_19|lv3p_2|nta#T#1_12|nta#T_15|lv3pT_2
hsa-miR-323a-5p	hsa-mir-323a	19	3	1.29383	3.14461	5p	exact_2|lv3p#-1_15|nta#T#2_2|total_19|lv3p_15|nta#T_2|lv3pT_15
hsa-miR-6862-5p	hsa-mir-6862-1	19	5	1.29383	3.14461	5p	lv3p#-1_8|lv5p#1_2|lv5p_2|lv3pT_8|lv5pE_2|exact_5|total_19|lv3p_8|mv_4
hsa-miR-376c-3p	hsa-mir-376c	19	2	1.29383	3.14461	3p	exact_12|total_19|exactNucVar_7
hsa-miR-454-5p	hsa-mir-454	19	4	1.29383	3.14461	5p	lv3pE_4|lv3p#-1_2|exact_11|total_19|exactNucVar_2|lv3p_6|lv3pT_2|lv3p#1_4
hsa-miR-9-5p	hsa-mir-9-3	18	4	1.22574	2.97911	5p	lv3p#-1_6|nta#A_2|lv3pT_6|nta#T_2|exact_8|nta#A#1_2|total_18|nta#T#1_2|lv3p_6
hsa-miR-509-3p	hsa-mir-509-2	18	3	1.22574	2.97911	3p	lv3pE_11|exact_5|nta#T#2_2|total_18|lv3p_11|nta#T_2|lv3p#1_11
hsa-miR-3191-3p	hsa-mir-3191	18	6	1.22574	2.97911	3p	lv3p#-1_2|nta#A_2|lv3pT_4|nta#T_9|exact_3|nta#A#1_2|total_18|nta#T#1_9|lv3p_4|lv3p#-3_2
hsa-miR-509-3p	hsa-mir-509-3	18	3	1.22574	2.97911	3p	lv3pE_11|exact_5|nta#T#2_2|total_18|lv3p_11|nta#T_2|lv3p#1_11
hsa-miR-487a-5p	hsa-mir-487a	18	2	1.22574	2.97911	5p	exact_16|total_18|nta#T#1_2|nta#T_2
hsa-miR-509-3p	hsa-mir-509-2	18	3	1.22574	2.97911	3p	lv3pE_11|exact_5|nta#T#2_2|total_18|lv3p_11|nta#T_2|lv3p#1_11
hsa-miR-29c-3p	hsa-mir-29c	18	4	1.22574	2.97911	3p	lv3p#-2_3|nta#A_3|exact_4|lv3p#-1_8|nta#A#1_3|total_18|lv3p_11|lv3pT_11
hsa-miR-509-3p	hsa-mir-509-1	18	3	1.22574	2.97911	3p	lv3pE_11|exact_5|nta#T#2_2|total_18|lv3p_11|nta#T_2|lv3p#1_11
hsa-miR-9-5p	hsa-mir-9-1	18	4	1.22574	2.97911	5p	lv3p#-1_6|nta#A_2|lv3pT_6|nta#T_2|exact_8|nta#A#1_2|total_18|nta#T#1_2|lv3p_6
hsa-miR-331-5p	hsa-mir-331	18	6	1.22574	2.97911	5p	mv_7|lv3p#-2_4|exact_3|lv3p#-1_4|total_18|lv3p_8|lv3pT_8
hsa-miR-5010-5p	hsa-mir-5010	18	4	1.22574	2.97911	5p	lv3pE_2|lv3p#-2_2|lv3p#-1_2|exact_12|total_18|lv3p_6|lv3pT_4|lv3p#1_2
hsa-miR-6513-5p	hsa-mir-6513	18	4	1.22574	2.97911	5p	lv3p#-1_4|lv5p_3|lv3pT_4|exact_9|lv3p#1_2|lv5pT_3|total_18|lv5p#-1_3|lv3p_6|lv3pE_2
hsa-miR-9-5p	hsa-mir-9-2	18	4	1.22574	2.97911	5p	lv3p#-1_6|nta#A_2|lv3pT_6|nta#T_2|exact_8|nta#A#1_2|total_18|nta#T#1_2|lv3p_6
hsa-miR-3064-5p	hsa-mir-3064	17	6	1.15764	2.8136	5p	lv3p#-1_3|lv3pT_5|nta#T_3|exact_4|lv3p#2_2|lv3p#1_3|total_17|nta#T#1_3|lv3p_10|lv3pE_5|lv3p#-2_2
hsa-miR-487a-3p	hsa-mir-487a	17	3	1.15764	2.8136	3p	lv3p#-1_2|exact_11|total_17|lv3p_2|exactNucVar_4|lv3pT_2
hsa-miR-1180-3p	hsa-mir-1180	17	4	1.15764	2.8136	3p	lv3p#-2_6|lv3p#-1_2|nta#A_2|exact_7|nta#A#1_2|total_17|lv3p_8|lv3pT_8
hsa-miR-664a-3p	hsa-mir-664a	17	3	1.15764	2.8136	3p	lv5p_2|lv5pT_2|lv3pE_2|exact_13|lv5p#-1_2|total_17|lv3p_2|lv3p#1_2
hsa-miR-337-3p	hsa-mir-337	17	4	1.15764	2.8136	3p	lv3p#-1_3|lv5p_8|lv3pT_3|exact_4|total_17|lv5pT_8|lv5p#-1_8|lv3p_3|mv_2
hsa-miR-3613-3p	hsa-mir-3613	17	2	1.15764	2.8136	3p	lv3p#-2_17|total_17|lv3p_17|lv3pT_17
hsa-miR-5701	hsa-mir-5701-1	16	3	1.08954	2.64809	5p	lv5p_16|lv5pT_16|lv5p#-4_3|lv5p#-3_6|lv5p#-2_7|total_16
hsa-miR-5701	hsa-mir-5701-2	16	3	1.08954	2.64809	5p	lv5p_16|lv5pT_16|lv5p#-4_3|lv5p#-3_6|lv5p#-2_7|total_16
hsa-miR-5701	hsa-mir-5701-1	16	3	1.08954	2.64809	5p	lv5p_16|lv5pT_16|lv5p#-4_3|lv5p#-3_6|lv5p#-2_7|total_16
hsa-miR-154-5p	hsa-mir-154	16	2	1.08954	2.64809	5p	exact_13|total_16|nta#T#1_3|nta#T_3
hsa-miR-203a-3p	hsa-mir-203a	16	2	1.08954	2.64809	3p	mv_7|lv3p#-6_9|total_16|lv3p_9|lv3pT_9
hsa-miR-5701	hsa-mir-5701-3	16	3	1.08954	2.64809	5p	lv5p_16|lv5pT_16|lv5p#-4_3|lv5p#-3_6|lv5p#-2_7|total_16
hsa-miR-5701	hsa-mir-5701-1	16	3	1.08954	2.64809	5p	lv5p_16|lv5pT_16|lv5p#-4_3|lv5p#-3_6|lv5p#-2_7|total_16
hsa-miR-5701	hsa-mir-5701-2	16	3	1.08954	2.64809	5p	lv5p_16|lv5pT_16|lv5p#-4_3|lv5p#-3_6|lv5p#-2_7|total_16
hsa-miR-5701	hsa-mir-5701-2	16	3	1.08954	2.64809	5p	lv5p_16|lv5pT_16|lv5p#-4_3|lv5p#-3_6|lv5p#-2_7|total_16
hsa-miR-5701	hsa-mir-5701-3	16	3	1.08954	2.64809	5p	lv5p_16|lv5pT_16|lv5p#-4_3|lv5p#-3_6|lv5p#-2_7|total_16
hsa-miR-5701	hsa-mir-5701-2	16	3	1.08954	2.64809	5p	lv5p_16|lv5pT_16|lv5p#-4_3|lv5p#-3_6|lv5p#-2_7|total_16
hsa-miR-3173-5p	hsa-mir-3173	16	4	1.08954	2.64809	5p	mv_6|lv3pE_3|exact_7|total_16|lv3p_3|lv3p#1_3
hsa-miR-5701	hsa-mir-5701-1	16	3	1.08954	2.64809	5p	lv5p_16|lv5pT_16|lv5p#-4_3|lv5p#-3_6|lv5p#-2_7|total_16
hsa-miR-5701	hsa-mir-5701-3	16	3	1.08954	2.64809	5p	lv5p_16|lv5pT_16|lv5p#-4_3|lv5p#-3_6|lv5p#-2_7|total_16
hsa-miR-5701	hsa-mir-5701-3	16	3	1.08954	2.64809	5p	lv5p_16|lv5pT_16|lv5p#-4_3|lv5p#-3_6|lv5p#-2_7|total_16
hsa-miR-497-5p	hsa-mir-497	15	1	1.02145	2.48259	5p	exact_15|total_15
hsa-miR-92b-5p	hsa-mir-92b	15	3	1.02145	2.48259	5p	lv3pE_15|total_15|lv3p_15|lv3p#2_3|lv3p#1_12
hsa-miR-3120-5p	hsa-mir-3120	15	6	1.02145	2.48259	5p	lv3p#-1_2|nta#A_2|lv3pT_2|nta#T_7|exact_4|nta#A#1_2|total_15|nta#T#2_2|nta#T#1_5|lv3p_2
hsa-miR-671-5p	hsa-mir-671	15	4	1.02145	2.48259	5p	lv3pE_10|total_15|nta#T#1_5|lv3p_10|nta#T_5|lv3p#2_4|lv3p#1_6
hsa-miR-4786-5p	hsa-mir-4786	15	2	1.02145	2.48259	5p	lv5p_11|lv5p#1_11|exact_4|lv5pE_11|total_15
hsa-miR-3605-3p	hsa-mir-3605	15	3	1.02145	2.48259	3p	lv3p#-2_9|exact_3|total_15|nta#T#1_3|lv3p_9|nta#T_3|lv3pT_9
hsa-miR-889-3p	hsa-mir-889	15	2	1.02145	2.48259	3p	exact_13|total_15|exactNucVar_2
hsa-miR-24-2-5p	hsa-mir-24-2	15	3	1.02145	2.48259	5p	lv5p_2|mv_13|lv5p#1_2|lv5pE_2|total_15
hsa-miR-4485-3p	hsa-mir-4485	14	7	0.953351	2.31708	3p	mv_6|lv3p#-3_2|nta#A_6|nta#A#1_6|total_14|lv3p_2|lv3pT_2
hsa-miR-320e	hsa-mir-320e	14	5	0.953351	2.31708	3p	mv_9|lv3pE_2|total_14|lv3p_2|nta#T#1_3|lv3p#3_2|nta#T_3
hsa-miR-4688	hsa-mir-4688	14	5	0.953351	2.31708	3p	nta#A_2|exact_5|nta#A#1_2|nta#T#2_3|total_14|nta#T#1_4|nta#UA_2|nta#T_7
hsa-miR-550a-5p	hsa-mir-550a-1	14	3	0.953351	2.31708	5p	lv3p#-2_6|lv3p#-1_3|total_14|nta#T#1_5|lv3p_9|nta#T_5|lv3pT_9
hsa-miR-636	hsa-mir-636	14	3	0.953351	2.31708	3p	lv3p#-2_2|lv3p#-1_2|exact_10|total_14|lv3p_4|lv3pT_4
hsa-miR-6751-5p	hsa-mir-6751	14	6	0.953351	2.31708	5p	mv_3|lv3p#-2_2|exact_3|total_14|lv3p_2|nta#T#1_6|nta#T_6|lv3pT_2
hsa-miR-412-5p	hsa-mir-412	14	1	0.953351	2.31708	5p	exact_14|total_14
hsa-miR-744-3p	hsa-mir-744	14	5	0.953351	2.31708	3p	exact_3|lv3p#-1_6|nta#T#2_2|total_14|exactNucVar_3|lv3p_6|nta#T_2|lv3pT_6
hsa-miR-4449	hsa-mir-4449	14	6	0.953351	2.31708	3p	mv_10|nta#A_4|nta#A#1_4|total_14
hsa-miR-550a-5p	hsa-mir-550a-2	14	3	0.953351	2.31708	5p	lv3p#-2_6|lv3p#-1_3|total_14|nta#T#1_5|lv3p_9|nta#T_5|lv3pT_9
hsa-miR-6515-5p	hsa-mir-6515	14	3	0.953351	2.31708	5p	lv3p#-1_3|exact_7|total_14|lv3p_3|exactNucVar_4|lv3pT_3
hsa-miR-628-5p	hsa-mir-628	14	3	0.953351	2.31708	5p	lv3pE_3|exact_9|total_14|nta#T#1_2|lv3p_3|nta#T_2|lv3p#2_3
hsa-miR-3158-3p	hsa-mir-3158-2	13	4	0.885254	2.15158	3p	lv3p#-1_3|lv3pT_3|nta#T_4|exact_4|lv3p#1_2|total_13|nta#T#1_4|lv3p_5|lv3pE_2
hsa-miR-4676-5p	hsa-mir-4676	13	4	0.885254	2.15158	5p	lv5p_2|lv3pE_5|lv5p#1_2|exact_6|lv5pE_2|total_13|lv3p_5|lv3p#1_5
hsa-miR-296-3p	hsa-mir-296	13	5	0.885254	2.15158	3p	mv_4|lv3p#-4_2|lv3p#-2_4|total_13|nta#T#1_3|lv3p_6|nta#T_3|lv3pT_6
hsa-miR-3158-3p	hsa-mir-3158-1	13	4	0.885254	2.15158	3p	lv3p#-1_3|lv3pT_3|nta#T_4|exact_4|lv3p#1_2|total_13|nta#T#1_4|lv3p_5|lv3pE_2
hsa-miR-3691-5p	hsa-mir-3691	13	4	0.885254	2.15158	5p	mv_9|lv3p#-2_2|nta#T#3_2|total_13|lv3p_2|nta#T_2|lv3pT_2
hsa-miR-187-3p	hsa-mir-187	13	4	0.885254	2.15158	3p	nta#T#3_3|exact_5|nta#T#2_5|total_13|nta#T_8
hsa-miR-576-5p	hsa-mir-576	12	2	0.817158	1.98607	5p	lv3pE_9|exact_3|total_12|lv3p_9|lv3p#1_9
hsa-miR-6779-5p	hsa-mir-6779	12	4	0.817158	1.98607	5p	mv_2|lv5p_7|lv5pT_3|lv5p#1_4|exact_3|lv5pE_4|lv5p#-1_3|total_12
hsa-miR-2355-5p	hsa-mir-2355	12	2	0.817158	1.98607	5p	lv3pE_7|exact_5|total_12|lv3p_7|lv3p#1_7
hsa-miR-3620-5p	hsa-mir-3620	12	2	0.817158	1.98607	5p	lv3p#-2_2|lv3p#-1_10|total_12|lv3p_12|lv3pT_12
hsa-miR-1234-3p	hsa-mir-1234	12	4	0.817158	1.98607	3p	lv3pE_7|exact_2|total_12|nta#T#1_3|lv3p_7|nta#T_3|lv3p#2_2|lv3p#1_5
hsa-miR-589-3p	hsa-mir-589	12	4	0.817158	1.98607	3p	mv_2|lv5p_2|lv5pT_2|lv5p#-2_2|exact_4|total_12|nta#T#1_4|nta#T_4
hsa-miR-5006-3p	hsa-mir-5006	12	4	0.817158	1.98607	3p	nta#A_2|nta#A#1_2|nta#T#2_6|total_12|nta#T#1_4|nta#T_10
hsa-miR-2277-3p	hsa-mir-2277	11	3	0.749061	1.82056	3p	mv_4|lv3pE_5|total_11|lv3p_5|nta#T#1_2|nta#T_2|lv3p#1_5
hsa-miR-6514-5p	hsa-mir-6514	11	5	0.749061	1.82056	5p	mv_4|lv5p_3|lv5pT_3|lv3p#-1_4|lv5p#-1_3|total_11|lv3p_4|lv3pT_4
hsa-miR-4446-5p	hsa-mir-4446	11	3	0.749061	1.82056	5p	mv_4|lv3p#-1_3|exact_4|total_11|lv3p_3|lv3pT_3
hsa-miR-432-3p	hsa-mir-432	11	2	0.749061	1.82056	3p	lv5p_2|lv5p#1_2|exact_9|lv5pE_2|total_11
hsa-miR-6763-5p	hsa-mir-6763	11	5	0.749061	1.82056	5p	mv_7|total_11|nta#T#1_4|nta#T_4
hsa-miR-3176	hsa-mir-3176	11	3	0.749061	1.82056	3p	lv3pE_9|nta#A_2|nta#A#1_2|total_11|lv3p#4_6|lv3p_9|lv3p#3_3
hsa-miR-7110-5p	hsa-mir-7110	11	2	0.749061	1.82056	5p	lv3pE_9|nta#A_2|nta#A#1_2|total_11|lv3p_9|lv3p#1_9
hsa-miR-3182	hsa-mir-3182	11	2	0.749061	1.82056	5p	lv3p#-2_6|lv3p#-1_5|total_11|lv3p_11|lv3pT_11
hsa-miR-197-5p	hsa-mir-197	11	4	0.749061	1.82056	5p	lv3p#-1_2|nta#A_2|lv3pT_7|lv3p#1_2|nta#A#1_2|total_11|lv3p_9|lv3pE_2|lv3p#-2_5
hsa-miR-541-3p	hsa-mir-541	11	2	0.749061	1.82056	3p	lv3p#-1_2|exact_9|total_11|lv3p_2|lv3pT_2
hsa-miR-6793-5p	hsa-mir-6793	11	3	0.749061	1.82056	5p	mv_2|lv3p#-1_2|exact_7|total_11|lv3p_2|lv3pT_2
hsa-miR-301b-3p	hsa-mir-301b	11	2	0.749061	1.82056	3p	exact_9|total_11|exactNucVar_2
hsa-miR-6842-5p	hsa-mir-6842	11	5	0.749061	1.82056	5p	lv3p#-1_2|lv5p#1_2|lv5p_2|nta#A_2|lv3pT_2|lv5pE_2|nta#A#1_2|total_11|lv3p_2|mv_5
hsa-miR-494-3p	hsa-mir-494	11	1	0.749061	1.82056	3p	lv3pE_11|total_11|lv3p_11|lv3p#1_11
hsa-miR-4748	hsa-mir-4748	11	1	0.749061	1.82056	5p	exact_11|total_11
hsa-miR-3175	hsa-mir-3175	11	2	0.749061	1.82056	5p	exact_7|total_11|exactNucVar_4
hsa-miR-6511b-5p	hsa-mir-6511b-2	10	5	0.680965	1.65506	5p	mv_2|lv3p#-2_2|total_10|nta#T#1_6|lv3p_2|nta#T_6|lv3pT_2
hsa-miR-605-3p	hsa-mir-605	10	2	0.680965	1.65506	3p	mv_2|total_10|exactNucVar_8
hsa-miR-3150b-3p	hsa-mir-3150b	10	3	0.680965	1.65506	3p	nta#A_2|exact_6|nta#A#1_2|total_10|nta#T#1_2|nta#T_2
hsa-miR-542-5p	hsa-mir-542	10	2	0.680965	1.65506	5p	lv3p#-1_5|exact_5|total_10|lv3p_5|lv3pT_5
hsa-miR-6511a-5p	hsa-mir-6511a-3	10	5	0.680965	1.65506	5p	mv_4|total_10|nta#T#1_6|nta#T_6
hsa-miR-6511a-5p	hsa-mir-6511a-2	10	5	0.680965	1.65506	5p	mv_4|total_10|nta#T#1_6|nta#T_6
hsa-miR-6511a-5p	hsa-mir-6511a-3	10	5	0.680965	1.65506	5p	mv_4|total_10|nta#T#1_6|nta#T_6
hsa-miR-6511a-5p	hsa-mir-6511a-4	10	5	0.680965	1.65506	5p	mv_4|total_10|nta#T#1_6|nta#T_6
hsa-miR-6511b-5p	hsa-mir-6511b-2	10	5	0.680965	1.65506	5p	mv_2|lv3p#-2_2|total_10|nta#T#1_6|lv3p_2|nta#T_6|lv3pT_2
hsa-miR-195-5p	hsa-mir-195	10	3	0.680965	1.65506	5p	lv3pE_4|exact_3|total_10|exactNucVar_3|lv3p_4|lv3p#1_4
hsa-miR-6511a-5p	hsa-mir-6511a-3	10	5	0.680965	1.65506	5p	mv_4|total_10|nta#T#1_6|nta#T_6
hsa-miR-6511a-5p	hsa-mir-6511a-3	10	5	0.680965	1.65506	5p	mv_4|total_10|nta#T#1_6|nta#T_6
hsa-miR-6511a-5p	hsa-mir-6511a-2	10	5	0.680965	1.65506	5p	mv_4|total_10|nta#T#1_6|nta#T_6
hsa-miR-4741	hsa-mir-4741	10	4	0.680965	1.65506	3p	nta#A_4|lv3pT_2|mlv3p_2|nta#T_2|nta#A#1_4|mlv3p#2_2|total_10|nta#T#1_2|lv3p_2|lv3p#-3_2
hsa-miR-4710	hsa-mir-4710	10	1	0.680965	1.65506	5p	lv3p#-1_10|total_10|lv3p_10|lv3pT_10
hsa-miR-125b-2-3p	hsa-mir-125b-2	10	3	0.680965	1.65506	3p	mv_3|lv5p_4|lv5pT_4|lv5p#-2_4|total_10|nta#T#1_3|nta#T_3
hsa-miR-6511a-5p	hsa-mir-6511a-1	10	5	0.680965	1.65506	5p	mv_4|total_10|nta#T#1_6|nta#T_6
hsa-miR-3190-3p	hsa-mir-3190	10	4	0.680965	1.65506	3p	mv_2|nta#A_2|exact_4|nta#A#1_2|total_10|nta#T#1_2|nta#T_2
hsa-miR-6511a-5p	hsa-mir-6511a-2	10	5	0.680965	1.65506	5p	mv_4|total_10|nta#T#1_6|nta#T_6
hsa-miR-6511a-5p	hsa-mir-6511a-4	10	5	0.680965	1.65506	5p	mv_4|total_10|nta#T#1_6|nta#T_6
hsa-miR-6511a-5p	hsa-mir-6511a-1	10	5	0.680965	1.65506	5p	mv_4|total_10|nta#T#1_6|nta#T_6
hsa-miR-4732-3p	hsa-mir-4732	10	3	0.680965	1.65506	3p	lv3pE_5|exact_5|total_10|lv3p_5|lv3p#2_2|lv3p#1_3
hsa-miR-6511b-5p	hsa-mir-6511b-1	10	5	0.680965	1.65506	5p	mv_2|lv3p#-2_2|total_10|nta#T#1_6|lv3p_2|nta#T_6|lv3pT_2
hsa-miR-6511a-5p	hsa-mir-6511a-2	10	5	0.680965	1.65506	5p	mv_4|total_10|nta#T#1_6|nta#T_6
hsa-miR-6511a-5p	hsa-mir-6511a-4	10	5	0.680965	1.65506	5p	mv_4|total_10|nta#T#1_6|nta#T_6
hsa-miR-6511a-5p	hsa-mir-6511a-1	10	5	0.680965	1.65506	5p	mv_4|total_10|nta#T#1_6|nta#T_6
hsa-miR-548l	hsa-mir-548l	10	3	0.680965	1.65506	5p	lv3p#-1_4|exact_4|total_10|nta#T#1_2|lv3p_4|nta#T_2|lv3pT_4
hsa-miR-127-5p	hsa-mir-127	10	3	0.680965	1.65506	5p	mv_5|lv3pE_5|total_10|lv3p_5|lv3p#1_5
hsa-miR-144-5p	hsa-mir-144	10	1	0.680965	1.65506	5p	lv3pE_10|total_10|lv3p_10|lv3p#1_10
hsa-miR-6511a-5p	hsa-mir-6511a-4	10	5	0.680965	1.65506	5p	mv_4|total_10|nta#T#1_6|nta#T_6
hsa-miR-6511a-5p	hsa-mir-6511a-1	10	5	0.680965	1.65506	5p	mv_4|total_10|nta#T#1_6|nta#T_6
hsa-miR-382-3p	hsa-mir-382	10	2	0.680965	1.65506	3p	lv3pE_5|exact_5|total_10|lv3p_5|lv3p#1_5
hsa-miR-6511b-5p	hsa-mir-6511b-1	10	5	0.680965	1.65506	5p	mv_2|lv3p#-2_2|total_10|nta#T#1_6|lv3p_2|nta#T_6|lv3pT_2
hsa-miR-3617-5p	hsa-mir-3617	10	1	0.680965	1.65506	5p	exact_10|total_10
hsa-miR-369-3p	hsa-mir-369	9	2	0.612868	1.48955	3p	lv3pE_3|exact_6|total_9|lv3p_3|lv3p#1_3
hsa-miR-3124-5p	hsa-mir-3124	9	2	0.612868	1.48955	5p	exact_3|total_9|nta#T#1_6|nta#T_6
hsa-miR-10399-5p	hsa-mir-10399	9	3	0.612868	1.48955	5p	lv3pE_4|exact_3|total_9|exactNucVar_2|lv3p_4|lv3p#1_4
hsa-miR-4516	hsa-mir-4516	9	3	0.612868	1.48955	5p	lv5p_3|lv5pT_3|lv5p#-2_3|lv3p#-1_2|exact_4|total_9|lv3p_2|lv3pT_2
hsa-miR-194-5p	hsa-mir-194-1	9	3	0.612868	1.48955	5p	nta#C_2|lv3p#-1_2|exact_5|total_9|lv3p_2|lv3pT_2|nta#C#1_2
hsa-miR-6786-3p	hsa-mir-6786	9	3	0.612868	1.48955	3p	mv_2|lv5p_2|lv5pT_2|lv5p#-2_2|exact_5|total_9
hsa-miR-6819-3p	hsa-mir-6819	9	1	0.612868	1.48955	3p	exact_9|total_9
hsa-miR-219a-1-3p	hsa-mir-219a-1	9	3	0.612868	1.48955	3p	lv3pE_5|nta#G#1_2|total_9|nta#T#1_2|lv3p_5|nta#T_2|nta#G_2|lv3p#1_5
hsa-miR-1294	hsa-mir-1294	9	1	0.612868	1.48955	5p	exact_9|total_9
hsa-miR-6735-5p	hsa-mir-6735	9	4	0.612868	1.48955	5p	mv_2|lv3p#-4_2|exact_3|total_9|lv3p_2|nta#T#1_2|nta#T_2|lv3pT_2
hsa-let-7g-3p	hsa-let-7g	9	3	0.612868	1.48955	3p	lv5p_3|lv5p#1_3|exact_3|lv5pE_3|total_9|nta#T#1_3|nta#T_3
hsa-miR-23b-5p	hsa-mir-23b	9	4	0.612868	1.48955	5p	lv5p#1_3|lv5p_3|nta#A_2|lv5pE_3|nta#T_2|exact_2|nta#A#1_2|total_9|nta#T#1_2
hsa-miR-194-5p	hsa-mir-194-2	9	3	0.612868	1.48955	5p	nta#C_2|lv3p#-1_2|exact_5|total_9|lv3p_2|lv3pT_2|nta#C#1_2
hsa-miR-659-5p	hsa-mir-659	9	3	0.612868	1.48955	5p	lv3p#-1_2|exact_4|total_9|lv3p_2|exactNucVar_3|lv3pT_2
hsa-miR-629-3p	hsa-mir-629	9	2	0.612868	1.48955	3p	exact_7|total_9|nta#T#1_2|nta#T_2
hsa-miR-4508	hsa-mir-4508	8	3	0.544772	1.32405	5p	mv_8|total_8
hsa-miR-1185-1-3p	hsa-mir-1185-1	8	3	0.544772	1.32405	3p	mv_3|lv3p#-2_2|exact_3|total_8|lv3p_2|lv3pT_2
hsa-miR-6796-5p	hsa-mir-6796	8	3	0.544772	1.32405	5p	nta#T#2_3|total_8|nta#T#1_5|nta#T_8
hsa-miR-145-3p	hsa-mir-145	8	2	0.544772	1.32405	3p	mv_3|nta#A_5|nta#A#1_5|total_8
hsa-miR-3187-3p	hsa-mir-3187	8	3	0.544772	1.32405	3p	lv3pE_2|exact_3|nta#A_3|nta#A#1_3|total_8|lv3p_2|lv3p#2_2
hsa-miR-4701-3p	hsa-mir-4701	8	4	0.544772	1.32405	3p	mv_2|lv3pE_2|total_8|lv3p#4_2|lv3p_2|nta#T#1_4|nta#T_4
hsa-miR-548e-3p	hsa-mir-548e	8	3	0.544772	1.32405	3p	mv_5|exact_3|total_8
hsa-miR-496	hsa-mir-496	8	2	0.544772	1.32405	3p	lv3p#-1_2|exact_6|total_8|lv3p_2|lv3pT_2
hsa-miR-143-5p	hsa-mir-143	8	2	0.544772	1.32405	5p	lv3pE_2|total_8|lv3p_2|nta#T#1_6|nta#T_6|lv3p#1_2
hsa-miR-1268b	hsa-mir-1268b	8	1	0.544772	1.32405	5p	mv_8|total_8
hsa-miR-490-5p	hsa-mir-490	8	1	0.544772	1.32405	5p	exact_8|total_8
hsa-miR-30c-2-3p	hsa-mir-30c-2	8	1	0.544772	1.32405	3p	exact_8|total_8
hsa-miR-337-5p	hsa-mir-337	8	2	0.544772	1.32405	5p	lv3p#-1_3|exact_5|total_8|lv3p_3|lv3pT_3
hsa-miR-2276-3p	hsa-mir-2276	8	3	0.544772	1.32405	3p	lv5p_2|lv5pT_2|lv5p#-1_2|total_8|nta#T#1_6|nta#T_6
hsa-miR-194-3p	hsa-mir-194-2	8	3	0.544772	1.32405	3p	lv3p#-1_3|nta#T#2_2|total_8|lv3p_3|nta#T#1_3|nta#T_5|lv3pT_3
hsa-miR-3192-5p	hsa-mir-3192	8	2	0.544772	1.32405	5p	lv3p#-2_4|lv3p#-1_4|total_8|lv3p_8|lv3pT_8
hsa-miR-6730-5p	hsa-mir-6730	8	3	0.544772	1.32405	5p	mv_4|lv5p_4|lv5pT_4|lv5p#-2_4|total_8
hsa-miR-7-1-3p	hsa-mir-7-1	8	4	0.544772	1.32405	3p	mv_2|nta#C_2|exact_2|total_8|nta#T#1_2|nta#T_2|nta#C#1_2
hsa-miR-1185-2-3p	hsa-mir-1185-2	8	2	0.544772	1.32405	3p	lv3pE_5|exact_3|total_8|lv3p_5|lv3p#1_5
hsa-miR-32-5p	hsa-mir-32	8	2	0.544772	1.32405	5p	lv3p#-2_3|lv3p#-1_5|total_8|lv3p_8|lv3pT_8
hsa-miR-1292-5p	hsa-mir-1292	7	3	0.476675	1.15854	5p	lv5p_2|lv5pT_2|lv5p#-3_2|exact_3|total_7|nta#T#1_2|nta#T_2
hsa-miR-610	hsa-mir-610	7	1	0.476675	1.15854	5p	total_7|nta#T#1_7|nta#T_7
hsa-miR-6865-3p	hsa-mir-6865	7	1	0.476675	1.15854	3p	lv3pE_7|total_7|lv3p_7|lv3p#1_7
hsa-let-7e-3p	hsa-let-7e	7	2	0.476675	1.15854	3p	exact_2|total_7|nta#T#1_5|nta#T_5
hsa-miR-6764-5p	hsa-mir-6764	7	2	0.476675	1.15854	5p	exact_4|total_7|nta#T#1_3|nta#T_3
hsa-miR-504-5p	hsa-mir-504	7	2	0.476675	1.15854	5p	lv5p_3|lv5pT_3|exact_4|lv5p#-1_3|total_7
hsa-miR-616-3p	hsa-mir-616	7	2	0.476675	1.15854	3p	lv5p_5|lv5p#1_5|lv5pE_5|total_7|nta#T#1_2|nta#T_2
hsa-miR-199b-5p	hsa-mir-199b	7	3	0.476675	1.15854	5p	exact_2|nta#A_2|nta#A#1_2|total_7|nta#T#1_3|nta#T_3
hsa-miR-5588-5p	hsa-mir-5588	7	2	0.476675	1.15854	5p	lv3pE_2|exact_5|total_7|lv3p_2|lv3p#1_2
hsa-miR-376a-3p	hsa-mir-376a-1	7	2	0.476675	1.15854	3p	exact_5|total_7|exactNucVar_2
hsa-miR-376a-3p	hsa-mir-376a-2	7	2	0.476675	1.15854	3p	exact_5|total_7|exactNucVar_2
hsa-miR-31-5p	hsa-mir-31	7	2	0.476675	1.15854	5p	lv3pE_7|total_7|lv3p_7|lv3p#2_2|lv3p#1_5
hsa-miR-190a-5p	hsa-mir-190a	7	1	0.476675	1.15854	5p	lv3pE_7|total_7|lv3p_7|lv3p#2_7
hsa-miR-3677-3p	hsa-mir-3677	7	2	0.476675	1.15854	3p	exact_2|total_7|nta#T#1_5|nta#T_5
hsa-miR-212-5p	hsa-mir-212	7	3	0.476675	1.15854	5p	lv5p_2|lv5pT_2|lv3pE_3|exact_2|lv5p#-1_2|total_7|lv3p_3|lv3p#1_3
hsa-miR-193b-3p	hsa-mir-193b	6	2	0.408579	0.993035	3p	lv3p#-1_2|exact_4|total_6|lv3p_2|lv3pT_2
hsa-miR-550b-3p	hsa-mir-550b-1	6	2	0.408579	0.993035	3p	lv5p_4|lv5p#1_4|lv5pE_4|total_6|nta#T#1_2|nta#T_2
hsa-miR-550b-3p	hsa-mir-550b-2	6	2	0.408579	0.993035	3p	lv5p_4|lv5p#1_4|lv5pE_4|total_6|nta#T#1_2|nta#T_2
hsa-miR-7110-3p	hsa-mir-7110	6	2	0.408579	0.993035	3p	mv_3|lv5p_3|lv5p#1_3|lv5pE_3|total_6
hsa-miR-3614-5p	hsa-mir-3614	6	1	0.408579	0.993035	5p	lv3p#-1_6|total_6|lv3p_6|lv3pT_6
hsa-miR-548o-3p	hsa-mir-548o-2	6	1	0.408579	0.993035	3p	exact_6|total_6
hsa-miR-6791-3p	hsa-mir-6791	6	1	0.408579	0.993035	3p	exact_6|total_6
hsa-miR-664b-3p	hsa-mir-664b	6	2	0.408579	0.993035	3p	nta#C_2|exact_4|total_6|nta#C#1_2
hsa-miR-548o-3p	hsa-mir-548o	6	1	0.408579	0.993035	3p	exact_6|total_6
hsa-miR-3162-3p	hsa-mir-3162	6	2	0.408579	0.993035	3p	nta#C_2|total_6|nta#T#1_4|nta#T_4|nta#C#1_2
hsa-miR-4659b-3p	hsa-mir-4659b	6	1	0.408579	0.993035	3p	mv_6|total_6
hsa-miR-4661-5p	hsa-mir-4661	6	2	0.408579	0.993035	5p	nta#T#2_3|total_6|nta#T#1_3|nta#T_6
hsa-miR-4785	hsa-mir-4785	6	2	0.408579	0.993035	3p	lv3pE_2|exact_4|total_6|lv3p_2|lv3p#1_2
hsa-miR-3909	hsa-mir-3909	5	1	0.340482	0.827529	3p	exact_5|total_5
hsa-miR-542-3p	hsa-mir-542	5	2	0.340482	0.827529	3p	mv_3|exact_2|total_5
hsa-miR-2467-5p	hsa-mir-2467	5	2	0.340482	0.827529	5p	lv3p#-1_3|total_5|nta#T#1_2|lv3p_3|nta#T_2|lv3pT_3
hsa-miR-770-5p	hsa-mir-770	5	1	0.340482	0.827529	5p	total_5|nta#T#1_5|nta#T_5
hsa-miR-152-5p	hsa-mir-152	5	1	0.340482	0.827529	5p	exact_5|total_5
hsa-miR-6770-3p	hsa-mir-6770-2	5	2	0.340482	0.827529	3p	mv_2|total_5|nta#T#1_3|nta#T_3
hsa-miR-6770-3p	hsa-mir-6770-3	5	2	0.340482	0.827529	3p	mv_2|total_5|nta#T#1_3|nta#T_3
hsa-miR-141-3p	hsa-mir-141	5	1	0.340482	0.827529	3p	lv3p#-1_5|total_5|lv3p_5|lv3pT_5
hsa-miR-96-5p	hsa-mir-96	5	1	0.340482	0.827529	5p	lv3p#-2_5|total_5|lv3p_5|lv3pT_5
hsa-miR-6770-3p	hsa-mir-6770-2	5	2	0.340482	0.827529	3p	mv_2|total_5|nta#T#1_3|nta#T_3
hsa-miR-19b-1-5p	hsa-mir-19b-1	5	1	0.340482	0.827529	5p	exact_5|total_5
hsa-miR-4787-3p	hsa-mir-4787	5	2	0.340482	0.827529	3p	lv3p#-2_2|lv3p#-1_3|total_5|lv3p_5|lv3pT_5
hsa-miR-548ax	hsa-mir-548ax	5	1	0.340482	0.827529	5p	lv3p#-1_5|total_5|lv3p_5|lv3pT_5
hsa-miR-6770-3p	hsa-mir-6770-1	5	2	0.340482	0.827529	3p	mv_2|total_5|nta#T#1_3|nta#T_3
hsa-miR-204-3p	hsa-mir-204	5	2	0.340482	0.827529	3p	exact_2|total_5|nta#T#1_3|nta#T_3
hsa-miR-6770-3p	hsa-mir-6770-1	5	2	0.340482	0.827529	3p	mv_2|total_5|nta#T#1_3|nta#T_3
hsa-miR-6855-5p	hsa-mir-6855	5	2	0.340482	0.827529	5p	exact_3|total_5|lv3p_2|lv3pT_2|lv3p#-7_2
hsa-miR-3136-5p	hsa-mir-3136	5	2	0.340482	0.827529	5p	lv3p#-3_3|lv3p#-1_2|total_5|lv3p_5|lv3pT_5
hsa-miR-6770-3p	hsa-mir-6770-3	5	2	0.340482	0.827529	3p	mv_2|total_5|nta#T#1_3|nta#T_3
hsa-miR-935	hsa-mir-935	5	1	0.340482	0.827529	3p	lv5p_5|lv5pT_5|lv5p#-1_5|total_5
hsa-miR-6770-3p	hsa-mir-6770-3	5	2	0.340482	0.827529	3p	mv_2|total_5|nta#T#1_3|nta#T_3
hsa-miR-579-5p	hsa-mir-579	5	2	0.340482	0.827529	5p	nta#C_2|lv3p#-1_3|total_5|lv3p_3|nta#C#1_2|lv3pT_3
hsa-miR-4804-5p	hsa-mir-4804	5	2	0.340482	0.827529	5p	nta#A_2|nta#A#1_2|total_5|nta#T#1_3|nta#T_3
hsa-miR-6770-3p	hsa-mir-6770-2	5	2	0.340482	0.827529	3p	mv_2|total_5|nta#T#1_3|nta#T_3
hsa-miR-551b-3p	hsa-mir-551b	5	2	0.340482	0.827529	3p	nta#T#3_2|total_5|nta#T#1_3|nta#T_5
hsa-miR-4466	hsa-mir-4466	5	1	0.340482	0.827529	5p	lv3pE_5|total_5|lv3p_5|lv3p#1_5
hsa-miR-98-3p	hsa-mir-98	5	1	0.340482	0.827529	3p	total_5|nta#T#1_5|nta#T_5
hsa-miR-130a-5p	hsa-mir-130a	5	1	0.340482	0.827529	5p	exact_5|total_5
hsa-miR-138-5p	hsa-mir-138-1	5	2	0.340482	0.827529	5p	lv3pE_3|exact_2|total_5|lv3p_3|lv3p#1_3
hsa-miR-6770-3p	hsa-mir-6770-1	5	2	0.340482	0.827529	3p	mv_2|total_5|nta#T#1_3|nta#T_3
hsa-miR-5581-3p	hsa-mir-5581	5	2	0.340482	0.827529	3p	exact_3|total_5|exactNucVar_2
hsa-miR-33a-5p	hsa-mir-33a	4	1	0.272386	0.662024	5p	lv3p#-1_4|total_4|lv3p_4|lv3pT_4
hsa-miR-215-5p	hsa-mir-215	4	2	0.272386	0.662024	5p	lv3pE_2|exact_2|total_4|lv3p_2|lv3p#1_2
hsa-miR-135a-3p	hsa-mir-135a-1	4	2	0.272386	0.662024	3p	total_4|nta#T#1_4|nta#T_4
hsa-miR-4743-5p	hsa-mir-4743	4	2	0.272386	0.662024	5p	lv3p#-3_2|lv3p#-2_2|total_4|lv3p_4|lv3pT_4
hsa-miR-548ag	hsa-mir-548ag-2	4	1	0.272386	0.662024	5p	lv3pE_4|total_4|lv3p_4|lv3p#1_4
hsa-miR-6743-3p	hsa-mir-6743	4	1	0.272386	0.662024	3p	exact_4|total_4
hsa-miR-6866-5p	hsa-mir-6866	4	2	0.272386	0.662024	5p	mv_4|total_4
hsa-miR-6852-3p	hsa-mir-6852	4	2	0.272386	0.662024	3p	nta#A_2|nta#A#1_2|nta#T#2_2|total_4|nta#T_2
hsa-miR-3609	hsa-mir-3609	4	2	0.272386	0.662024	3p	lv3p#-6_2|lv3p#-2_2|total_4|lv3p_4|lv3pT_4
hsa-miR-3682-3p	hsa-mir-3682	4	2	0.272386	0.662024	3p	total_4|nta#T#1_4|nta#T_4
hsa-miR-483-5p	hsa-mir-483	4	1	0.272386	0.662024	5p	exact_4|total_4
hsa-miR-6861-5p	hsa-mir-6861	4	1	0.272386	0.662024	5p	exact_4|total_4
hsa-miR-584-3p	hsa-mir-584	4	2	0.272386	0.662024	3p	mv_2|total_4|exactNucVar_2
hsa-miR-3913-5p	hsa-mir-3913-1	4	1	0.272386	0.662024	5p	exact_4|total_4
hsa-miR-3913-5p	hsa-mir-3913-2	4	1	0.272386	0.662024	5p	exact_4|total_4
hsa-miR-3944-5p	hsa-mir-3944	4	2	0.272386	0.662024	5p	exact_2|nta#A_2|nta#A#1_2|total_4
hsa-miR-3675-5p	hsa-mir-3675	4	1	0.272386	0.662024	5p	lv5p_4|lv5pT_4|lv5p#-1_4|total_4
hsa-miR-4722-5p	hsa-mir-4722	4	1	0.272386	0.662024	5p	total_4|nta#T#1_4|nta#T_4
hsa-miR-3675-5p	hsa-mir-3675	4	1	0.272386	0.662024	5p	lv5p_4|lv5pT_4|lv5p#-1_4|total_4
hsa-miR-6791-5p	hsa-mir-6791	4	2	0.272386	0.662024	5p	lv5p_2|lv5pT_2|lv5p#-1_2|total_4|nta#T#1_2|nta#T_2
hsa-miR-6782-3p	hsa-mir-6782	4	1	0.272386	0.662024	3p	lv3p#-1_4|total_4|lv3p_4|lv3pT_4
hsa-miR-4734	hsa-mir-4734	4	2	0.272386	0.662024	3p	lv5p_2|mv_2|lv5pT_2|lv5p#-1_2|total_4
hsa-miR-4646-5p	hsa-mir-4646	4	2	0.272386	0.662024	5p	lv3pE_4|total_4|lv3p_4|lv3p#2_2|lv3p#1_2
hsa-miR-378d	hsa-mir-378d-1	4	1	0.272386	0.662024	3p	lv3p#-2_4|total_4|lv3p_4|lv3pT_4
hsa-miR-7-5p	hsa-mir-7-2	4	1	0.272386	0.662024	5p	exact_4|total_4
hsa-miR-3074-3p	hsa-mir-3074	4	2	0.272386	0.662024	3p	exact_2|nta#A_2|nta#A#1_2|total_4
hsa-miR-7-5p	hsa-mir-7-1	4	1	0.272386	0.662024	5p	exact_4|total_4
hsa-miR-6780a-5p	hsa-mir-6780a	4	2	0.272386	0.662024	5p	lv3pE_2|exact_2|total_4|lv3p_2|lv3p#2_2
hsa-miR-548q	hsa-mir-548q	4	2	0.272386	0.662024	5p	mv_4|total_4
hsa-miR-6736-5p	hsa-mir-6736	4	1	0.272386	0.662024	5p	exact_4|total_4
hsa-miR-7-5p	hsa-mir-7-3	4	1	0.272386	0.662024	5p	exact_4|total_4
hsa-miR-378d	hsa-mir-378d-2	4	1	0.272386	0.662024	5p	lv3p#-2_4|total_4|lv3p_4|lv3pT_4
hsa-miR-6890-5p	hsa-mir-6890	4	2	0.272386	0.662024	5p	mv_2|nta#A_2|nta#A#1_2|total_4
hsa-miR-149-5p	hsa-mir-149	4	2	0.272386	0.662024	5p	lv3p#-1_2|total_4|lv3p_2|nta#T#1_2|nta#T_2|lv3pT_2
hsa-miR-9985	hsa-mir-9985	4	1	0.272386	0.662024	5p	lv3p#-4_4|total_4|lv3p_4|lv3pT_4
hsa-miR-877-3p	hsa-mir-877	4	1	0.272386	0.662024	3p	exact_4|total_4
hsa-miR-502-5p	hsa-mir-502	4	1	0.272386	0.662024	5p	mv_4|total_4
hsa-miR-4454	hsa-mir-4454	3	1	0.204289	0.496518	5p	lv5p_3|lv5p#1_3|lv5pE_3|total_3
hsa-miR-6724-5p	hsa-mir-6724-1	3	1	0.204289	0.496518	5p	mv_3|total_3
hsa-miR-6724-5p	hsa-mir-6724-1	3	1	0.204289	0.496518	5p	mv_3|total_3
hsa-miR-196a-5p	hsa-mir-196a-2	3	1	0.204289	0.496518	5p	total_3|nta#T#1_3|nta#T_3
hsa-miR-4659a-3p	hsa-mir-4659a	3	1	0.204289	0.496518	3p	exact_3|total_3
hsa-miR-665	hsa-mir-665	3	1	0.204289	0.496518	3p	lv3p#-2_3|total_3|lv3p_3|lv3pT_3
hsa-miR-6724-5p	hsa-mir-6724-4	3	1	0.204289	0.496518	5p	mv_3|total_3
hsa-miR-6724-5p	hsa-mir-6724-3	3	1	0.204289	0.496518	5p	mv_3|total_3
hsa-miR-6724-5p	hsa-mir-6724-4	3	1	0.204289	0.496518	5p	mv_3|total_3
hsa-miR-651-5p	hsa-mir-651	3	1	0.204289	0.496518	5p	exact_3|total_3
hsa-miR-6819-5p	hsa-mir-6819	3	1	0.204289	0.496518	5p	exact_3|total_3
hsa-miR-6724-5p	hsa-mir-6724-1	3	1	0.204289	0.496518	5p	mv_3|total_3
hsa-miR-490-3p	hsa-mir-490	3	1	0.204289	0.496518	3p	mv_3|total_3
hsa-miR-6724-5p	hsa-mir-6724-1	3	1	0.204289	0.496518	5p	mv_3|total_3
hsa-miR-450b-5p	hsa-mir-450b	3	1	0.204289	0.496518	5p	lv3p#-1_3|total_3|lv3p_3|lv3pT_3
hsa-miR-7976	hsa-mir-7976	3	1	0.204289	0.496518	5p	lv3pE_3|total_3|lv3p_3|lv3p#3_3
hsa-miR-6724-5p	hsa-mir-6724-4	3	1	0.204289	0.496518	5p	mv_3|total_3
hsa-miR-504-3p	hsa-mir-504	3	1	0.204289	0.496518	3p	lv3pE_3|total_3|lv3p_3|lv3p#1_3
hsa-miR-6724-5p	hsa-mir-6724-1	3	1	0.204289	0.496518	5p	mv_3|total_3
hsa-miR-5690	hsa-mir-5690	3	1	0.204289	0.496518	5p	exact_3|total_3
hsa-miR-449a	hsa-mir-449a	3	1	0.204289	0.496518	5p	exact_3|total_3
hsa-miR-7151-3p	hsa-mir-7151	3	1	0.204289	0.496518	3p	lv5p_3|lv5p#1_3|lv5pE_3|total_3
hsa-miR-20a-3p	hsa-mir-20a	3	1	0.204289	0.496518	3p	lv3pE_3|total_3|lv3p_3|lv3p#1_3
hsa-miR-6724-5p	hsa-mir-6724-3	3	1	0.204289	0.496518	5p	mv_3|total_3
hsa-miR-6724-5p	hsa-mir-6724-3	3	1	0.204289	0.496518	5p	mv_3|total_3
hsa-miR-6724-5p	hsa-mir-6724-2	3	1	0.204289	0.496518	5p	mv_3|total_3
hsa-miR-6724-5p	hsa-mir-6724-2	3	1	0.204289	0.496518	5p	mv_3|total_3
hsa-miR-6724-5p	hsa-mir-6724-4	3	1	0.204289	0.496518	5p	mv_3|total_3
hsa-miR-503-5p	hsa-mir-503	3	1	0.204289	0.496518	5p	lv3p#-2_3|total_3|lv3p_3|lv3pT_3
hsa-miR-503-3p	hsa-mir-503	3	1	0.204289	0.496518	3p	exact_3|total_3
hsa-miR-6724-5p	hsa-mir-6724-3	3	1	0.204289	0.496518	5p	mv_3|total_3
hsa-miR-6724-5p	hsa-mir-6724-2	3	1	0.204289	0.496518	5p	mv_3|total_3
hsa-miR-3065-5p	hsa-mir-3065	3	1	0.204289	0.496518	5p	lv3pE_3|total_3|lv3p_3|lv3p#2_3
hsa-miR-6724-5p	hsa-mir-6724-2	3	1	0.204289	0.496518	5p	mv_3|total_3
hsa-miR-1248	hsa-mir-1248	3	1	0.204289	0.496518	5p	total_3|lv3p_3|lv3pT_3|lv3p#-7_3
hsa-miR-129-5p	hsa-mir-129-1	3	1	0.204289	0.496518	5p	lv3p#-1_3|total_3|lv3p_3|lv3pT_3
hsa-miR-4657	hsa-mir-4657	3	1	0.204289	0.496518	5p	exact_3|total_3
hsa-miR-3177-5p	hsa-mir-3177	3	1	0.204289	0.496518	5p	lv3pE_3|total_3|lv3p_3|lv3p#1_3
hsa-miR-7109-3p	hsa-mir-7109	3	1	0.204289	0.496518	3p	total_3|nta#T#1_3|nta#T_3
hsa-miR-552-3p	hsa-mir-552	3	1	0.204289	0.496518	3p	mv_3|total_3
hsa-miR-6724-5p	hsa-mir-6724-1	3	1	0.204289	0.496518	5p	mv_3|total_3
hsa-miR-6886-5p	hsa-mir-6886	3	1	0.204289	0.496518	5p	exact_3|total_3
hsa-miR-6724-5p	hsa-mir-6724-1	3	1	0.204289	0.496518	5p	mv_3|total_3
hsa-miR-874-5p	hsa-mir-874	3	1	0.204289	0.496518	5p	lv3p#-1_3|total_3|lv3p_3|lv3pT_3
hsa-miR-6724-5p	hsa-mir-6724-2	3	1	0.204289	0.496518	5p	mv_3|total_3
hsa-miR-6724-5p	hsa-mir-6724-3	3	1	0.204289	0.496518	5p	mv_3|total_3
hsa-miR-370-5p	hsa-mir-370	3	1	0.204289	0.496518	5p	lv3pE_3|total_3|lv3p_3|lv3p#1_3
hsa-miR-6724-5p	hsa-mir-6724-3	3	1	0.204289	0.496518	5p	mv_3|total_3
hsa-miR-6724-5p	hsa-mir-6724-4	3	1	0.204289	0.496518	5p	mv_3|total_3
hsa-miR-5006-5p	hsa-mir-5006	3	1	0.204289	0.496518	5p	lv3pE_3|lv3p#5_3|total_3|lv3p_3
hsa-miR-129-5p	hsa-mir-129-2	3	1	0.204289	0.496518	5p	lv3p#-1_3|total_3|lv3p_3|lv3pT_3
hsa-miR-4489	hsa-mir-4489	3	1	0.204289	0.496518	5p	total_3|nta#T#1_3|nta#T_3
hsa-miR-6749-3p	hsa-mir-6749	3	1	0.204289	0.496518	3p	lv5p_3|lv5pT_3|lv5p#-1_3|total_3
hsa-miR-6724-5p	hsa-mir-6724-4	3	1	0.204289	0.496518	5p	mv_3|total_3
hsa-miR-943	hsa-mir-943	3	1	0.204289	0.496518	3p	exact_3|total_3
hsa-miR-6724-5p	hsa-mir-6724-3	3	1	0.204289	0.496518	5p	mv_3|total_3
hsa-miR-6724-5p	hsa-mir-6724-4	3	1	0.204289	0.496518	5p	mv_3|total_3
hsa-miR-6724-5p	hsa-mir-6724-2	3	1	0.204289	0.496518	5p	mv_3|total_3
hsa-miR-6724-5p	hsa-mir-6724-2	3	1	0.204289	0.496518	5p	mv_3|total_3
hsa-miR-196a-5p	hsa-mir-196a-1	3	1	0.204289	0.496518	5p	total_3|nta#T#1_3|nta#T_3
hsa-miR-1292-3p	hsa-mir-1292	2	1	0.136193	0.331012	3p	total_2|nta#T#1_2|nta#T_2
hsa-miR-5696	hsa-mir-5696	2	1	0.136193	0.331012	5p	lv3pE_2|total_2|lv3p_2|lv3p#1_2
hsa-miR-135a-5p	hsa-mir-135a-1	2	1	0.136193	0.331012	5p	exact_2|total_2
hsa-miR-6858-5p	hsa-mir-6858	2	1	0.136193	0.331012	5p	lv3p#-2_2|total_2|lv3p_2|lv3pT_2
hsa-miR-6858-3p	hsa-mir-6858	2	1	0.136193	0.331012	3p	nta#A_2|nta#A#1_2|total_2
hsa-miR-4436b-5p	hsa-mir-4436b-2	2	1	0.136193	0.331012	5p	mv_2|total_2
hsa-miR-4436b-3p	hsa-mir-4436b-2	2	1	0.136193	0.331012	3p	total_2|nta#T#1_2|nta#T_2
hsa-miR-6826-3p	hsa-mir-6826	2	1	0.136193	0.331012	3p	exact_2|total_2
hsa-let-7f-2-3p	hsa-let-7f-2	2	1	0.136193	0.331012	3p	total_2|nta#T#1_2|nta#T_2
hsa-miR-548u	hsa-mir-548u	2	1	0.136193	0.331012	3p	lv3p#-1_2|total_2|lv3p_2|lv3pT_2
hsa-miR-6716-3p	hsa-mir-6716	2	1	0.136193	0.331012	3p	exact_2|total_2
hsa-miR-1233-5p	hsa-mir-1233-1	2	1	0.136193	0.331012	5p	nta#T#2_2|total_2|nta#T_2
hsa-miR-1233-3p	hsa-mir-1233-1	2	1	0.136193	0.331012	3p	lv5p_2|lv5p#1_2|lv5pE_2|total_2
hsa-miR-6812-3p	hsa-mir-6812	2	1	0.136193	0.331012	3p	exact_2|total_2
hsa-miR-6864-5p	hsa-mir-6864	2	1	0.136193	0.331012	5p	exact_2|total_2
hsa-miR-3180-5p	hsa-mir-3180-3	2	1	0.136193	0.331012	5p	total_2|nta#T#1_2|nta#T_2
hsa-miR-3180-3p	hsa-mir-3180-3	2	1	0.136193	0.331012	3p	exact_2|total_2
hsa-miR-10a-3p	hsa-mir-10a	2	1	0.136193	0.331012	3p	lv3p#-3_2|total_2|lv3p_2|lv3pT_2
hsa-miR-135a-5p	hsa-mir-135a-2	2	1	0.136193	0.331012	5p	exact_2|total_2
hsa-miR-3154	hsa-mir-3154	2	1	0.136193	0.331012	3p	exact_2|total_2
hsa-miR-3180-5p	hsa-mir-3180-1	2	1	0.136193	0.331012	5p	total_2|nta#T#1_2|nta#T_2
hsa-miR-3180-3p	hsa-mir-3180-1	2	1	0.136193	0.331012	3p	exact_2|total_2
hsa-miR-1179	hsa-mir-1179	2	1	0.136193	0.331012	5p	lv3pE_2|total_2|lv3p_2|lv3p#1_2
hsa-miR-7855-5p	hsa-mir-7855	2	1	0.136193	0.331012	5p	exact_2|total_2
hsa-miR-4799-5p	hsa-mir-4799	2	1	0.136193	0.331012	5p	exact_2|total_2
hsa-miR-3158-5p	hsa-mir-3158-2	2	1	0.136193	0.331012	5p	exact_2|total_2
hsa-miR-6862-3p	hsa-mir-6862-2	2	1	0.136193	0.331012	3p	total_2|nta#T#1_2|nta#T_2
hsa-miR-6804-5p	hsa-mir-6804	2	1	0.136193	0.331012	5p	mv_2|total_2
hsa-miR-6865-5p	hsa-mir-6865	2	1	0.136193	0.331012	5p	mv_2|total_2
hsa-miR-6849-5p	hsa-mir-6849	2	1	0.136193	0.331012	5p	total_2|nta#T#1_2|nta#T_2
hsa-miR-146a-3p	hsa-mir-146a	2	1	0.136193	0.331012	3p	mv_2|total_2
hsa-miR-3180-5p	hsa-mir-3180-3	2	1	0.136193	0.331012	5p	total_2|nta#T#1_2|nta#T_2
hsa-miR-3180-3p	hsa-mir-3180-3	2	1	0.136193	0.331012	3p	exact_2|total_2
hsa-miR-3942-5p	hsa-mir-3942	2	1	0.136193	0.331012	5p	lv5p_2|lv5pT_2|lv5p#-1_2|total_2
hsa-miR-4647	hsa-mir-4647	2	1	0.136193	0.331012	5p	total_2|nta#T#1_2|nta#T_2
hsa-miR-6877-3p	hsa-mir-6877	2	1	0.136193	0.331012	3p	mv_2|total_2
hsa-miR-3180-3p	hsa-mir-3180-4	2	1	0.136193	0.331012	3p	exact_2|total_2
hsa-miR-3180	hsa-mir-3180-4	2	1	0.136193	0.331012	5p	lv3pE_2|total_2|lv3p_2|lv3p#3_2
hsa-miR-3194-5p	hsa-mir-3194	2	1	0.136193	0.331012	5p	lv3pE_2|total_2|lv3p_2|lv3p#1_2
hsa-miR-3180-5p	hsa-mir-3180-2	2	1	0.136193	0.331012	5p	total_2|nta#T#1_2|nta#T_2
hsa-miR-3180-3p	hsa-mir-3180-2	2	1	0.136193	0.331012	3p	exact_2|total_2
hsa-miR-483-3p	hsa-mir-483	2	1	0.136193	0.331012	3p	mv_2|total_2
hsa-miR-3690	hsa-mir-3690-1	2	1	0.136193	0.331012	5p	exact_2|total_2
hsa-miR-6780b-5p	hsa-mir-6780b	2	1	0.136193	0.331012	5p	exact_2|total_2
hsa-miR-1250-5p	hsa-mir-1250	2	1	0.136193	0.331012	5p	exact_2|total_2
hsa-miR-641	hsa-mir-641	2	1	0.136193	0.331012	5p	mv_2|total_2
hsa-miR-205-5p	hsa-mir-205	2	1	0.136193	0.331012	5p	exact_2|total_2
hsa-miR-1197	hsa-mir-1197	2	1	0.136193	0.331012	3p	exact_2|total_2
hsa-miR-627-3p	hsa-mir-627	2	1	0.136193	0.331012	3p	lv5p_2|lv5p#1_2|lv5pE_2|total_2
hsa-miR-3651	hsa-mir-3651	2	1	0.136193	0.331012	3p	lv5p_2|lv5pT_2|lv5p#-3_2|total_2
hsa-miR-4642	hsa-mir-4642	2	1	0.136193	0.331012	5p	lv3p#-1_2|total_2|lv3p_2|lv3pT_2
hsa-miR-6862-3p	hsa-mir-6862-2	2	1	0.136193	0.331012	3p	total_2|nta#T#1_2|nta#T_2
hsa-miR-6850-5p	hsa-mir-6850	2	1	0.136193	0.331012	5p	total_2|nta#T#1_2|nta#T_2
hsa-miR-4440	hsa-mir-4440	2	1	0.136193	0.331012	3p	total_2|nta#T#1_2|nta#T_2
hsa-miR-4436b-5p	hsa-mir-4436b-1	2	1	0.136193	0.331012	5p	mv_2|total_2
hsa-miR-4436b-3p	hsa-mir-4436b-1	2	1	0.136193	0.331012	3p	total_2|nta#T#1_2|nta#T_2
hsa-miR-4467	hsa-mir-4467	2	1	0.136193	0.331012	5p	nta#T#2_2|total_2|nta#UA_2|nta#T_2
hsa-miR-4487	hsa-mir-4487	2	1	0.136193	0.331012	5p	mv_2|total_2
hsa-miR-4487	hsa-mir-4487	2	1	0.136193	0.331012	3p	mv_2|total_2
hsa-miR-4436b-5p	hsa-mir-4436b-1	2	1	0.136193	0.331012	5p	mv_2|total_2
hsa-miR-4436b-3p	hsa-mir-4436b-1	2	1	0.136193	0.331012	3p	total_2|nta#T#1_2|nta#T_2
hsa-miR-5004-5p	hsa-mir-5004	2	1	0.136193	0.331012	5p	lv3pE_2|total_2|lv3p_2|lv3p#2_2
hsa-miR-5004-3p	hsa-mir-5004	2	1	0.136193	0.331012	3p	total_2|nta#T#1_2|nta#T_2
hsa-miR-5009-5p	hsa-mir-5009	2	1	0.136193	0.331012	5p	lv3p#-1_2|total_2|lv3p_2|lv3pT_2
hsa-miR-10392-5p	hsa-mir-10392	2	1	0.136193	0.331012	5p	mv_2|total_2
hsa-miR-6835-5p	hsa-mir-6835	2	1	0.136193	0.331012	5p	mv_2|total_2
hsa-miR-4999-5p	hsa-mir-4999	2	1	0.136193	0.331012	5p	lv3pE_2|total_2|lv3p_2|lv3p#1_2
hsa-miR-539-3p	hsa-mir-539	2	1	0.136193	0.331012	3p	lv3pE_2|total_2|lv3p_2|lv3p#2_2
hsa-miR-3180-5p	hsa-mir-3180-2	2	1	0.136193	0.331012	5p	total_2|nta#T#1_2|nta#T_2
hsa-miR-3180-3p	hsa-mir-3180-2	2	1	0.136193	0.331012	3p	exact_2|total_2
hsa-miR-4738-3p	hsa-mir-4738	2	1	0.136193	0.331012	3p	nta#C_2|total_2|nta#C#1_2
hsa-miR-548ba	hsa-mir-548ba	2	1	0.136193	0.331012	5p	exact_2|total_2
hsa-miR-3180-5p	hsa-mir-3180-1	2	1	0.136193	0.331012	5p	total_2|nta#T#1_2|nta#T_2
hsa-miR-3180-3p	hsa-mir-3180-1	2	1	0.136193	0.331012	3p	exact_2|total_2
hsa-miR-4742-5p	hsa-mir-4742	2	1	0.136193	0.331012	5p	lv3pE_2|total_2|lv3p_2|lv3p#1_2
hsa-miR-548j-3p	hsa-mir-548j	2	1	0.136193	0.331012	3p	exact_2|total_2
hsa-miR-33b-5p	hsa-mir-33b	2	1	0.136193	0.331012	5p	lv3p#-1_2|total_2|lv3p_2|lv3pT_2
hsa-miR-597-3p	hsa-mir-597	2	1	0.136193	0.331012	3p	total_2|nta#T#1_2|nta#T_2
hsa-miR-6509-5p	hsa-mir-6509	2	1	0.136193	0.331012	5p	exact_2|total_2
hsa-miR-6820-5p	hsa-mir-6820	2	1	0.136193	0.331012	5p	mv_2|total_2
hsa-let-7f-1-3p	hsa-let-7f-1	2	1	0.136193	0.331012	3p	total_2|nta#T#1_2|nta#T_2
hsa-miR-3690	hsa-mir-3690-2	2	1	0.136193	0.331012	5p	exact_2|total_2
hsa-miR-3150a-5p	hsa-mir-3150a	2	1	0.136193	0.331012	5p	exact_2|total_2
hsa-miR-676-3p	hsa-mir-676	2	1	0.136193	0.331012	3p	lv3pE_2|total_2|lv3p_2|lv3p#1_2
hsa-miR-6862-3p	hsa-mir-6862-1	2	1	0.136193	0.331012	3p	total_2|nta#T#1_2|nta#T_2
hsa-miR-6747-3p	hsa-mir-6747	2	1	0.136193	0.331012	3p	exact_2|total_2
hsa-miR-1277-5p	hsa-mir-1277	2	1	0.136193	0.331012	5p	mv_2|total_2
hsa-miR-1233-5p	hsa-mir-1233-2	2	1	0.136193	0.331012	5p	nta#T#2_2|total_2|nta#T_2
hsa-miR-1233-3p	hsa-mir-1233-2	2	1	0.136193	0.331012	3p	lv5p_2|lv5p#1_2|lv5pE_2|total_2
hsa-miR-6882-5p	hsa-mir-6882	2	1	0.136193	0.331012	5p	lv3pE_2|total_2|lv3p_2|lv3p#1_2
hsa-miR-138-5p	hsa-mir-138-2	2	1	0.136193	0.331012	5p	exact_2|total_2
hsa-miR-376a-5p	hsa-mir-376a-1	2	1	0.136193	0.331012	5p	mv_2|total_2
hsa-miR-6837-5p	hsa-mir-6837	2	1	0.136193	0.331012	5p	exact_2|total_2
hsa-miR-6891-5p	hsa-mir-6891	2	1	0.136193	0.331012	5p	total_2|nta#T#1_2|nta#T_2
hsa-miR-6895-5p	hsa-mir-6895	2	1	0.136193	0.331012	5p	lv3pE_2|total_2|lv3p_2|lv3p#1_2
hsa-miR-3180-5p	hsa-mir-3180-3	2	1	0.136193	0.331012	5p	total_2|nta#T#1_2|nta#T_2
hsa-miR-3180-3p	hsa-mir-3180-3	2	1	0.136193	0.331012	3p	exact_2|total_2
hsa-miR-6802-5p	hsa-mir-6802	2	1	0.136193	0.331012	5p	total_2|nta#T#1_2|nta#T_2
hsa-miR-3065-3p	hsa-mir-3065	2	1	0.136193	0.331012	3p	exact_2|total_2
hsa-miR-3939	hsa-mir-3939	2	1	0.136193	0.331012	3p	exact_2|total_2
hsa-miR-3180-3p	hsa-mir-3180-5	2	1	0.136193	0.331012	3p	exact_2|total_2
hsa-miR-3180	hsa-mir-3180-5	2	1	0.136193	0.331012	5p	lv3pE_2|total_2|lv3p_2|lv3p#3_2
hsa-miR-6734-3p	hsa-mir-6734	2	1	0.136193	0.331012	3p	exact_2|total_2
hsa-miR-3938	hsa-mir-3938	2	1	0.136193	0.331012	3p	exact_2|total_2
hsa-miR-873-5p	hsa-mir-873	2	1	0.136193	0.331012	5p	lv3p#-3_2|total_2|lv3p_2|lv3pT_2
hsa-miR-186-3p	hsa-mir-186	2	1	0.136193	0.331012	3p	nta#C_2|total_2|nta#C#1_2
hsa-miR-4676-3p	hsa-mir-4676	2	1	0.136193	0.331012	3p	lv3p#-1_2|total_2|lv3p_2|lv3pT_2
hsa-miR-6767-5p	hsa-mir-6767	2	1	0.136193	0.331012	5p	lv3pE_2|total_2|lv3p_2|lv3p#1_2
hsa-miR-4655-5p	hsa-mir-4655	2	1	0.136193	0.331012	5p	lv3p#-1_2|total_2|lv3p_2|lv3pT_2
hsa-miR-6753-3p	hsa-mir-6753	2	1	0.136193	0.331012	3p	exact_2|total_2
hsa-miR-374b-3p	hsa-mir-374b	2	1	0.136193	0.331012	3p	exact_2|total_2
hsa-miR-3180-5p	hsa-mir-3180-1	2	1	0.136193	0.331012	5p	total_2|nta#T#1_2|nta#T_2
hsa-miR-3180-3p	hsa-mir-3180-1	2	1	0.136193	0.331012	3p	exact_2|total_2
hsa-let-7a-3p	hsa-let-7a-3	2	1	0.136193	0.331012	3p	total_2|nta#T#1_2|nta#T_2
hsa-miR-4664-3p	hsa-mir-4664	2	1	0.136193	0.331012	3p	exact_2|total_2
hsa-miR-7109-5p	hsa-mir-7109	2	1	0.136193	0.331012	5p	lv5p_2|lv5p#1_2|lv5pE_2|total_2
hsa-miR-200a-5p	hsa-mir-200a	2	1	0.136193	0.331012	5p	lv5p_2|lv5pT_2|lv5p#-1_2|total_2
hsa-miR-4662a-5p	hsa-mir-4662a	2	1	0.136193	0.331012	5p	exact_2|total_2
hsa-miR-3158-5p	hsa-mir-3158-1	2	1	0.136193	0.331012	5p	exact_2|total_2
hsa-miR-6503-3p	hsa-mir-6503	2	1	0.136193	0.331012	3p	nta#T#3_2|total_2|nta#T_2
hsa-miR-6862-3p	hsa-mir-6862-1	2	1	0.136193	0.331012	3p	total_2|nta#T#1_2|nta#T_2
hsa-let-7a-3p	hsa-let-7a-1	2	1	0.136193	0.331012	3p	total_2|nta#T#1_2|nta#T_2
hsa-miR-3180-5p	hsa-mir-3180-2	2	1	0.136193	0.331012	5p	total_2|nta#T#1_2|nta#T_2
hsa-miR-3180-3p	hsa-mir-3180-2	2	1	0.136193	0.331012	3p	exact_2|total_2
hsa-miR-1233-5p	hsa-mir-1233-2	2	1	0.136193	0.331012	5p	nta#T#2_2|total_2|nta#T_2
hsa-miR-1233-3p	hsa-mir-1233-2	2	1	0.136193	0.331012	3p	lv5p_2|lv5p#1_2|lv5pE_2|total_2
hsa-miR-320a-5p	hsa-mir-320a	2	1	0.136193	0.331012	5p	total_2|nta#T#1_2|nta#T_2
hsa-miR-3162-5p	hsa-mir-3162	2	1	0.136193	0.331012	5p	nta#T#3_2|total_2|nta#T_2
hsa-miR-889-5p	hsa-mir-889	2	1	0.136193	0.331012	5p	lv3p#-1_2|total_2|lv3p_2|lv3pT_2
hsa-miR-144-3p	hsa-mir-144	2	1	0.136193	0.331012	3p	exact_2|total_2
hsa-miR-1233-5p	hsa-mir-1233-1	2	1	0.136193	0.331012	5p	nta#T#2_2|total_2|nta#T_2
hsa-miR-1233-3p	hsa-mir-1233-1	2	1	0.136193	0.331012	3p	lv5p_2|lv5p#1_2|lv5pE_2|total_2
hsa-miR-487b-5p	hsa-mir-487b	2	1	0.136193	0.331012	5p	exact_2|total_2
hsa-miR-6726-3p	hsa-mir-6726	2	1	0.136193	0.331012	3p	total_2|nta#T#1_2|nta#T_2
hsa-miR-6513-3p	hsa-mir-6513	2	1	0.136193	0.331012	3p	nta#A_2|nta#A#1_2|total_2
hsa-miR-7856-5p	hsa-mir-7856	2	1	0.136193	0.331012	5p	exact_2|total_2
hsa-miR-1255a	hsa-mir-1255a	2	1	0.136193	0.331012	5p	exact_2|total_2
hsa-miR-132-5p	hsa-mir-132	2	1	0.136193	0.331012	5p	exact_2|total_2
hsa-miR-5698	hsa-mir-5698	2	1	0.136193	0.331012	5p	exact_2|total_2
hsa-miR-6836-3p	hsa-mir-6836	2	1	0.136193	0.331012	3p	total_2|nta#T#1_2|nta#T_2
hsa-miR-7111-5p	hsa-mir-7111	2	1	0.136193	0.331012	5p	total_2|nta#T#1_2|nta#T_2
hsa-miR-4436b-5p	hsa-mir-4436b-2	2	1	0.136193	0.331012	5p	mv_2|total_2
hsa-miR-4436b-3p	hsa-mir-4436b-2	2	1	0.136193	0.331012	3p	total_2|nta#T#1_2|nta#T_2
hsa-miR-4750-3p	hsa-mir-4750	2	1	0.136193	0.331012	3p	lv3p#-1_2|total_2|lv3p_2|lv3pT_2
hsa-miR-4745-3p	hsa-mir-4745	2	1	0.136193	0.331012	3p	mv_2|total_2

## Sheet: SRX716594
name	pre-microRNA	RC	UR	RPM (lib)	RPM (total)	arm: the arm - either 3p or 5p	isoString
hsa-let-7i-5p	hsa-let-7i	215993	195	18371	54028.5	5p	mlv3p_131|nta#G_77|nta#C_254|nta#A_5729|mv_5|lv5p_128|nta#T#5_2|nta#T#4_15|nta#C#1_254|lv5p#1_35|nta#T#3_63|nta#T#2_598|lv5pT_93|nta#T#1_16416|lv5p#-7_12|lv5p#-6_14|lv5p#-5_11|lv5p#-4_8|nta#UA_6|lv5p#-3_16|lv5p#-2_14|lv5p#-1_18|exactNucVar_1321|lv3p#2_4|lv3p#1_297|lv5pE_35|nta#A#4_2|nta#A#3_11|nta#A#2_319|nta#A#1_5397|lv3pT_17452|total_215993|lv3pE_301|mlv3p#3_53|mlv3p#2_78|nta#G#2_4|nta#G#1_73|l…
hsa-miR-486-5p	hsa-mir-486-2	1705861	995	145090	426704	5p	mlv3p_36995|nta#G_3014|nta#C_6317|nta#A_321105|mv_431|lv5p_1106|nta#T#6_3|nta#T#5_386|nta#C#2_220|nta#T#4_5731|nta#C#1_6097|nta#T#3_29242|nta#T#2_39186|lv5pT_1106|nta#T#1_558209|lv5p#-7_5|lv5p#-6_3|lv5p#-5_26|nta#UA_6414|lv5p#-3_80|lv5p#-2_813|lv5p#-1_179|exactNucVar_9274|lv3p#2_775|nta#A#5_32|lv3p#1_6549|nta#A#4_130|nta#A#3_2241|nta#A#2_29933|nta#A#1_288769|lv3pT_181898|total_1705861|nta#AU_150|…
hsa-miR-486-5p	hsa-mir-486-1	1595270	904	135683	399041	5p	mlv3p_1069|nta#G_2977|nta#C_6022|nta#A_320695|mv_1072|lv5p_1146|nta#T#6_3|nta#C#2_2|nta#T#5_357|nta#T#4_56|nta#C#1_6020|lv5p#1_40|nta#T#3_156|nta#T#2_5637|lv5pT_1106|nta#T#1_554374|lv5p#-7_5|lv5p#-6_3|lv5p#-5_26|nta#UA_350|mlv5p_485|lv5p#-3_80|lv5p#-2_813|lv5p#-1_179|lv3p#2_23|exactNucVar_9274|nta#A#5_32|lv3p#1_4386|lv5pE_40|nta#A#4_130|nta#A#3_2212|nta#A#2_29855|nta#A#1_288466|lv3pT_181898|mlv5p…
hsa-miR-191-5p	hsa-mir-191	412617	251	35094.5	103212	5p	mlv3p_30|nta#G_388|nta#C_180|nta#A_675|mv_887|lv5p_8532|nta#T#4_2|nta#C#1_180|nta#T#2_12|lv5pT_8532|nta#T#1_286|lv5p#-8_15|lv5p#-7_51|lv5p#-6_13|lv5p#-5_21|lv5p#-4_4|nta#UA_4|mlv5p_12|lv5p#-3_98|lv5p#-2_91|lv5p#-1_8239|exactNucVar_96421|lv3p#2_151|lv3p#1_23249|nta#A#2_44|nta#A#1_631|lv3pT_3576|mlv5p#1_12|total_412617|lv3pE_23400|mlv3p#4_2|mlv3p#3_9|mlv3p#2_19|nta#G#2_343|nta#G#1_45|lv3p_26976|exa…
hsa-let-7a-5p	hsa-let-7a-1	204568	186	17399.2	51170.7	5p	mlv3p_182|nta#G_317|nta#C_160|nta#A_1791|mv_58|lv5p_68|nta#T#4_2|nta#C#1_160|lv5p#1_4|nta#T#3_17|nta#T#2_2|lv5pT_64|nta#T#1_34|lv5p#-6_7|lv5p#-5_11|lv5p#-4_8|nta#UA_9|mlv5p_234|lv5p#-3_2|lv5p#-2_18|lv5p#-1_18|exactNucVar_39483|lv3p#2_413|lv3p#1_15852|lv5pE_4|nta#A#3_2|nta#A#2_13|nta#A#1_1776|lv3pT_15081|mlv5p#1_234|total_204568|lv3pE_16265|mlv3p#2_182|nta#G#1_317|lv3p_31346|exact_130874|lv3p#-7_4…
hsa-let-7a-5p	hsa-let-7a-3	204149	179	17363.6	51065.8	5p	mlv3p_4|nta#G_317|nta#C_160|nta#A_1789|mv_128|lv5p_173|nta#T#4_2|nta#C#1_160|lv5p#1_109|nta#T#3_17|lv5pT_64|nta#T#1_17|lv5p#-6_7|lv5p#-5_11|lv5p#-4_8|mlv5p_234|lv5p#-3_2|lv5p#-2_18|lv5p#-1_18|lv3p#3_5|exactNucVar_39483|lv3p#2_13|lv3p#1_15852|lv5pE_109|nta#A#2_13|nta#A#1_1776|lv3pT_15081|mlv5p#1_234|total_204149|lv3pE_15870|mlv3p#2_4|nta#G#1_317|lv3p_30951|exact_130874|lv3p#-7_43|lv3p#-6_75|lv3p#-…
hsa-let-7a-5p	hsa-let-7a-2	204115	181	17360.7	51057.3	5p	mlv3p_13|nta#G_317|nta#C_160|nta#A_1901|mv_58|lv5p_64|nta#T#4_2|nta#C#1_160|nta#T#3_17|lv5pT_64|nta#T#1_23|lv5p#-6_7|lv5p#-5_11|lv5p#-4_8|mlv5p_234|lv5p#-3_2|lv5p#-2_18|lv5p#-1_18|exactNucVar_39483|lv3p#2_36|lv3p#1_15852|nta#A#3_2|nta#A#2_123|nta#A#1_1776|lv3pT_15081|mlv5p#1_234|total_204115|lv3pE_15888|mlv3p#2_13|nta#G#1_317|lv3p_30969|exact_130874|lv3p#-7_43|lv3p#-6_75|lv3p#-5_71|lv3p#-4_133|lv…
hsa-miR-92a-3p	hsa-mir-92a-1	193492	465	16457.2	48400.1	3p	mlv3p_1613|nta#G_410|nta#C_1181|nta#A_22917|mv_1428|lv5p_6182|nta#C#2_17|nta#T#4_105|nta#C#1_1164|nta#T#3_343|nta#T#2_3708|lv5pT_6182|nta#T#1_49760|lv5p#-7_32|lv5p#-6_30|lv5p#-5_23|lv5p#-4_30|nta#UA_715|mlv5p_2|lv5p#-3_38|lv5p#-2_102|lv5p#-1_5927|lv3p#3_19|exactNucVar_4437|lv3p#2_41|lv3p#1_18205|nta#A#3_760|nta#A#2_10262|nta#A#1_11895|lv3pT_1797|mlv5p#1_2|total_193492|nta#AU_12|mlv3p#5_28|lv3pE_1…
hsa-miR-92a-3p	hsa-mir-92a-2	157638	327	13407.7	39431.6	3p	mlv3p_1577|nta#G_380|nta#C_935|nta#A_21271|mv_217|lv5p_6182|nta#C#2_17|nta#C#1_918|nta#T#3_208|nta#T#2_2270|lv5pT_6182|nta#T#1_36961|lv5p#-7_32|lv5p#-6_30|lv5p#-5_23|lv5p#-4_30|nta#UA_656|mlv5p_2|lv5p#-3_38|lv5p#-2_102|lv5p#-1_5927|exactNucVar_4437|lv3p#2_8|nta#A#5_5|lv3p#1_49|nta#A#4_28|nta#A#3_750|nta#A#2_9931|nta#A#1_10557|lv3pT_1797|mlv5p#1_2|total_157638|nta#AU_3|lv3pE_57|mlv3p#4_36|mlv3p#3_…
hsa-let-7b-5p	hsa-let-7b	114919	286	9774.27	28745.8	5p	mlv3p_81|nta#G_907|nta#C_238|nta#A_3165|mv_61|lv5p_36|nta#T#4_67|nta#C#1_238|nta#T#3_372|nta#T#2_1259|lv5pT_36|nta#T#1_8765|lv5p#-7_2|lv5p#-6_5|lv5p#-5_9|lv5p#-4_4|nta#UA_52|mlv5p_54|lv5p#-3_4|lv5p#-2_6|lv5p#-1_6|exactNucVar_526|lv3p#2_39|lv3p#1_31016|nta#A#4_3|nta#A#3_47|nta#A#2_454|nta#A#1_2661|lv3pT_11938|mlv5p#1_54|total_114919|nta#AU_3|lv3pE_31055|mlv3p#3_61|mlv3p#2_20|nta#G#1_907|lv3p_42993…
hsa-miR-181a-5p	hsa-mir-181a-2	112168	220	9540.29	28057.7	5p	mlv3p_2|nta#G_392|nta#C_50|nta#A_1128|mv_145|lv5p_70|nta#C#1_50|lv5p#1_29|nta#T#3_6|nta#T#2_37|lv5pT_41|nta#T#1_1028|lv5p#-8_3|lv5p#-7_6|mlv5p_6|lv5p#-3_7|lv5p#-2_2|lv5p#-1_23|exactNucVar_3542|lv3p#2_1194|lv3p#1_2844|lv5pE_29|nta#A#3_6|nta#A#2_39|nta#A#1_1083|lv3pT_65018|mlv5p#1_6|total_112168|lv3pE_4038|mlv3p#2_2|nta#G#2_47|nta#G#1_345|lv3p_69056|exact_36706|lv3p#-5_9|lv3p#-4_109|lv3p#-3_281|lv3…
hsa-miR-181a-5p	hsa-mir-181a-1	112168	220	9540.29	28057.7	5p	mlv3p_2|nta#G_392|nta#C_50|nta#A_1128|mv_145|lv5p_70|nta#C#1_50|lv5p#1_29|nta#T#3_6|nta#T#2_37|lv5pT_41|nta#T#1_1028|lv5p#-8_3|lv5p#-7_6|mlv5p_6|lv5p#-3_7|lv5p#-2_2|lv5p#-1_23|exactNucVar_3542|lv3p#2_1194|lv3p#1_2844|lv5pE_29|nta#A#3_6|nta#A#2_39|nta#A#1_1083|lv3pT_65018|mlv5p#1_6|total_112168|lv3pE_4038|mlv3p#2_2|nta#G#2_47|nta#G#1_345|lv3p_69056|exact_36706|lv3p#-5_9|lv3p#-4_109|lv3p#-3_281|lv3…
hsa-miR-127-3p	hsa-mir-127	100285	325	8529.59	25085.3	3p	mlv3p_1523|nta#G_202|nta#C_768|nta#A_4220|mv_73|lv5p_38|nta#T#6_12|nta#C#2_4|nta#T#5_433|nta#T#4_1383|nta#C#1_764|lv5p#1_4|nta#T#3_5661|nta#T#2_11122|lv5pT_34|nta#T#1_20159|lv5p#-4_2|nta#UA_214|lv5p#-2_4|lv5p#-1_28|exactNucVar_402|lv3p#1_113|lv5pE_4|nta#A#4_30|nta#A#3_198|nta#A#2_778|nta#A#1_3214|lv3pT_3600|total_100285|nta#AU_25|lv3pE_113|mlv3p#4_56|mlv3p#3_1270|mlv3p#2_197|nta#G#1_202|lv3p_3713…
hsa-miR-320a-3p	hsa-mir-320a	77217	549	6567.58	19315.1	3p	mlv3p_819|nta#G_484|nta#C_3256|nta#A_66|mv_1150|lv5p_1105|nta#T#6_6|nta#T#5_106|nta#C#2_20|nta#T#4_528|nta#C#1_3236|lv5p#1_363|nta#T#3_1680|nta#T#2_7451|lv5pT_742|nta#T#1_23286|lv5p#-6_2|lv5p#-5_8|nta#UA_49|mlv5p_6|lv5p#-3_3|lv5p#-2_101|lv5p#-1_628|lv3p#4_4|lv3p#3_69|exactNucVar_1427|lv3p#2_1285|lv3p#1_10507|lv5pE_363|nta#A#1_66|lv3pT_3818|mlv5p#1_6|total_77217|nta#AU_2|lv3pE_11865|mlv3p#4_28|mlv…
hsa-let-7g-5p	hsa-let-7g	61357	114	5218.63	15347.8	5p	lv5p#-2_2|nta#A#1_511|lv5p_277|lv3pE_2319|exact_40277|nta#C#1_34|lv5pE_275|nta#G_104|nta#C_34|nta#G#1_104|lv3p_8282|nta#A_586|lv3p#2_6|lv3p#1_2313|nta#T#3_5|nta#T#2_2|nta#T#1_119|mv_54|lv3p#-7_10|exactNucVar_11617|lv3p#-6_3|lv3p#-5_10|lv3p#-4_15|lv3p#-3_7|lv3pT_5963|lv5p#1_275|lv3p#-2_357|lv3p#-1_5561|lv5pT_2|nta#T_126|nta#A#3_3|nta#A#2_72|total_61357
hsa-miR-423-5p	hsa-mir-423	52321	230	4450.09	13087.6	5p	mlv3p_63|nta#G_74|nta#C_309|nta#A_1050|mv_112|lv5p_87|nta#T#6_14|nta#T#5_6|nta#C#2_251|nta#T#4_39|nta#C#1_58|lv5p#1_7|nta#T#3_68|nta#T#2_573|lv5pT_80|nta#T#1_1076|lv5p#-7_16|lv5p#-6_21|lv5p#-5_4|nta#UA_2|lv5p#-3_2|lv5p#-2_18|lv5p#-1_19|lv3p#3_8|exactNucVar_6680|lv3p#2_12|lv3p#1_7974|lv5pE_7|nta#A#4_2|nta#A#3_40|nta#A#2_182|nta#A#1_826|lv3pT_10618|total_52321|mlv3p#5_3|lv3pE_7994|mlv3p#3_58|mlv3p#…
hsa-let-7f-5p	hsa-let-7f-2	44959	103	3823.92	11246	5p	mlv3p_12|nta#G_7|nta#C_31|nta#A_485|mv_11|lv5p_56|nta#C#1_31|lv5p#1_28|nta#T#3_3|lv5pT_28|nta#T#1_3|lv5p#-6_2|lv5p#-5_7|lv5p#-4_4|mlv5p_35|lv5p#-3_5|lv5p#-2_8|lv5p#-1_2|exactNucVar_10277|lv3p#2_35|lv3p#1_1868|lv5pE_28|nta#A#2_30|nta#A#1_455|lv3pT_4402|mlv5p#1_35|total_44959|lv3pE_1903|mlv3p#2_12|nta#G#1_7|lv3p_6305|exact_27734|lv3p#-7_2|lv3p#-6_17|lv3p#-5_11|lv3p#-4_33|lv3p#-3_15|lv3p#-2_129|lv3p…
hsa-miR-103a-3p	hsa-mir-103a-2	43806	169	3725.86	10957.6	3p	mlv3p_34|nta#G_120|nta#C_537|nta#A_14|mv_20|lv5p_160|nta#C#2_2|nta#T#4_12|nta#C#1_535|nta#T#3_87|nta#T#2_1252|lv5pT_160|nta#T#1_9444|lv5p#-8_9|lv5p#-7_12|lv5p#-6_14|lv5p#-5_10|lv5p#-3_40|lv5p#-2_63|lv5p#-1_12|exactNucVar_5694|lv3p#2_32|lv3p#1_543|nta#A#2_4|nta#A#1_10|lv3pT_4388|total_43806|lv3pE_575|mlv3p#2_34|nta#G#1_120|lv3p_4963|exact_21469|lv3p#-5_155|lv3p#-4_491|lv3p#-3_272|lv3p#-2_694|lv3p#…
hsa-miR-103a-3p	hsa-mir-103a-1	43758	165	3721.77	10945.6	3p	mlv3p_17|nta#G_120|nta#C_537|nta#A_17|mv_20|lv5p_160|nta#C#2_2|nta#T#4_12|nta#C#1_535|nta#T#3_87|nta#T#2_1252|lv5pT_160|nta#T#1_9439|lv5p#-8_9|lv5p#-7_12|lv5p#-6_14|lv5p#-5_10|lv5p#-3_40|lv5p#-2_63|lv5p#-1_12|exactNucVar_5694|lv3p#2_3|lv3p#1_543|nta#A#2_4|nta#A#1_13|lv3pT_4388|total_43758|lv3pE_546|mlv3p#2_17|nta#G#1_120|lv3p_4934|exact_21469|lv3p#-5_155|lv3p#-4_491|lv3p#-3_272|lv3p#-2_694|lv3p#-…
hsa-let-7f-5p	hsa-let-7f-1	43119	95	3667.42	10785.8	5p	mlv3p_12|nta#G_2|nta#C_31|nta#A_482|mv_5|lv5p_28|nta#C#1_31|nta#T#3_3|lv5pT_28|lv5p#-6_2|lv5p#-5_7|lv5p#-4_4|mlv5p_35|lv5p#-3_5|lv5p#-2_8|lv5p#-1_2|lv3p#5_2|lv3p#4_3|exactNucVar_10277|lv3p#2_3|lv3p#1_100|nta#A#2_30|nta#A#1_452|lv3pT_4402|mlv5p#1_35|total_43119|lv3pE_108|mlv3p#2_12|nta#G#1_2|lv3p_4510|exact_27734|lv3p#-7_2|lv3p#-6_17|lv3p#-5_11|lv3p#-4_33|lv3p#-3_15|lv3p#-2_129|lv3p#-1_4195|nta#T_3
hsa-miR-221-3p	hsa-mir-221	42203	155	3589.51	10556.7	3p	mlv3p_5|nta#G_117|nta#C_43|nta#A_286|mv_20|lv5p_60|nta#T#5_6|nta#T#4_22|nta#C#1_43|nta#T#3_124|nta#T#2_739|lv5pT_60|nta#T#1_6242|lv5p#-7_13|lv5p#-6_6|lv5p#-5_9|lv5p#-4_5|lv5p#-3_7|lv5p#-2_6|lv5p#-1_14|exactNucVar_305|lv3p#2_2|lv3p#1_309|nta#A#2_22|nta#A#1_264|lv3pT_11351|total_42203|mlv3p#5_2|lv3pE_311|mlv3p#2_3|nta#G#1_117|lv3p_11662|exact_22572|lv3p#-8_23|lv3p#-5_2|lv3p#-4_29|lv3p#-3_598|lv3p#-…
hsa-let-7c-5p	hsa-let-7c	40008	69	3402.82	10007.6	5p	nta#A#1_439|lv5p_2|lv3pE_3586|exact_1793|nta#C#1_43|lv5pE_2|nta#G_111|nta#C_43|nta#G#1_111|lv3p_6876|nta#A_475|lv3p#2_9|lv3p#1_3577|nta#T#2_4|nta#T#1_78|mlv3p_2|mv_19|lv3p#-7_43|exactNucVar_30605|lv3p#-6_75|lv3p#-5_71|lv3p#-4_133|lv3pT_3290|lv5p#1_2|lv3p#-2_76|lv3p#-1_2892|mlv3p#2_2|nta#T_82|nta#A#2_36|total_40008
hsa-miR-22-3p	hsa-mir-22	39365	76	3348.13	9846.76	3p	lv5p#-2_2|nta#A#1_75|lv5p_105|lv5p#-1_87|lv3pE_76|exact_34423|nta#C#1_5|lv5pE_6|nta#G_51|mlv5p#1_6|mlv5p_6|nta#C_5|nta#G#2_2|nta#G#1_49|lv3p_1360|nta#A_75|lv3p#1_76|nta#T#2_4|nta#T#1_3|mv_2|exactNucVar_3331|lv3p#-3_18|lv3pT_1284|lv5p#1_6|lv3p#-2_95|lv3p#-1_1171|lv5pT_99|lv5p#-7_3|nta#T_7|lv5p#-4_4|lv5p#-3_3|total_39365
hsa-miR-26a-5p	hsa-mir-26a-2	36592	102	3112.28	9153.13	5p	mlv3p_184|nta#G_84|nta#C_181|nta#A_326|mv_2|lv5p_86|nta#T#4_2|nta#C#1_181|nta#T#3_26|nta#T#2_270|lv5pT_86|nta#T#1_2065|lv5p#-7_4|lv5p#-6_3|lv5p#-4_4|lv5p#-3_32|lv5p#-2_16|lv5p#-1_27|lv3p#3_4|exactNucVar_1352|lv3p#2_27|lv3p#1_70|nta#A#2_12|nta#A#1_314|lv3pT_844|total_36592|lv3pE_101|mlv3p#4_2|mlv3p#3_34|mlv3p#2_148|nta#G#1_84|lv3p_945|exact_31069|lv3p#-5_25|lv3p#-4_3|lv3p#-3_21|lv3p#-2_38|lv3p#-1_…
hsa-miR-26a-5p	hsa-mir-26a-1	36533	96	3107.26	9138.37	5p	mlv3p_150|nta#G_84|nta#C_181|nta#A_326|mv_2|lv5p_86|nta#C#1_181|nta#T#3_2|nta#T#2_270|lv5pT_86|nta#T#1_2067|lv5p#-7_4|lv5p#-6_3|lv5p#-4_4|nta#UA_2|mlv5p_3|lv5p#-3_32|lv5p#-2_16|lv5p#-1_27|exactNucVar_1352|lv3p#2_27|lv3p#1_70|nta#A#2_12|nta#A#1_314|lv3pT_844|mlv5p#3_3|total_36533|lv3pE_97|mlv3p#3_2|mlv3p#2_148|nta#G#1_84|lv3p_941|exact_31069|lv3p#-5_25|lv3p#-4_3|lv3p#-3_21|lv3p#-2_38|lv3p#-1_757|n…
hsa-miR-151a-3p	hsa-mir-151a	33633	173	2860.61	8412.96	3p	mlv3p_14|nta#G_14|nta#C_1607|nta#A_1234|mv_488|lv5p_1469|lv5p#2_840|nta#C#1_1607|lv5p#1_601|nta#T#3_125|nta#T#2_308|lv5pT_28|nta#T#1_5884|mlv5p_22|lv5p#-1_28|lv3p#3_2|exactNucVar_1825|lv3p#2_21|lv3p#1_13285|lv5pE_1441|nta#A#3_2|nta#A#2_108|nta#A#1_1124|lv3pT_195|mlv5p#2_17|mlv5p#1_5|total_33633|lv3pE_13308|mlv3p#3_12|mlv3p#2_2|nta#G#3_7|nta#G#1_7|lv3p_13503|exact_7140|lv3p#-5_5|lv3p#-3_6|lv3p#-2_…
hsa-let-7d-5p	hsa-let-7d	28835	88	2452.52	7212.79	5p	mlv3p_72|nta#G_58|nta#C_26|nta#A_305|mv_21|lv5p_83|nta#C#1_26|lv5p#1_14|lv5pT_69|nta#T#1_3|lv5p#-5_2|nta#UA_3|mlv5p_24|lv5p#-2_58|lv5p#-1_9|exactNucVar_4976|lv3p#2_88|lv3p#1_2780|lv5pE_14|nta#A#2_39|nta#A#1_266|lv3pT_1936|mlv5p#1_24|total_28835|lv3pE_2868|mlv3p#2_72|nta#G#1_58|lv3p_4804|exact_18463|lv3p#-7_3|lv3p#-5_5|lv3p#-4_9|lv3p#-3_4|lv3p#-2_70|lv3p#-1_1845|nta#T_3
hsa-miR-4433b-5p	hsa-mir-4433b	25543	213	2172.52	6389.33	5p	mlv3p_59|nta#G_345|nta#C_136|nta#A_2603|mv_4784|lv5p_885|lv5p#3_26|lv5p#2_79|nta#C#1_136|lv5p#1_546|nta#T#3_2|nta#T#2_25|lv5pT_234|nta#T#1_375|nta#UA_8|lv5p#-1_234|lv3p#3_2|exactNucVar_249|lv3p#2_1541|lv3p#1_10506|lv5pE_651|nta#A#4_7|nta#A#3_65|nta#A#2_690|nta#A#1_1841|lv3pT_274|total_25543|mlv3p#5_4|lv3pE_12049|mlv3p#4_2|mlv3p#3_31|mlv3p#2_22|nta#G#1_345|lv3p_12323|exact_3757|lv3p#-3_33|lv3p#-2_…
hsa-miR-766-3p	hsa-mir-766	19101	95	1624.61	4777.93	3p	lv5p_652|nta#A#1_231|lv5p#-1_652|lv3pE_11|exact_11745|nta#C#1_2|nta#AU_2|mlv5p#3_3|nta#G_15|mlv5p_3|nta#C_2|nta#G#1_15|lv3p_554|nta#A_253|lv3p#1_11|nta#T#3_29|nta#T#2_126|nta#T#1_1648|mv_18|mlv3p_6|exactNucVar_4050|lv3p#-4_11|lv3p#-3_13|lv3pT_543|lv3p#-2_43|lv3p#-1_476|lv5pT_652|mlv3p#2_6|nta#T_1803|total_19101|nta#A#2_22
hsa-miR-98-5p	hsa-mir-98	18007	54	1531.56	4504.27	5p	lv5p_5|nta#A#1_191|lv3pE_22|exact_14996|nta#C#1_4|nta#G_6|mlv5p#1_16|mlv5p_16|nta#C_4|nta#G#1_6|lv3p_1228|nta#A_194|lv3p#1_22|nta#T#3_2|nta#T#2_11|nta#T#1_788|mlv3p_8|exactNucVar_749|lv3p#-4_6|lv3p#-3_23|lv3pT_1206|lv3p#-2_32|lv3p#-1_1145|lv5pT_5|mlv3p#2_8|nta#T_801|lv5p#-5_2|lv5p#-4_3|nta#A#2_3|total_18007
hsa-miR-423-3p	hsa-mir-423	16218	194	1379.4	4056.77	3p	mlv3p_105|nta#G_21|nta#C_41|nta#A_525|mv_231|lv5p_1302|lv5p#2_2|nta#T#4_16|nta#C#1_41|lv5p#1_1216|nta#T#3_74|nta#T#2_240|lv5pT_84|nta#T#1_2029|nta#UA_10|mlv5p_14|lv5p#-3_2|lv5p#-2_9|lv5p#-1_73|lv3p#2_7|exactNucVar_2479|nta#A#5_2|lv3p#1_18|lv5pE_1218|nta#A#4_2|nta#A#3_4|nta#A#2_48|nta#A#1_469|lv3pT_1055|mlv5p#1_14|total_16218|mlv3p#5_2|lv3pE_25|mlv3p#3_63|mlv3p#2_40|nta#G#1_21|lv3p_1080|exact_8061…
hsa-miR-28-3p	hsa-mir-28	15755	112	1340.02	3940.96	3p	mlv3p_4|nta#G_17|nta#C_973|nta#A_3479|mv_725|lv5p_111|nta#C#2_3|nta#T#4_2|nta#C#1_970|lv5p#1_5|nta#T#3_16|nta#T#2_124|lv5pT_106|nta#T#1_2153|lv5p#-6_3|nta#UA_2|lv5p#-3_4|lv5p#-2_22|lv5p#-1_77|exactNucVar_375|lv3p#1_296|lv5pE_5|nta#A#3_5|nta#A#2_257|nta#A#1_3217|lv3pT_413|total_15755|lv3pE_296|mlv3p#2_4|nta#G#1_17|lv3p_709|exact_7067|lv3p#-4_95|lv3p#-3_2|lv3p#-1_316|nta#T_2295
hsa-miR-146a-5p	hsa-mir-146a	15143	96	1287.97	3787.87	5p	mlv3p_101|nta#G_12|nta#C_24|nta#A_698|mv_241|lv5p_169|nta#T#4_2|nta#C#1_24|lv5p#1_151|nta#T#3_4|nta#T#2_145|lv5pT_18|nta#T#1_1618|nta#UA_2|mlv5p_2|lv5p#-2_5|lv5p#-1_13|lv3p#4_4|lv3p#3_7|exactNucVar_59|lv3p#2_1401|lv3p#1_2783|lv5pE_151|nta#A#3_7|nta#A#2_85|nta#A#1_606|lv3pT_488|mlv5p#1_2|total_15143|lv3pE_4195|mlv3p#4_7|mlv3p#3_2|mlv3p#2_92|nta#G#1_12|lv3p_4683|exact_7385|lv3p#-6_55|lv3p#-2_31|lv3…
hsa-miR-93-5p	hsa-mir-93	13844	91	1177.48	3462.94	5p	lv5p_55|nta#A#1_439|lv5p#-1_44|lv3pE_3395|exact_7170|nta#C#1_49|nta#G_18|nta#C_49|nta#G#2_6|nta#G#1_12|lv3p_4399|nta#A_461|lv3p#1_3395|nta#T#3_2|nta#T#2_56|nta#T#1_291|mv_31|mlv3p_6|exactNucVar_1306|lv3p#-6_2|lv3p#-3_25|lv3pT_1004|lv3p#-2_673|lv3p#-1_304|lv5pT_55|lv5p#-8_5|mlv3p#3_6|lv5p#-6_2|nta#T_349|lv5p#-5_4|nta#A#3_3|nta#A#2_19|total_13844
hsa-miR-30d-5p	hsa-mir-30d	12424	65	1056.71	3107.74	5p	nta#A#1_39|lv3pE_10848|exact_95|nta#C#1_2|nta#G_16|nta#C_2|nta#G#1_16|lv3p_11518|nta#A_39|lv3p#4_2|nta#UA_4|lv3p#2_9963|lv3p#1_883|nta#T#3_12|nta#T#2_38|nta#T#1_576|mv_74|mlv3p_54|lv3p#-6_401|lv3p#-4_2|lv3p#-3_4|lv3pT_670|lv3p#-2_216|lv3p#-1_47|mlv3p#5_2|mlv3p#4_7|mlv3p#2_45|nta#T_626|total_12424
hsa-miR-140-3p	hsa-mir-140	11700	110	995.126	2926.64	3p	nta#A#1_99|nta#C#3_2|lv3pE_357|exact_5|nta#C#2_39|nta#C#1_88|nta#G_30|nta#C_129|nta#G#1_30|lv3p_357|nta#A_108|nta#UA_3|lv3p#3_31|lv3p#2_282|lv3p#1_44|nta#T#3_11|nta#T#2_56|nta#T#1_9000|mv_1998|mlv3p_6|mlv3p#3_6|nta#T_9067|nta#A#2_9|total_11700
hsa-miR-584-5p	hsa-mir-584	11191	107	951.834	2799.32	5p	nta#A#1_421|lv3pE_8|exact_43|nta#C#2_3|nta#C#1_103|nta#G_36|nta#C_106|nta#G#1_36|lv3p_7429|nta#A_561|nta#T#6_2|lv3p#2_2|nta#T#5_8|lv3p#1_6|nta#T#4_13|nta#T#3_53|nta#T#2_327|nta#T#1_2269|mlv3p_2|mv_336|exactNucVar_6|lv3p#-4_57|lv3p#-3_564|lv3pT_7421|lv3p#-2_474|lv3p#-1_6326|mlv3p#4_2|nta#T_2672|nta#A#3_13|total_11191|nta#A#2_127
hsa-miR-25-3p	hsa-mir-25	11064	65	941.032	2767.55	3p	lv5p#-2_4|lv5p_49|nta#A#1_315|lv5p#-1_33|lv3pE_5|exact_7437|nta#C#1_993|nta#G_33|mlv5p#1_2|mlv5p_2|nta#C_993|nta#G#1_33|lv3p_831|nta#A_340|nta#T#4_2|lv3p#1_5|nta#T#3_7|nta#T#2_72|nta#T#1_888|mv_4|mlv3p_7|exactNucVar_399|lv3p#-4_4|lv3p#-3_83|lv3pT_826|lv3p#-2_358|lv3p#-1_381|lv5pT_49|lv5p#-7_3|mlv3p#2_7|lv5p#-6_7|nta#T_969|lv5p#-4_2|nta#A#2_25|total_11064
hsa-miR-409-3p	hsa-mir-409	10288	109	875.031	2573.44	3p	lv5p#-2_3|nta#A#1_57|lv5p_4359|lv5p#-1_274|lv3pE_465|exact_4263|nta#C#1_13|lv5pE_4082|nta#G_20|mlv5p#1_4|mlv5p_4|nta#C_13|lv3p_502|nta#G#1_20|nta#A_99|nta#UA_2|lv3p#3_30|lv3p#2_231|lv3p#1_204|nta#T#2_2|nta#T#1_22|mlv3p_73|mv_547|exactNucVar_384|lv3pT_37|lv5p#1_4082|lv3p#-2_3|lv3p#-1_34|lv5pT_277|mlv3p#3_28|mlv3p#2_45|nta#T_24|nta#A#3_15|total_10288|nta#A#2_27
hsa-miR-222-3p	hsa-mir-222	9676	68	822.978	2420.36	3p	nta#A#1_95|lv3pE_8624|exact_237|nta#C#1_69|nta#G_15|nta#C_69|nta#G#1_15|lv3p_8652|nta#A_101|lv3p#5_2|lv3p#4_2937|nta#UA_9|lv3p#3_4165|lv3p#2_1387|lv3p#1_133|nta#T#3_28|nta#T#2_70|nta#T#1_465|mv_22|mlv3p_17|lv3p#-5_7|lv3pT_28|lv3p#-1_21|mlv3p#4_4|mlv3p#3_2|mlv3p#2_11|nta#T_563|nta#A#2_6|total_9676
hsa-miR-99b-5p	hsa-mir-99b	9473	83	805.712	2369.58	5p	lv5p#-2_21|lv5p_104|nta#A#1_961|lv5p#-1_40|lv3pE_3|exact_5410|nta#C#1_38|nta#C_38|lv3p_1928|nta#A_1014|lv3p#1_3|nta#T#4_4|nta#T#3_5|nta#T#2_41|nta#T#1_353|mv_10|exactNucVar_566|lv3p#-5_3|lv3p#-4_54|lv3p#-3_15|lv3pT_1925|lv3p#-2_39|lv3p#-1_1814|lv5pT_104|nta#T_403|lv5p#-4_16|nta#A#3_4|lv5p#-3_27|total_9473|nta#A#2_49
hsa-miR-148b-3p	hsa-mir-148b	9450	64	803.756	2363.82	3p	lv5p#-2_3|lv5p_5|nta#A#1_149|lv5p#-1_2|lv3pE_33|exact_3000|nta#C#1_4|nta#G_9|nta#C_4|nta#G#1_9|lv3p_269|nta#A_171|nta#UA_2|nta#T#5_2|lv3p#2_6|nta#T#4_11|lv3p#1_27|nta#T#3_168|nta#T#2_2668|nta#T#1_2914|mlv3p_38|exactNucVar_191|lv3p#-4_3|lv3p#-3_14|lv3pT_236|lv3p#-2_13|lv3p#-1_206|lv5pT_5|mlv3p#2_38|nta#T_5763|nta#A#3_4|nta#A#2_18|total_9450
hsa-miR-21-5p	hsa-mir-21	9322	62	792.869	2331.81	5p	nta#A#1_273|lv5p_6|lv5p#-1_2|nta#C#3_7|lv3pE_6505|exact_1097|nta#C#2_715|nta#C#1_201|lv5pE_4|nta#G_2|nta#C_923|nta#G#1_2|lv3p_6634|nta#A_278|lv3p#5_3|lv3p#2_2128|lv3p#1_4374|nta#T#1_4|mlv3p_5|mv_43|exactNucVar_330|lv3p#-4_6|lv3p#-3_37|lv3pT_129|lv5p#1_4|lv3p#-2_12|lv3p#-1_74|lv5pT_2|mlv3p#2_5|nta#T_4|nta#A#2_5|total_9322
hsa-miR-151a-5p	hsa-mir-151a	9025	50	767.608	2257.51	5p	lv5p#-2_7|nta#A#1_2|lv5p_128|lv5p#-1_2|lv3pE_2006|exact_4622|nta#C#1_243|lv5pE_119|nta#G_2|nta#C_243|nta#G#1_2|nta#A_2|lv3p_2125|lv3p#4_17|lv3p#3_7|lv3p#2_164|lv3p#1_1818|nta#T#2_2|nta#T#1_67|mlv3p_22|mv_58|exactNucVar_1754|lv3p#-5_2|lv3p#-4_3|lv3p#-3_29|lv3pT_119|lv5p#1_119|lv3p#-2_2|lv3p#-1_83|lv5pT_9|mlv3p#4_2|mlv3p#2_20|nta#T_69|total_9025
hsa-miR-432-5p	hsa-mir-432	8981	77	763.866	2246.51	5p	lv5p#-2_2|lv5p_9|nta#A#1_273|lv5p#-1_7|lv3pE_193|exact_3460|nta#C#1_16|nta#AU_9|nta#G_9|nta#G#3_7|nta#C_16|nta#G#2_2|lv3p_1418|nta#A_291|nta#UA_2|nta#T#6_4|nta#T#5_9|lv3p#2_63|nta#T#4_24|lv3p#1_130|nta#T#3_120|nta#T#2_252|nta#T#1_3332|mv_17|lv3p#-7_2|exactNucVar_20|lv3p#-3_57|lv3pT_1225|lv3p#-2_293|lv3p#-1_873|lv5pT_9|nta#T_3741|total_8981|nta#A#2_18
hsa-miR-744-5p	hsa-mir-744	8911	77	757.912	2229	5p	lv5p#-2_2|lv5p_11|nta#A#1_106|lv5p#-1_9|lv3pE_11|exact_1274|nta#C#1_253|nta#G_2|nta#C_253|nta#G#1_2|lv3p_5271|nta#A_121|lv3p#2_7|lv3p#1_4|nta#T#3_5|nta#T#2_113|nta#T#1_1419|mv_13|mlv3p_40|lv3p#-7_18|exactNucVar_389|lv3p#-6_5|lv3p#-4_36|lv3p#-3_58|lv3pT_5260|lv3p#-2_345|lv3p#-1_4798|lv5pT_11|mlv3p#2_40|nta#T_1537|nta#A#2_15|total_8911
hsa-miR-27b-3p	hsa-mir-27b	7899	35	671.838	1975.86	3p	nta#A#1_19|lv5p_66|lv3pE_129|exact_4939|nta#C#1_20|lv5pE_64|nta#G_6|nta#C_20|nta#G#2_2|nta#G#1_4|nta#A_22|lv3p_2123|lv3p#1_129|nta#T#2_17|nta#T#1_658|mlv3p_2|mv_29|exactNucVar_17|lv3p#-6_2|lv3p#-5_7|lv3p#-3_17|lv3pT_1994|lv5p#1_64|lv3p#-2_32|lv3p#-1_1936|lv5pT_2|mlv3p#2_2|nta#T_675|lv5p#-3_2|nta#A#2_3|total_7899
hsa-miR-484	hsa-mir-484	7866	86	669.031	1967.6	5p	lv5p_2|nta#A#1_172|lv5p#-1_2|lv3pE_443|exact_3252|nta#C#1_48|nta#G_32|nta#C_48|nta#G#1_32|lv3p_1985|nta#A_357|lv3p#3_6|nta#T#5_2|lv3p#2_62|nta#T#4_21|lv3p#1_375|nta#T#3_86|nta#T#2_349|nta#T#1_1622|mv_4|mlv3p_57|exactNucVar_49|lv3p#-3_7|lv3pT_1542|lv3p#-2_17|lv3p#-1_1518|lv5pT_2|mlv3p#3_6|mlv3p#2_51|nta#T_2080|nta#A#4_3|nta#A#3_7|total_7866|nta#A#2_175
hsa-let-7e-5p	hsa-let-7e	7648	72	650.489	1913.07	5p	nta#A#1_144|lv5p_241|lv3pE_283|exact_3576|nta#C#1_5|lv5pE_241|nta#G_7|nta#C_5|nta#G#1_7|lv3p_1319|nta#A_179|nta#UA_3|lv3p#2_33|nta#T#4_6|lv3p#1_250|nta#T#3_11|nta#T#2_105|nta#T#1_1171|mlv3p_10|mv_22|exactNucVar_996|lv3p#-6_2|lv3p#-4_5|lv3p#-3_3|lv3pT_1036|lv5p#1_241|lv3p#-2_34|lv3p#-1_992|mlv3p#2_10|nta#T_1293|nta#A#3_3|nta#A#2_32|total_7648
hsa-miR-134-5p	hsa-mir-134	7507	77	638.497	1877.8	5p	nta#A#1_684|lv3pE_25|exact_4342|nta#C#1_22|nta#AU_8|nta#G_17|nta#C_22|nta#G#1_17|lv3p_404|nta#A_990|lv3p#3_3|nta#UA_4|lv3p#2_4|nta#T#5_14|nta#T#4_48|lv3p#1_18|nta#T#3_69|nta#T#2_198|nta#T#1_1281|mlv3p_102|exactNucVar_20|lv3p#-3_4|lv3pT_379|lv3p#-2_23|lv3p#-1_352|mlv3p#3_85|mlv3p#2_17|nta#T_1610|nta#A#3_13|total_7507|nta#A#2_293
hsa-miR-106b-3p	hsa-mir-106b	7254	82	616.978	1814.52	3p	nta#A#1_315|lv5p_23|exact_399|lv3pE_1077|nta#C#1_2|lv5pE_23|nta#G_28|nta#C_2|nta#G#1_28|lv3p_4303|nta#A_371|nta#UA_7|nta#T#4_9|lv3p#1_1077|nta#T#3_56|nta#T#2_150|nta#T#1_1553|mv_358|exactNucVar_2|lv3p#-6_4|lv3p#-4_5|lv5p#2_7|lv3p#-3_101|lv3pT_3226|lv5p#1_16|lv3p#-2_2188|lv3p#-1_928|nta#T_1768|nta#A#2_56|total_7254
hsa-miR-197-3p	hsa-mir-197	6917	46	588.315	1730.22	3p	nta#A#1_42|lv5p_38|lv5p#-1_12|lv3pE_141|exact_5860|nta#C#1_6|lv5pE_24|nta#G_7|nta#C_6|nta#G#1_7|lv3p_452|nta#A_52|nta#T#5_3|lv3p#2_46|nta#T#4_9|lv3p#1_95|nta#T#3_25|nta#T#2_39|nta#T#1_351|mv_16|exactNucVar_59|lv3p#-3_3|lv3pT_311|lv5p#1_24|lv3p#-2_13|lv3p#-1_295|lv5pT_14|nta#T_427|lv5p#-4_2|nta#A#2_10|total_6917
hsa-miR-328-3p	hsa-mir-328	6574	89	559.142	1644.42	3p	mlv3p_6|nta#G_26|nta#C_29|nta#A_623|mv_6|lv5p_38|nta#T#5_3|nta#T#4_19|nta#C#1_29|lv5p#1_6|nta#T#3_104|nta#T#2_618|lv5pT_32|nta#T#1_1851|lv5p#-7_2|nta#UA_3|lv5p#-1_30|exactNucVar_41|lv3p#1_23|lv5pE_6|nta#A#3_18|nta#A#2_81|nta#A#1_524|lv3pT_122|total_6574|lv3pE_23|mlv3p#3_2|mlv3p#2_4|nta#G#2_2|nta#G#1_24|lv3p_145|exact_3065|lv3p#-5_2|lv3p#-4_2|lv3p#-2_9|lv3p#-1_109|nta#T_2595
hsa-miR-652-3p	hsa-mir-652	6566	72	558.462	1642.42	3p	nta#A#1_472|lv5p_8|lv5p#-1_2|lv3pE_947|exact_1125|lv5pE_6|nta#G_130|nta#G#1_130|lv3p_1280|nta#A_493|lv3p#2_5|lv3p#1_942|nta#T#3_23|nta#T#2_153|nta#T#1_3217|mlv3p_44|mv_7|exactNucVar_86|lv3p#-5_2|lv3p#-4_4|lv5p#2_6|lv3p#-3_4|lv3pT_333|lv3p#-2_156|lv3p#-1_167|lv5pT_2|mlv3p#2_44|nta#T_3393|nta#A#3_3|nta#A#2_18|total_6566
hsa-miR-148a-3p	hsa-mir-148a	6486	37	551.657	1622.41	3p	lv5p#-2_13|lv5p_17|nta#A#1_28|lv3pE_1847|exact_3912|nta#C#1_3|nta#G_3|nta#C_3|nta#G#1_3|lv3p_1908|nta#A_28|lv3p#2_342|lv3p#1_1505|nta#T#3_9|nta#T#2_297|nta#T#1_115|mv_4|exactNucVar_190|lv3p#-4_5|lv3p#-3_9|lv3pT_61|lv3p#-1_47|lv5pT_17|nta#T_421|lv5p#-4_4|total_6486
hsa-miR-26b-5p	hsa-mir-26b	6045	35	514.149	1512.1	5p	nta#A#1_110|lv3pE_5295|exact_228|nta#G_2|nta#G#1_2|lv3p_5329|nta#A_119|lv3p#3_46|lv3p#2_80|lv3p#1_5169|nta#T#2_6|nta#T#1_324|mv_16|mlv3p_7|exactNucVar_14|lv3pT_34|lv3p#-2_3|lv3p#-1_31|mlv3p#3_7|nta#T_330|nta#A#2_9|total_6045
hsa-miR-1260b	hsa-mir-1260b	5934	23	504.708	1484.33	5p	nta#A#1_2|lv3pE_930|exact_58|nta#C#1_4|nta#C_4|nta#A_2|lv3p_4248|lv3p#3_3|lv3p#2_6|nta#T#4_6|lv3p#1_921|nta#T#3_10|nta#T#2_24|nta#T#1_93|mv_71|mlv3p_5|exactNucVar_1413|lv3pT_3318|lv3p#-2_19|lv3p#-1_3299|mlv3p#4_2|mlv3p#3_3|nta#T_133|total_5934
hsa-miR-10a-5p	hsa-mir-10a	5266	64	447.892	1317.24	5p	lv5p_288|nta#A#1_622|lv5p#-1_288|lv3pE_425|exact_216|nta#C#1_5|nta#G_61|nta#C_5|nta#G#1_61|lv3p_3026|nta#A_658|lv3p#1_425|nta#T#1_20|mv_971|exactNucVar_21|lv3p#-5_2|lv3p#-4_19|lv3p#-3_22|lv3pT_2601|lv3p#-2_143|lv3p#-1_2415|lv5pT_288|nta#T_20|nta#A#3_2|nta#A#2_34|total_5266
hsa-miR-126-5p	hsa-mir-126	5205	27	442.704	1301.98	5p	lv5p_14|nta#A#1_26|lv5p#-1_10|lv3pE_20|exact_4550|mlv5p#1_2|mlv5p_2|lv3p_32|nta#A_26|lv3p#2_6|lv3p#1_14|nta#T#2_2|nta#T#1_59|mv_8|exactNucVar_512|lv3pT_12|lv3p#-2_5|lv3p#-1_7|lv5pT_14|nta#T_61|lv5p#-5_2|lv5p#-3_2|total_5205
hsa-miR-125a-5p	hsa-mir-125a	4994	48	424.757	1249.2	5p	lv5p#-2_3|lv5p_3|nta#A#1_129|lv3pE_2|exact_2064|nta#C#1_5|nta#G_311|nta#C_5|nta#G#1_311|lv3p_1303|nta#A_132|nta#UA_4|lv3p#1_2|nta#T#2_9|nta#T#1_1038|exactNucVar_129|lv3p#-5_6|lv3p#-4_5|lv3p#-3_78|lv3pT_1301|lv3p#-2_373|lv3p#-1_839|lv5pT_3|nta#T_1047|nta#A#2_3|total_4994
hsa-miR-143-3p	hsa-mir-143	4765	36	405.28	1191.92	3p	lv5p_20|lv3pE_97|exact_1838|nta#C#1_21|lv5pE_20|nta#G_2|nta#C_21|nta#G#1_2|lv3p_1363|lv3p#1_97|nta#T#3_5|nta#T#2_54|nta#T#1_922|mv_15|exactNucVar_525|lv3pT_1266|lv5p#1_20|lv3p#-2_44|lv3p#-1_1222|nta#T_981|total_4765
hsa-let-7d-3p	hsa-let-7d	4757	40	404.6	1189.92	3p	lv5p#-2_6|lv5p_269|nta#A#1_115|lv5p#-1_263|lv3pE_37|exact_3817|nta#C#1_57|nta#G_8|nta#C_57|nta#G#1_8|lv3p_282|nta#A_115|lv3p#1_37|nta#T#2_2|nta#T#1_13|mv_19|exactNucVar_175|lv3p#-4_21|lv3p#-3_5|lv3pT_245|lv3p#-2_14|lv3p#-1_205|lv5pT_269|nta#T_15|total_4757
hsa-miR-142-5p	hsa-mir-142	4348	43	369.813	1087.61	5p	nta#A#1_48|lv5p_58|lv5p#-1_13|exact_515|nta#C#2_6|nta#C#1_78|lv5pE_45|nta#G_5|nta#C_84|nta#G#1_5|lv3p_104|nta#A_50|nta#T#1_9|mv_3297|exactNucVar_226|lv3p#-4_2|lv5p#2_45|lv3p#-3_52|lv3pT_104|lv3p#-2_8|lv3p#-1_42|lv5pT_13|nta#T_9|total_4348|nta#A#2_2
hsa-miR-146b-5p	hsa-mir-146b	4108	41	349.4	1027.58	5p	nta#A#1_59|lv3pE_3146|exact_407|nta#G_9|nta#G#1_9|lv3p_3309|nta#A_70|lv3p#1_3146|nta#T#3_6|nta#T#2_36|nta#T#1_244|mv_10|mlv3p_15|exactNucVar_2|lv3p#-7_55|lv3p#-3_5|lv3pT_163|lv3p#-2_12|lv3p#-1_91|mlv3p#3_15|nta#T_286|nta#A#2_11|total_4108
hsa-miR-1260a	hsa-mir-1260a	4076	22	346.678	1019.57	5p	nta#A#1_34|lv3pE_704|nta#G_20|nta#G#1_20|lv3p_704|nta#A_41|lv3p#3_117|lv3p#2_189|lv3p#1_398|nta#T#1_34|mv_50|mlv3p_4|exactNucVar_3223|mlv3p#5_2|mlv3p#4_2|nta#T_34|total_4076|nta#A#2_7
hsa-miR-199a-3p	hsa-mir-199a-2	3372	59	286.801	843.472	3p	nta#A#1_110|lv5p_141|lv5p#-1_93|lv3pE_2|exact_943|nta#C#1_130|lv5pE_46|nta#G_2|nta#C_130|nta#G#1_2|lv3p_1527|nta#A_122|lv3p#1_2|nta#T#3_2|nta#T#2_25|nta#T#1_160|mlv3p_2|mv_295|exactNucVar_23|lv3p#-6_10|lv3p#-3_5|lv3pT_1525|lv5p#1_46|lv3p#-2_74|lv3p#-1_1436|lv5pT_95|mlv3p#2_2|nta#T_187|lv5p#-3_2|nta#A#2_12|total_3372
hsa-miR-199b-3p	hsa-mir-199b	3363	58	286.035	841.221	3p	nta#A#1_110|lv5p_141|lv5p#-1_93|lv3pE_2|exact_943|nta#C#1_130|lv5pE_46|nta#G_2|nta#C_130|nta#G#1_2|lv3p_1527|nta#A_110|lv3p#1_2|nta#T#3_2|nta#T#2_25|nta#T#1_160|mlv3p_3|mv_297|exactNucVar_23|lv3p#-6_10|lv3p#-3_5|lv3pT_1525|lv5p#1_46|lv3p#-2_74|lv3p#-1_1436|lv5pT_95|mlv3p#2_3|nta#T_187|lv5p#-3_2|total_3363
hsa-miR-199a-3p	hsa-mir-199a-1	3363	58	286.035	841.221	3p	nta#A#1_110|lv5p_141|lv5p#-1_93|lv3pE_2|exact_943|nta#C#1_130|lv5pE_46|nta#G_2|nta#C_130|nta#G#1_2|lv3p_1527|nta#A_110|lv3p#1_2|nta#T#3_2|nta#T#2_25|nta#T#1_160|mlv3p_3|mv_297|exactNucVar_23|lv3p#-6_10|lv3p#-3_5|lv3pT_1525|lv5p#1_46|lv3p#-2_74|lv3p#-1_1436|lv5pT_95|mlv3p#2_3|nta#T_187|lv5p#-3_2|total_3363
hsa-miR-1307-3p	hsa-mir-1307	3260	58	277.275	815.457	3p	lv5p_56|nta#A#1_316|lv5p#-1_56|lv3pE_845|exact_97|nta#C#1_15|nta#C_15|lv3p_917|nta#A_338|lv3p#2_220|lv3p#1_625|nta#T#3_14|nta#T#2_53|nta#T#1_403|mv_1364|mlv3p_3|lv3pT_72|lv3p#-2_17|lv3p#-1_55|lv5pT_56|mlv3p#2_3|nta#T_470|total_3260|nta#A#2_22
hsa-miR-181b-5p	hsa-mir-181b-2	3087	80	262.56	772.182	5p	nta#A#1_336|lv5p_37|lv5p#-1_15|lv3pE_529|exact_850|nta#C#1_21|lv5pE_22|nta#G_19|nta#C_21|nta#G#1_19|lv3p_1515|nta#A_368|nta#UA_3|lv3p#2_89|lv3p#1_440|nta#T#3_3|nta#T#2_7|nta#T#1_94|mlv3p_30|mv_63|exactNucVar_80|lv3p#-4_9|lv3p#-3_26|lv3pT_986|lv5p#1_22|lv3p#-2_77|lv3p#-1_874|lv5pT_15|mlv3p#2_30|nta#T_104|nta#A#3_3|nta#A#2_29|total_3087
hsa-miR-186-5p	hsa-mir-186	3054	51	259.754	763.928	5p	nta#A#1_28|lv5p_22|lv5p#-1_20|lv3pE_1519|exact_1040|nta#C#1_4|lv5pE_2|nta#G_5|nta#C_4|nta#G#1_5|lv3p_1728|nta#A_30|lv3p#2_313|lv3p#1_1206|nta#T#3_2|nta#T#2_21|nta#T#1_80|mlv3p_17|mv_22|exactNucVar_83|lv3p#-6_2|lv3p#-3_2|lv3pT_209|lv5p#1_2|lv3p#-2_5|lv3p#-1_200|lv5pT_20|mlv3p#3_2|mlv3p#2_15|nta#T_103|nta#A#2_2|total_3054
hsa-miR-181b-5p	hsa-mir-181b-1	2929	68	249.122	732.66	5p	nta#A#1_336|lv5p_37|lv5p#-1_15|lv3pE_440|exact_850|nta#C#1_21|lv5pE_22|nta#G_19|nta#C_21|nta#G#1_19|lv3p_1426|nta#A_370|lv3p#1_440|nta#T#3_3|nta#T#2_4|nta#T#1_74|mv_45|exactNucVar_80|lv3p#-4_9|lv3p#-3_26|lv3pT_986|lv5p#1_22|lv3p#-2_77|lv3p#-1_874|lv5pT_15|nta#T_81|nta#A#3_3|nta#A#2_31|total_2929
hsa-miR-182-5p	hsa-mir-182	2829	48	240.616	707.646	5p	nta#A#1_70|lv3pE_1014|exact_961|nta#C#2_17|nta#C#1_9|nta#C_26|lv3p_1198|nta#A_72|lv3p#3_211|lv3p#2_425|lv3p#1_378|nta#T#2_26|nta#T#1_354|mlv3p_2|exactNucVar_190|lv3p#-6_2|lv3p#-4_4|lv3p#-3_12|lv3pT_184|lv3p#-2_80|lv3p#-1_86|mlv3p#5_2|nta#T_380|nta#A#2_2|total_2829
hsa-miR-4446-3p	hsa-mir-4446	2729	76	232.111	682.632	3p	nta#A#1_218|lv5p_65|lv5p#-1_63|lv3pE_4|exact_1247|nta#C#1_19|lv5pE_2|nta#G_14|nta#C_19|nta#G#1_14|lv3p_388|nta#A_322|lv3p#1_4|nta#T#3_49|nta#T#2_127|nta#T#1_335|mlv3p_18|mv_6|exactNucVar_139|lv3p#-5_10|lv3p#-4_3|lv3pT_384|lv5p#1_2|lv3p#-2_72|lv3p#-1_299|lv5pT_63|mlv3p#3_6|mlv3p#2_12|nta#T_511|nta#A#3_7|total_2729|nta#A#2_97
hsa-miR-107	hsa-mir-107	2678	39	227.773	669.875	3p	nta#A#1_10|lv3pE_8|exact_192|nta#C#1_2|nta#C_2|lv3p_2058|nta#A_14|lv3p#1_8|nta#T#2_19|nta#T#1_347|exactNucVar_46|lv3p#-5_155|lv3p#-4_491|lv3p#-3_272|lv3pT_2050|lv3p#-2_694|lv3p#-1_438|nta#T_366|nta#A#2_4|total_2678
hsa-miR-425-5p	hsa-mir-425	2595	43	220.714	649.114	5p	lv5p_4|nta#A#1_11|lv5p#-1_4|lv3pE_1723|exact_201|nta#C#1_4|nta#C_4|lv3p_2126|nta#A_11|lv3p#2_1497|lv3p#1_226|nta#T#1_70|mv_167|exactNucVar_12|lv3p#-3_4|lv3pT_403|lv3p#-2_5|lv3p#-1_394|lv5pT_4|nta#T_70|total_2595
hsa-miR-126-3p	hsa-mir-126	2369	33	201.492	592.582	3p	nta#A#1_26|lv5p_1013|lv5p#-1_915|exact_881|nta#C#1_8|lv5pE_98|nta#C_8|lv3p_117|nta#A_26|nta#T#1_235|mv_57|exactNucVar_32|lv3pT_117|lv5p#1_98|lv3p#-2_27|lv3p#-1_90|lv5pT_915|nta#T_235|total_2369
hsa-miR-378a-3p	hsa-mir-378a	2361	65	200.811	590.581	3p	nta#A#1_476|lv5p_104|lv5p#-1_102|lv3pE_4|exact_473|nta#C#1_9|lv5pE_2|nta#G_25|nta#C_9|nta#G#1_25|lv3p_171|nta#A_528|lv3p#1_4|nta#T#3_2|nta#T#2_12|nta#T#1_600|mv_38|mlv3p_178|exactNucVar_221|lv3p#-4_2|lv3p#-3_2|lv3pT_167|lv5p#1_2|lv3p#-2_12|lv3p#-1_151|lv5pT_102|mlv3p#2_178|nta#T_614|nta#A#3_4|total_2361|nta#A#2_48
hsa-miR-1908-5p	hsa-mir-1908	2359	43	200.641	590.08	5p	nta#A#1_80|lv3pE_25|exact_1303|nta#G_7|nta#G#1_7|lv3p_366|nta#A_94|nta#UA_7|nta#T#5_5|nta#T#4_31|lv3p#1_25|nta#T#3_31|nta#T#2_49|nta#T#1_414|mlv3p_17|exactNucVar_42|lv3p#-5_3|lv3pT_341|lv3p#-2_13|lv3p#-1_325|mlv3p#3_17|nta#T_530|nta#A#3_4|nta#A#2_10|total_2359
hsa-miR-362-5p	hsa-mir-362	2296	36	195.283	574.322	5p	nta#A#1_15|lv3pE_143|exact_1545|nta#G_3|nta#G#1_3|lv3p_282|nta#A_17|lv3p#3_26|lv3p#2_114|lv3p#1_3|nta#T#2_7|nta#T#1_105|lv3p#-7_2|exactNucVar_337|lv3p#-5_3|lv3pT_139|lv3p#-1_134|nta#T_112|nta#A#2_2|total_2296
hsa-miR-6852-5p	hsa-mir-6852	2233	57	189.925	558.563	5p	nta#A#1_66|lv5p_62|lv5p#-1_4|lv3pE_731|exact_408|nta#C#1_4|lv5pE_58|nta#C_4|lv3p_904|nta#A_70|lv3p#5_2|lv3p#4_22|lv3p#3_104|lv3p#2_278|lv3p#1_325|nta#T#3_5|nta#T#2_18|nta#T#1_526|mv_133|exactNucVar_103|lv5p#2_2|lv3pT_173|lv5p#1_56|lv3p#-2_9|lv3p#-1_164|lv5pT_4|nta#T_549|nta#A#3_2|nta#A#2_2|total_2233
hsa-miR-16-5p	hsa-mir-16-1	2229	25	189.584	557.562	5p	nta#A#1_30|lv5p_18|lv3pE_82|exact_1435|lv3p_257|nta#A_30|lv3p#2_3|lv3p#1_79|mlv3p_2|exactNucVar_487|lv3pT_175|lv3p#-1_175|lv5pT_18|lv5p#-7_4|mlv3p#2_2|lv5p#-6_8|lv5p#-3_6|total_2229
hsa-miR-16-5p	hsa-mir-16-2	2224	23	189.159	556.312	5p	lv3p#-1_175|lv5p_18|nta#A_30|lv3pT_175|exact_1435|lv5p#-7_4|lv3p#1_79|lv5p#-6_8|nta#A#1_30|lv5pT_18|total_2224|lv5p#-3_6|lv3p_254|exactNucVar_487|lv3pE_79
hsa-miR-433-3p	hsa-mir-433	1981	39	168.491	495.527	3p	nta#A#1_74|lv5p_51|lv5p#-1_45|lv3pE_187|exact_1245|nta#C#1_6|lv5pE_2|nta#G_36|nta#C_6|nta#G#1_36|lv3p_216|nta#A_138|nta#T#4_2|lv3p#1_187|nta#T#3_5|nta#T#2_33|nta#T#1_220|mlv3p_5|mv_4|exactNucVar_20|lv3p#-6_2|lv3p#-3_3|lv3pT_29|lv5p#1_2|lv3p#-2_3|lv3p#-1_21|lv5pT_49|mlv3p#3_5|nta#T_260|nta#A#3_5|lv5p#-3_4|total_1981|nta#A#2_59
hsa-miR-326	hsa-mir-326	1954	45	166.195	488.774	3p	nta#A#1_113|lv3pE_4|exact_39|nta#C#1_4|nta#C_4|lv3p_23|nta#A_123|nta#UA_2|nta#T#4_12|lv3p#1_4|nta#T#3_164|nta#T#2_345|nta#T#1_1234|mlv3p_3|exactNucVar_7|lv3pT_19|lv3p#-2_5|lv3p#-1_14|mlv3p#2_3|nta#T_1755|nta#A#3_2|total_1954|nta#A#2_8
hsa-miR-331-3p	hsa-mir-331	1853	28	157.604	463.51	3p	nta#A#1_122|lv3pE_22|exact_540|nta#C#1_21|nta#G_2|nta#C_21|nta#G#1_2|lv3p_613|nta#A_134|lv3p#1_22|nta#T#3_2|nta#T#2_64|nta#T#1_468|exactNucVar_9|lv3pT_591|lv3p#-2_6|lv3p#-1_585|nta#T_534|total_1853|nta#A#2_12
hsa-miR-671-3p	hsa-mir-671	1740	63	147.993	435.244	3p	nta#A#1_46|lv5p_8|nta#C#3_117|lv3pE_623|exact_465|nta#C#1_4|lv5pE_8|nta#G_6|nta#C_121|nta#G#1_6|lv3p_628|nta#A_65|nta#UA_2|lv3p#2_3|nta#T#4_9|lv3p#1_620|nta#T#3_19|nta#T#2_71|nta#T#1_305|mv_3|mlv3p_33|exactNucVar_7|lv3pT_5|lv5p#1_8|lv3p#-1_5|mlv3p#4_7|mlv3p#3_26|nta#T_404|nta#A#4_2|nta#A#3_6|nta#A#2_11|total_1740
hsa-miR-320b	hsa-mir-320b-2	1588	55	135.065	397.222	3p	nta#A#1_61|lv3pE_10|exact_10|nta#C#2_2|nta#C#1_3|nta#G_2|nta#C_5|nta#G#1_2|lv3p_1060|nta#A_149|lv3p#2_2|lv3p#1_8|nta#T#4_7|nta#T#3_23|nta#T#2_43|nta#T#1_177|mlv3p_2|mv_107|lv3p#-7_2|exactNucVar_3|lv3p#-5_3|lv3p#-4_14|lv3p#-3_36|lv3pT_1050|lv3p#-2_989|lv3p#-1_6|mlv3p#2_2|nta#T_250|nta#A#3_11|total_1588|nta#A#2_77
hsa-miR-320b	hsa-mir-320b-1	1584	53	134.725	396.222	3p	nta#A#1_61|lv3pE_8|exact_10|nta#C#2_2|nta#C#1_3|nta#G_2|nta#C_5|nta#G#1_2|lv3p_1058|nta#A_149|lv3p#1_8|nta#T#4_7|nta#T#3_23|nta#T#2_43|nta#T#1_177|mv_107|lv3p#-7_2|exactNucVar_3|lv3p#-5_3|lv3p#-4_14|lv3p#-3_36|lv3pT_1050|lv3p#-2_989|lv3p#-1_6|nta#T_250|nta#A#3_11|total_1584|nta#A#2_77
hsa-miR-4433b-3p	hsa-mir-4433b	1573	68	133.789	393.47	3p	nta#A#1_2|lv5p_798|lv5p#-1_3|lv3pE_41|exact_173|nta#C#2_2|nta#C#1_6|lv5pE_795|mlv5p#1_11|mlv5p_11|nta#C_8|lv3p_71|nta#A_2|lv3p#2_11|lv3p#1_30|nta#T#3_14|nta#T#2_87|nta#T#1_209|mv_159|exactNucVar_41|lv5p#2_3|lv3pT_30|lv5p#1_792|lv3p#-2_3|lv3p#-1_27|lv5pT_3|nta#T_310|total_1573
hsa-miR-20a-5p	hsa-mir-20a	1478	34	125.709	369.707	5p	lv5p_2|nta#A#1_143|lv3pE_510|exact_568|nta#G_3|nta#G#1_3|lv3p_562|nta#A_163|lv3p#3_2|lv3p#1_508|nta#T#2_5|nta#T#1_63|mlv3p_2|exactNucVar_110|lv3p#-3_3|lv3pT_52|lv3p#-2_19|lv3p#-1_30|lv5pT_2|lv5p#-8_2|mlv3p#3_2|nta#T_68|total_1478|nta#A#2_20
hsa-miR-941	hsa-mir-941-4	1475	17	125.454	368.957	3p	lv5p_2|nta#A#1_6|lv3pE_7|exact_1186|nta#G_3|nta#G#1_3|lv3p_18|nta#A_6|lv3p#1_7|nta#T#3_4|nta#T#2_17|nta#T#1_163|exactNucVar_76|lv3pT_11|lv3p#-2_4|lv3p#-1_7|lv5pT_2|nta#T_184|lv5p#-3_2|total_1475
hsa-miR-941	hsa-mir-941-2	1475	17	125.454	368.957	3p	lv5p_2|nta#A#1_6|lv3pE_7|exact_1186|nta#G_3|nta#G#1_3|lv3p_18|nta#A_6|lv3p#1_7|nta#T#3_4|nta#T#2_17|nta#T#1_163|exactNucVar_76|lv3pT_11|lv3p#-2_4|lv3p#-1_7|lv5pT_2|nta#T_184|lv5p#-3_2|total_1475
hsa-miR-941	hsa-mir-941-4	1475	17	125.454	368.957	3p	lv5p_2|nta#A#1_6|lv3pE_7|exact_1186|nta#G_3|nta#G#1_3|lv3p_18|nta#A_6|lv3p#1_7|nta#T#3_4|nta#T#2_17|nta#T#1_163|exactNucVar_76|lv3pT_11|lv3p#-2_4|lv3p#-1_7|lv5pT_2|nta#T_184|lv5p#-3_2|total_1475
hsa-miR-941	hsa-mir-941-2	1475	17	125.454	368.957	3p	lv5p_2|nta#A#1_6|lv3pE_7|exact_1186|nta#G_3|nta#G#1_3|lv3p_18|nta#A_6|lv3p#1_7|nta#T#3_4|nta#T#2_17|nta#T#1_163|exactNucVar_76|lv3pT_11|lv3p#-2_4|lv3p#-1_7|lv5pT_2|nta#T_184|lv5p#-3_2|total_1475
hsa-miR-941	hsa-mir-941-4	1475	17	125.454	368.957	3p	lv5p_2|nta#A#1_6|lv3pE_7|exact_1186|nta#G_3|nta#G#1_3|lv3p_18|nta#A_6|lv3p#1_7|nta#T#3_4|nta#T#2_17|nta#T#1_163|exactNucVar_76|lv3pT_11|lv3p#-2_4|lv3p#-1_7|lv5pT_2|nta#T_184|lv5p#-3_2|total_1475
hsa-miR-941	hsa-mir-941-5	1475	17	125.454	368.957	3p	lv5p_2|nta#A#1_6|lv3pE_7|exact_1186|nta#G_3|nta#G#1_3|lv3p_18|nta#A_6|lv3p#1_7|nta#T#3_4|nta#T#2_17|nta#T#1_163|exactNucVar_76|lv3pT_11|lv3p#-2_4|lv3p#-1_7|lv5pT_2|nta#T_184|lv5p#-3_2|total_1475
hsa-miR-941	hsa-mir-941-3	1475	17	125.454	368.957	3p	lv5p_2|nta#A#1_6|lv3pE_7|exact_1186|nta#G_3|nta#G#1_3|lv3p_18|nta#A_6|lv3p#1_7|nta#T#3_4|nta#T#2_17|nta#T#1_163|exactNucVar_76|lv3pT_11|lv3p#-2_4|lv3p#-1_7|lv5pT_2|nta#T_184|lv5p#-3_2|total_1475
hsa-miR-941	hsa-mir-941-3	1475	17	125.454	368.957	3p	lv5p_2|nta#A#1_6|lv3pE_7|exact_1186|nta#G_3|nta#G#1_3|lv3p_18|nta#A_6|lv3p#1_7|nta#T#3_4|nta#T#2_17|nta#T#1_163|exactNucVar_76|lv3pT_11|lv3p#-2_4|lv3p#-1_7|lv5pT_2|nta#T_184|lv5p#-3_2|total_1475
hsa-miR-941	hsa-mir-941-3	1475	17	125.454	368.957	3p	lv5p_2|nta#A#1_6|lv3pE_7|exact_1186|nta#G_3|nta#G#1_3|lv3p_18|nta#A_6|lv3p#1_7|nta#T#3_4|nta#T#2_17|nta#T#1_163|exactNucVar_76|lv3pT_11|lv3p#-2_4|lv3p#-1_7|lv5pT_2|nta#T_184|lv5p#-3_2|total_1475
hsa-miR-941	hsa-mir-941-5	1475	17	125.454	368.957	3p	lv5p_2|nta#A#1_6|lv3pE_7|exact_1186|nta#G_3|nta#G#1_3|lv3p_18|nta#A_6|lv3p#1_7|nta#T#3_4|nta#T#2_17|nta#T#1_163|exactNucVar_76|lv3pT_11|lv3p#-2_4|lv3p#-1_7|lv5pT_2|nta#T_184|lv5p#-3_2|total_1475
hsa-miR-941	hsa-mir-941-1	1475	17	125.454	368.957	3p	lv5p_2|nta#A#1_6|lv3pE_7|exact_1186|nta#G_3|nta#G#1_3|lv3p_18|nta#A_6|lv3p#1_7|nta#T#3_4|nta#T#2_17|nta#T#1_163|exactNucVar_76|lv3pT_11|lv3p#-2_4|lv3p#-1_7|lv5pT_2|nta#T_184|lv5p#-3_2|total_1475
hsa-miR-941	hsa-mir-941-4	1475	17	125.454	368.957	3p	lv5p_2|nta#A#1_6|lv3pE_7|exact_1186|nta#G_3|nta#G#1_3|lv3p_18|nta#A_6|lv3p#1_7|nta#T#3_4|nta#T#2_17|nta#T#1_163|exactNucVar_76|lv3pT_11|lv3p#-2_4|lv3p#-1_7|lv5pT_2|nta#T_184|lv5p#-3_2|total_1475
hsa-miR-941	hsa-mir-941-2	1475	17	125.454	368.957	3p	lv5p_2|nta#A#1_6|lv3pE_7|exact_1186|nta#G_3|nta#G#1_3|lv3p_18|nta#A_6|lv3p#1_7|nta#T#3_4|nta#T#2_17|nta#T#1_163|exactNucVar_76|lv3pT_11|lv3p#-2_4|lv3p#-1_7|lv5pT_2|nta#T_184|lv5p#-3_2|total_1475
hsa-miR-941	hsa-mir-941-5	1475	17	125.454	368.957	3p	lv5p_2|nta#A#1_6|lv3pE_7|exact_1186|nta#G_3|nta#G#1_3|lv3p_18|nta#A_6|lv3p#1_7|nta#T#3_4|nta#T#2_17|nta#T#1_163|exactNucVar_76|lv3pT_11|lv3p#-2_4|lv3p#-1_7|lv5pT_2|nta#T_184|lv5p#-3_2|total_1475
hsa-miR-941	hsa-mir-941-2	1475	17	125.454	368.957	3p	lv5p_2|nta#A#1_6|lv3pE_7|exact_1186|nta#G_3|nta#G#1_3|lv3p_18|nta#A_6|lv3p#1_7|nta#T#3_4|nta#T#2_17|nta#T#1_163|exactNucVar_76|lv3pT_11|lv3p#-2_4|lv3p#-1_7|lv5pT_2|nta#T_184|lv5p#-3_2|total_1475
hsa-miR-941	hsa-mir-941-3	1475	17	125.454	368.957	3p	lv5p_2|nta#A#1_6|lv3pE_7|exact_1186|nta#G_3|nta#G#1_3|lv3p_18|nta#A_6|lv3p#1_7|nta#T#3_4|nta#T#2_17|nta#T#1_163|exactNucVar_76|lv3pT_11|lv3p#-2_4|lv3p#-1_7|lv5pT_2|nta#T_184|lv5p#-3_2|total_1475
hsa-miR-941	hsa-mir-941-5	1475	17	125.454	368.957	3p	lv5p_2|nta#A#1_6|lv3pE_7|exact_1186|nta#G_3|nta#G#1_3|lv3p_18|nta#A_6|lv3p#1_7|nta#T#3_4|nta#T#2_17|nta#T#1_163|exactNucVar_76|lv3pT_11|lv3p#-2_4|lv3p#-1_7|lv5pT_2|nta#T_184|lv5p#-3_2|total_1475
hsa-miR-30c-5p	hsa-mir-30c-2	1451	17	123.413	362.953	5p	nta#A#1_3|lv3pE_1269|exact_97|nta#G_3|nta#G#1_3|lv3p_1273|nta#A_3|lv3p#1_1269|nta#T#3_2|nta#T#2_7|nta#T#1_55|mv_4|mlv3p_3|exactNucVar_4|lv3p#-4_2|lv3pT_4|lv3p#-1_2|mlv3p#3_3|nta#T_64|total_1451
hsa-miR-30c-5p	hsa-mir-30c-1	1451	17	123.413	362.953	5p	nta#A#1_3|lv3pE_1269|exact_97|nta#G_3|nta#G#1_3|lv3p_1273|nta#A_3|lv3p#1_1269|nta#T#3_2|nta#T#2_7|nta#T#1_55|mv_4|mlv3p_3|exactNucVar_4|lv3p#-4_2|lv3pT_4|lv3p#-1_2|mlv3p#3_3|nta#T_64|total_1451
hsa-miR-92b-3p	hsa-mir-92b	1409	78	119.84	352.447	3p	nta#A#1_123|lv5p_15|lv5p#-1_3|nta#C#3_2|lv3pE_6|exact_539|nta#C#1_3|lv5pE_12|nta#G_11|nta#C_5|nta#G#1_11|lv3p_195|nta#A_162|nta#UA_7|nta#T#5_4|nta#T#4_2|lv3p#1_6|nta#T#3_6|nta#T#2_57|nta#T#1_366|mv_8|exactNucVar_39|lv3p#-3_8|lv3pT_189|lv5p#1_12|lv3p#-2_65|lv3p#-1_116|lv5pT_3|nta#T_435|nta#A#3_10|total_1409|nta#A#2_29
hsa-miR-21-3p	hsa-mir-21	1348	17	114.652	337.189	3p	lv5p_11|lv5p#-1_4|lv3pE_42|exact_1183|lv5pE_7|nta#G_4|nta#G#1_4|lv3p_46|lv3p#2_23|lv3p#1_19|mv_13|mlv3p_2|exactNucVar_89|lv5p#2_5|lv3pT_4|lv5p#1_2|lv3p#-2_2|lv3p#-1_2|lv5pT_4|mlv3p#3_2|total_1348
hsa-miR-451a	hsa-mir-451a	1309	34	111.335	327.433	-	lv3p#-1_687|lv3pT_775|lv3p#4_41|lv3p#3_7|exact_170|lv3p#2_5|lv3p#1_229|total_1309|lv3p#-6_2|lv3p_1057|lv3p#-4_10|lv3p#-3_13|exactNucVar_82|lv3pE_282|lv3p#-2_63
hsa-miR-24-3p	hsa-mir-24-1	1285	28	109.294	321.43	3p	nta#A#1_50|exact_144|nta#C#2_66|nta#C#1_2|nta#G_3|nta#C_68|nta#G#2_3|lv3p_419|nta#A_50|nta#T#2_19|nta#T#1_510|mv_8|exactNucVar_64|lv3p#-4_2|lv3p#-3_2|lv3pT_419|lv3p#-2_346|lv3p#-1_69|nta#T_529|total_1285
hsa-miR-24-3p	hsa-mir-24-2	1285	28	109.294	321.43	3p	nta#A#1_50|exact_144|nta#C#2_66|nta#C#1_2|nta#G_3|nta#C_68|nta#G#2_3|lv3p_419|nta#A_50|nta#T#2_19|nta#T#1_510|mv_8|exactNucVar_64|lv3p#-4_2|lv3p#-3_2|lv3pT_419|lv3p#-2_346|lv3p#-1_69|nta#T_529|total_1285
hsa-miR-11400	hsa-mir-11400	1194	21	101.554	298.667	5p	lv5p_2|lv3pE_133|exact_328|nta#C#2_412|nta#C#1_44|lv5pE_2|nta#G_2|nta#C_456|nta#G#1_2|lv3p_173|lv3p#1_133|nta#T#1_214|mv_19|lv3pT_40|lv5p#1_2|lv3p#-2_2|lv3p#-1_38|nta#T_214|total_1194
hsa-miR-23a-3p	hsa-mir-23a	1167	43	99.2575	291.913	3p	nta#A#1_9|lv5p_9|lv5p#-1_4|nta#C#3_13|lv3pE_339|exact_496|nta#C#1_29|lv5pE_5|nta#C_42|nta#A_11|lv3p_383|lv3p#2_38|lv3p#1_301|nta#T#2_6|nta#T#1_59|mlv3p_12|mv_6|exactNucVar_143|lv3p#-6_2|lv3p#-4_12|lv3p#-3_10|lv3pT_44|lv5p#1_5|lv3p#-2_8|lv3p#-1_12|lv5pT_4|mlv3p#2_12|nta#T_65|nta#A#2_2|total_1167
hsa-miR-23b-3p	hsa-mir-23b	1147	40	97.5564	286.911	3p	nta#A#1_33|nta#C#5_2|lv3pE_3|nta#C#3_13|exact_91|nta#C#2_16|nta#C#1_20|nta#C_51|lv3p_169|nta#A_33|lv3p#1_3|nta#T#2_11|nta#T#1_735|lv3p#-8_2|exactNucVar_57|lv3p#-6_12|lv3p#-5_10|lv3pT_166|lv3p#-2_77|lv3p#-1_65|nta#T_746|total_1147
hsa-miR-30e-5p	hsa-mir-30e	1102	26	93.729	275.654	5p	lv3pE_940|exact_4|nta#C#1_2|nta#C_2|nta#A_2|lv3p_966|lv3p#4_2|lv3p#2_908|lv3p#1_30|nta#T#2_2|nta#T#1_70|mv_53|mlv3p_3|lv3p#-6_13|lv3p#-3_4|lv3pT_26|lv3p#-2_4|lv3p#-1_5|mlv3p#2_3|nta#T_72|nta#A#2_2|total_1102
hsa-miR-877-5p	hsa-mir-877	1090	63	92.7084	272.653	5p	nta#A#1_187|lv3pE_393|exact_62|nta#C#2_17|nta#C#1_28|nta#AU_2|nta#C_45|lv3p_408|nta#A_226|lv3p#5_3|lv3p#4_62|lv3p#3_135|lv3p#2_167|lv3p#1_26|nta#T#3_2|nta#T#2_28|nta#T#1_308|mv_2|mlv3p_6|exactNucVar_3|lv3pT_15|lv3p#-2_3|lv3p#-1_12|mlv3p#4_6|nta#T_338|nta#A#3_5|total_1090|nta#A#2_34
hsa-miR-30b-5p	hsa-mir-30b	1089	10	92.6233	272.403	5p	lv3p#-1_31|lv5p_4|lv3pT_31|nta#T_8|exact_789|lv3p#1_2|lv5p#-4_4|lv5pT_4|total_1089|nta#T#1_8|lv3p_33|lv3pE_2|exactNucVar_255
hsa-miR-17-5p	hsa-mir-17	1066	29	90.6671	266.649	5p	lv5p_2|nta#A#1_50|lv3pE_501|exact_326|nta#C#1_7|nta#G_4|nta#C_7|nta#G#1_4|lv3p_547|nta#A_57|lv3p#1_501|nta#T#1_41|mv_10|exactNucVar_72|lv3pT_46|lv3p#-2_32|lv3p#-1_14|lv5pT_2|lv5p#-8_2|nta#T_41|total_1066|nta#A#2_7
hsa-miR-223-3p	hsa-mir-223	1052	53	89.4763	263.147	3p	nta#A#1_30|lv5p_20|lv5p#-1_9|lv3pE_186|exact_278|nta#C#1_66|lv5pE_9|nta#G_5|nta#C_66|nta#G#1_5|nta#A_30|lv3p_319|lv3p#2_5|lv3p#1_181|nta#T#2_69|nta#T#1_209|mlv3p_4|mv_26|exactNucVar_26|lv3p#-4_3|lv3p#-3_3|lv3pT_133|lv5p#1_9|lv3p#-2_21|lv3p#-1_106|lv5pT_11|mlv3p#2_4|lv5p#-6_2|nta#T_278|total_1052
hsa-miR-181d-5p	hsa-mir-181d	1009	29	85.819	252.391	5p	nta#A#1_45|lv3pE_404|exact_370|nta#G_3|nta#G#1_3|lv3p_453|nta#A_49|lv3p#3_5|lv3p#2_4|nta#T#4_2|lv3p#1_395|nta#T#2_20|nta#T#1_83|exactNucVar_29|lv3pT_49|lv3p#-2_4|lv3p#-1_45|nta#T_105|nta#A#2_4|total_1009
hsa-miR-486-3p	hsa-mir-486-1	968	22	82.3318	242.136	3p	nta#A#1_7|lv5p_8|lv3pE_29|exact_453|nta#C#1_5|lv5pE_8|nta#G_2|nta#C_5|nta#G#1_2|nta#A_7|lv3p_128|lv3p#1_29|nta#T#2_15|nta#T#1_258|mv_5|exactNucVar_87|lv3pT_99|lv5p#1_8|lv3p#-2_7|lv3p#-1_92|nta#T_273|total_968
hsa-miR-181a-2-3p	hsa-mir-181a-2	950	18	80.8009	237.633	3p	lv5p#-2_2|nta#A#1_7|lv5p_8|lv3pE_94|exact_749|nta#C#1_2|lv5pE_6|nta#C_2|lv3p_121|nta#A_7|lv3p#1_94|nta#T#1_12|mv_2|exactNucVar_49|lv3pT_27|lv5p#1_6|lv3p#-2_2|lv3p#-1_25|lv5pT_2|nta#T_12|total_950
hsa-miR-425-3p	hsa-mir-425	948	48	80.6308	237.133	3p	nta#A#1_24|lv5p_62|lv5p#-1_12|exact_157|lv5pE_50|nta#G_2|nta#G#1_2|lv3p_103|nta#A_24|nta#T#4_3|nta#T#3_20|nta#T#2_34|nta#T#1_355|mlv3p_3|mv_178|exactNucVar_7|lv3pT_103|lv5p#1_50|lv3p#-2_17|lv3p#-1_86|lv5pT_12|mlv3p#3_3|nta#T_412|total_948
hsa-miR-1301-3p	hsa-mir-1301	940	44	79.9503	235.132	3p	lv5p_3|nta#A#1_8|lv5p#-1_3|lv3pE_238|exact_74|nta#C#1_13|nta#G_2|nta#C_13|nta#G#1_2|lv3p_444|nta#A_10|lv3p#1_238|nta#T#3_5|nta#T#2_16|nta#T#1_276|mv_95|lv3p#-7_2|exactNucVar_2|lv3p#-6_4|lv3p#-4_21|lv3p#-3_28|lv3pT_206|lv3p#-2_72|lv3p#-1_79|lv5pT_3|nta#T_297|nta#A#2_2|total_940
hsa-miR-574-3p	hsa-mir-574	938	28	79.7802	234.631	3p	lv3p#-1_161|nta#C#1_60|lv5p_3|nta#C_60|nta#A_12|lv3pT_187|nta#T_65|exact_455|nta#A#1_12|lv5pT_3|total_938|nta#T#1_65|lv5p#-1_3|lv3p_187|mv_2|exactNucVar_154|lv3p#-2_26
hsa-miR-130a-3p	hsa-mir-130a	923	20	78.5044	230.879	3p	lv3p#-1_229|nta#A_40|lv3pT_640|nta#T_13|exact_110|lv3p#1_93|nta#T#4_2|nta#A#1_40|total_923|nta#T#1_11|lv3p_733|nta#G#1_3|exactNucVar_16|lv3pE_93|mv_8|nta#G_3|lv3p#-2_411
hsa-miR-486-3p	hsa-mir-486-2	912	16	77.5688	228.128	3p	nta#A#1_4|lv5p_8|lv3pE_2|exact_453|nta#C#1_5|lv5pE_8|nta#C_5|lv3p_101|nta#A_4|lv3p#1_2|nta#T#1_249|mv_5|exactNucVar_87|lv3pT_99|lv5p#1_8|lv3p#-2_7|lv3p#-1_92|nta#T_249|total_912
hsa-miR-382-5p	hsa-mir-382	877	13	74.592	219.373	5p	lv3p#-1_2|lv5p_76|nta#A_4|lv3pT_8|nta#T_13|exact_731|nta#A#1_4|lv5pT_76|total_877|nta#T#1_13|lv5p#-2_3|lv5p#-1_73|lv3p_8|mv_5|exactNucVar_40|lv3p#-2_6
hsa-miR-192-5p	hsa-mir-192	873	27	74.2517	218.372	5p	nta#A#1_2|lv5p_22|lv5p#-1_22|lv3pE_14|exact_465|nta#C#1_2|nta#C_2|nta#A_2|lv3p_21|lv3p#1_14|nta#T#2_8|nta#T#1_122|mv_94|exactNucVar_137|lv3pT_7|lv3p#-1_7|lv5pT_22|nta#T_130|total_873
hsa-miR-3615	hsa-mir-3615	855	32	72.7208	213.87	3p	nta#A#1_35|lv3pE_272|exact_12|nta#C#1_3|nta#C_3|lv3p_286|nta#A_35|lv3p#3_14|lv3p#2_172|nta#T#4_11|lv3p#1_86|nta#T#3_28|nta#T#2_79|nta#T#1_401|lv3pT_14|lv3p#-2_7|lv3p#-1_7|nta#T_519|total_855
hsa-miR-769-5p	hsa-mir-769	854	16	72.6357	213.62	5p	nta#A#1_9|lv5p_32|exact_515|lv5pE_32|lv3p_30|nta#A_9|nta#UA_3|nta#T#3_3|nta#T#2_23|nta#T#1_119|mlv3p_2|exactNucVar_121|lv3pT_30|lv5p#1_32|lv3p#-1_30|mlv3p#2_2|nta#T_145|total_854
hsa-miR-27a-3p	hsa-mir-27a	853	18	72.5507	213.369	3p	nta#A#1_8|exact_603|nta#G_4|nta#G#2_2|nta#G#1_2|lv3p_162|nta#A_8|nta#T#4_3|nta#T#3_4|nta#T#2_12|nta#T#1_55|exactNucVar_2|lv3p#-6_2|lv3p#-5_7|lv3p#-3_17|lv3pT_162|lv3p#-2_14|lv3p#-1_122|nta#T_74|total_853
hsa-miR-12136	hsa-mir-12136	816	17	69.4037	204.114	5p	lv5p_4|lv3pE_86|exact_103|nta#C#1_4|nta#C_4|lv3p_662|lv3p#5_8|lv3p#4_7|lv3p#3_45|lv3p#2_2|lv3p#1_24|mv_10|mlv3p_15|exactNucVar_18|lv3p#-3_183|lv3pT_576|lv3p#-2_93|lv3p#-1_300|mlv3p#5_3|lv5pT_4|mlv3p#3_12|lv5p#-3_4|total_816
hsa-miR-12136	hsa-mir-12136	816	17	69.4037	204.114	5p	lv5p_4|lv3pE_86|exact_103|nta#C#1_4|nta#C_4|lv3p_662|lv3p#5_8|lv3p#4_7|lv3p#3_45|lv3p#2_2|lv3p#1_24|mv_10|mlv3p_15|exactNucVar_18|lv3p#-3_183|lv3pT_576|lv3p#-2_93|lv3p#-1_300|mlv3p#5_3|lv5pT_4|mlv3p#3_12|lv5p#-3_4|total_816
hsa-miR-342-3p	hsa-mir-342	814	26	69.2336	203.614	3p	nta#A#1_8|lv3pE_450|exact_59|nta#C#1_5|nta#G_10|nta#C_5|nta#A_8|nta#G#1_10|lv3p_464|nta#UA_2|lv3p#2_45|lv3p#1_405|nta#T#2_3|nta#T#1_222|mv_22|mlv3p_2|exactNucVar_19|lv3pT_14|lv3p#-1_14|mlv3p#5_2|nta#T_225|total_814
hsa-miR-361-5p	hsa-mir-361	778	22	66.1717	194.609	5p	nta#A#1_30|lv3pE_111|exact_498|nta#C#1_2|nta#G_7|nta#C_2|nta#G#1_7|lv3p_174|nta#A_30|lv3p#3_2|lv3p#1_109|nta#T#3_2|nta#T#2_4|nta#T#1_41|mlv3p_2|exactNucVar_18|lv3pT_63|lv3p#-2_11|lv3p#-1_52|mlv3p#2_2|nta#T_47|total_778
hsa-miR-23a-5p	hsa-mir-23a	709	22	60.303	177.349	5p	nta#A#1_2|lv5p_35|exact_222|lv5pE_35|nta#A_2|lv3p_68|nta#T#4_2|nta#T#3_14|nta#T#2_66|nta#T#1_144|mv_103|mlv3p_2|exactNucVar_51|lv3pT_68|lv5p#1_35|lv3p#-2_12|lv3p#-1_56|mlv3p#4_2|nta#T_226|total_709
hsa-miR-654-5p	hsa-mir-654	649	22	55.1997	162.341	5p	nta#A#1_11|lv3pE_174|exact_284|nta#C#1_14|nta#C_14|lv3p_184|nta#A_11|lv3p#1_174|nta#T#3_5|nta#T#2_3|nta#T#1_62|mv_22|exactNucVar_64|lv3p#-3_2|lv3pT_10|lv3p#-2_2|lv3p#-1_6|nta#T_70|total_649
hsa-miR-185-5p	hsa-mir-185	604	22	51.3723	151.085	5p	nta#A#1_17|lv3pE_31|exact_365|nta#C#1_50|nta#C_50|lv3p_102|nta#A_21|lv3p#1_31|nta#T#2_12|nta#T#1_44|mlv3p_2|exactNucVar_8|lv3p#-3_2|lv3pT_71|lv3p#-2_20|lv3p#-1_49|mlv3p#2_2|nta#T_56|total_604|nta#A#2_4
hsa-miR-181c-3p	hsa-mir-181c	599	12	50.9471	149.834	3p	lv5p_20|nta#A_7|nta#T_146|nta#A#2_2|nta#A#1_5|total_599|lv5pT_20|nta#T#1_146|lv5p#-1_20|mv_426
hsa-miR-155-5p	hsa-mir-155	586	29	49.8414	146.582	5p	nta#A#1_82|lv3pE_36|exact_62|nta#G_4|nta#G#1_4|lv3p_333|nta#A_94|lv3p#2_10|lv3p#1_26|nta#T#2_2|nta#T#1_23|mlv3p_6|exactNucVar_62|lv3p#-4_2|lv3p#-3_12|lv3pT_297|lv3p#-2_46|lv3p#-1_237|mlv3p#2_6|nta#T_25|total_586|nta#A#2_12
hsa-miR-1249-3p	hsa-mir-1249	584	23	49.6713	146.082	3p	nta#A#1_11|exact_226|nta#C#1_28|nta#G_2|nta#C_28|nta#G#1_2|lv3p_165|nta#A_13|nta#T#4_2|nta#T#3_2|nta#T#2_5|nta#T#1_130|exactNucVar_11|lv3p#-3_23|lv3pT_165|lv3p#-2_56|lv3p#-1_86|nta#T_139|total_584|nta#A#2_2
hsa-miR-101-3p	hsa-mir-101-2	554	31	47.1197	138.578	3p	nta#A#1_23|lv5p_139|lv3pE_91|exact_34|nta#C#1_24|lv5pE_139|nta#C_24|lv3p_100|nta#A_23|lv3p#3_2|lv3p#2_4|lv3p#1_85|nta#T#2_2|nta#T#1_73|mv_156|exactNucVar_3|lv3pT_9|lv5p#1_139|lv3p#-2_3|lv3p#-1_6|nta#T_75|total_554
hsa-miR-101-3p	hsa-mir-101-1	548	29	46.6093	137.077	3p	nta#A#1_23|lv5p_139|lv3pE_85|exact_34|nta#C#1_24|lv5pE_139|nta#C_24|lv3p_94|nta#A_23|lv3p#1_85|nta#T#2_2|nta#T#1_73|mv_156|exactNucVar_3|lv3pT_9|lv5p#1_139|lv3p#-2_3|lv3p#-1_6|nta#T_75|total_548
hsa-miR-485-3p	hsa-mir-485	541	10	46.014	135.326	3p	lv3p#-1_6|nta#C#1_2|lv5p#1_5|nta#C_2|lv5p_9|nta#A_4|lv3pT_6|lv5pE_5|exact_504|nta#A#2_4|lv5p#-5_2|lv5pT_4|total_541|lv5p#-1_2|lv3p_6|exactNucVar_16
hsa-miR-2110	hsa-mir-2110	540	29	45.9289	135.076	5p	nta#A#1_21|lv3pE_142|exact_5|nta#G_3|nta#G#1_3|lv3p_157|nta#A_24|lv3p#2_52|lv3p#1_90|nta#T#3_4|nta#T#2_13|nta#T#1_334|lv3p#-4_3|lv3pT_15|lv3p#-1_12|nta#T_351|total_540|nta#A#2_3
hsa-miR-1304-3p	hsa-mir-1304	539	39	45.8439	134.826	3p	nta#A#1_32|lv5p_13|lv5p#-1_6|lv3pE_53|exact_138|nta#C#1_2|lv5pE_7|nta#C_2|lv3p_139|nta#A_43|lv3p#1_53|nta#T#2_3|nta#T#1_27|mlv3p_3|mv_74|exactNucVar_97|lv3p#-3_5|lv3pT_86|lv5p#1_7|lv3p#-2_29|lv3p#-1_52|lv5pT_6|mlv3p#2_3|nta#T_30|nta#A#3_2|nta#A#2_9|total_539
hsa-miR-1843	hsa-mir-1843	538	24	45.7588	134.575	5p	nta#A#1_3|lv5p_46|lv3pE_231|exact_23|lv5pE_46|lv3p_233|nta#A_3|nta#UA_2|lv3p#3_2|lv3p#2_88|lv3p#1_141|nta#T#2_13|nta#T#1_33|mv_187|lv3p#-4_2|lv3pT_2|lv5p#1_46|nta#T_46|total_538
hsa-miR-185-3p	hsa-mir-185	534	28	45.4186	133.575	3p	nta#A#1_19|exact_4|nta#G_8|nta#G#1_8|lv3p_301|nta#A_37|nta#T#4_5|nta#T#3_6|nta#T#2_39|nta#T#1_109|mlv3p_2|mv_23|lv3p#-5_3|lv3pT_301|lv3p#-2_18|lv3p#-1_280|mlv3p#2_2|nta#T_159|total_534|nta#A#2_18
hsa-miR-320c	hsa-mir-320c-2	519	50	44.1428	129.823	3p	lv5p_7|nta#A#1_73|lv5p#-1_7|lv3pE_13|exact_79|nta#C#1_10|nta#AU_2|nta#C_10|lv3p_68|nta#A_161|nta#T#5_2|lv3p#2_11|lv3p#1_2|nta#T#4_3|nta#T#3_13|nta#T#2_32|nta#T#1_95|mv_9|mlv3p_32|exactNucVar_8|lv3p#-5_2|lv3p#-3_3|lv3pT_55|lv3p#-2_14|lv3p#-1_36|lv5pT_7|mlv3p#4_2|mlv3p#2_30|nta#T_145|nta#A#3_11|total_519|nta#A#2_77
hsa-miR-589-5p	hsa-mir-589	506	15	43.0371	126.571	5p	lv3p#-1_147|nta#A_14|lv3pT_170|nta#T_18|exact_4|lv3p#2_52|lv3p#1_248|nta#A#1_14|nta#T#2_6|total_506|nta#T#1_12|lv3p_470|lv3p#-4_2|lv3pE_300|lv3p#-2_21
hsa-miR-28-5p	hsa-mir-28	502	13	42.6969	125.57	5p	lv3p#-1_126|nta#C#1_2|nta#C_2|nta#A_47|lv3pT_150|exact_273|nta#A#2_4|lv3p#1_11|nta#A#1_43|total_502|lv3p_161|exactNucVar_12|lv3pE_11|mv_7|lv3p#-2_24
hsa-miR-128-3p	hsa-mir-128-1	500	16	42.5268	125.07	3p	nta#A#1_12|lv3pE_94|exact_317|nta#G_4|nta#G#1_4|lv3p_163|nta#A_12|lv3p#2_7|lv3p#1_87|nta#T#1_2|exactNucVar_2|lv3p#-4_2|lv3p#-3_2|lv3pT_69|lv3p#-2_18|lv3p#-1_47|nta#T_2|total_500
hsa-miR-150-5p	hsa-mir-150	492	24	41.8463	123.069	5p	nta#A#1_110|lv5p_3|lv3pE_9|exact_178|lv5pE_3|nta#G_7|nta#G#1_7|lv3p_95|nta#A_110|lv3p#1_9|nta#T#1_28|mv_10|exactNucVar_61|lv5p#2_3|lv3p#-3_3|lv3pT_86|lv3p#-2_22|lv3p#-1_61|nta#T_28|total_492
hsa-miR-532-5p	hsa-mir-532	490	17	41.6762	122.569	5p	nta#A#1_25|lv5p_24|lv5p#-1_24|lv3pE_62|exact_306|nta#C#1_2|nta#C_2|lv3p_89|nta#A_29|lv3p#1_62|nta#T#1_26|mv_2|exactNucVar_12|lv3pT_27|lv3p#-2_3|lv3p#-1_24|lv5pT_24|nta#T_26|total_490|nta#A#2_4
hsa-miR-146b-3p	hsa-mir-146b	486	24	41.336	121.568	3p	nta#A#1_52|lv5p_77|exact_118|nta#C#1_4|lv5pE_77|nta#C_4|lv3p_130|nta#A_54|nta#T#2_10|nta#T#1_34|mv_59|lv3p#-4_2|lv3p#-3_4|lv3pT_130|lv5p#1_77|lv3p#-2_19|lv3p#-1_105|nta#T_44|nta#A#2_2|total_486
hsa-miR-760	hsa-mir-760	477	25	40.5705	119.317	3p	nta#A#1_19|lv5p_8|lv3pE_23|exact_12|lv5pE_8|lv3p_26|nta#A_22|lv3p#2_2|nta#T#4_5|lv3p#1_21|nta#T#3_23|nta#T#2_49|nta#T#1_319|mv_13|lv3pT_3|lv5p#1_8|lv3p#-1_3|nta#T_396|nta#A#2_3|total_477
hsa-miR-320c	hsa-mir-320c-1	456	42	38.7844	114.064	3p	lv5p_7|nta#A#1_61|lv5p#-1_7|lv3pE_2|exact_79|nta#C#1_10|nta#G_2|nta#C_10|nta#G#2_2|lv3p_57|nta#A_150|nta#T#5_2|lv3p#1_2|nta#T#4_3|nta#T#3_13|nta#T#2_25|nta#T#1_87|mlv3p_4|mv_9|exactNucVar_8|lv3p#-5_2|lv3p#-3_3|lv3pT_55|lv3p#-2_14|lv3p#-1_36|lv5pT_7|mlv3p#3_4|nta#T_130|total_456|nta#A#2_89
hsa-miR-487b-3p	hsa-mir-487b	452	19	38.4442	113.063	3p	lv5p#-2_3|nta#A#1_6|lv5p_6|lv5p#-1_3|lv3pE_51|exact_227|nta#C#1_3|nta#C_3|lv3p_130|nta#A_6|lv3p#2_3|lv3p#1_48|mv_21|exactNucVar_59|lv3p#-4_2|lv3pT_79|lv3p#-1_77|lv5pT_6|total_452
hsa-miR-500a-3p	hsa-mir-500a	450	25	38.2741	112.563	3p	nta#A#1_35|lv5p_2|lv3pE_203|exact_10|nta#C#1_4|lv5pE_2|nta#C_4|lv3p_205|nta#A_38|nta#T#4_2|lv3p#1_203|nta#T#3_9|nta#T#2_24|nta#T#1_144|mv_12|lv3pT_2|lv5p#1_2|lv3p#-1_2|nta#T_179|nta#A#2_3|total_450
hsa-miR-152-3p	hsa-mir-152	449	21	38.189	112.313	3p	nta#A#1_101|lv3pE_101|exact_36|nta#G_2|nta#G#1_2|lv3p_101|nta#A_127|lv3p#2_5|nta#T#4_2|lv3p#1_96|nta#T#3_10|nta#T#2_7|nta#T#1_162|mlv3p_2|mlv3p#3_2|nta#T_181|total_449|nta#A#2_26
hsa-miR-199a-5p	hsa-mir-199a-1	438	13	37.2535	109.561	5p	nta#A#1_2|lv5p_2|lv5p#-1_2|lv3pE_17|exact_277|lv3p_51|nta#A_2|lv3p#1_17|nta#T#1_98|lv3p#-8_6|exactNucVar_8|lv3p#-5_2|lv3p#-4_4|lv3p#-3_4|lv3pT_34|lv3p#-1_18|lv5pT_2|nta#T_98|total_438
hsa-miR-199a-5p	hsa-mir-199a-2	438	13	37.2535	109.561	5p	nta#A#1_2|lv5p_2|lv5p#-1_2|lv3pE_17|exact_277|lv3p_51|nta#A_2|lv3p#1_17|nta#T#1_98|lv3p#-8_6|exactNucVar_8|lv3p#-5_2|lv3p#-4_4|lv3p#-3_4|lv3pT_34|lv3p#-1_18|lv5pT_2|nta#T_98|total_438
hsa-miR-4687-5p	hsa-mir-4687	435	20	36.9983	108.811	5p	lv5p_3|nta#A#1_4|lv5p#-1_3|exact_130|nta#C#1_18|nta#C_18|lv3p_210|nta#A_6|nta#T#2_10|nta#T#1_45|mv_5|exactNucVar_8|lv3p#-3_4|lv3pT_210|lv3p#-2_56|lv3p#-1_150|lv5pT_3|nta#T_55|nta#A#3_2|total_435
hsa-miR-10401-3p	hsa-mir-10401	434	29	36.9132	108.561	3p	lv5p#2_3|nta#C#1_3|lv5p#1_50|nta#C_3|lv5p_53|nta#A_26|lv5pE_53|nta#T_150|nta#A#2_2|nta#A#1_24|total_434|nta#T#1_150|mv_202
hsa-miR-10401-3p	hsa-mir-10401	434	29	36.9132	108.561	3p	lv5p#2_3|nta#C#1_3|lv5p#1_50|nta#C_3|lv5p_53|nta#A_26|lv5pE_53|nta#T_150|nta#A#2_2|nta#A#1_24|total_434|nta#T#1_150|mv_202
hsa-miR-10401-3p	hsa-mir-10401	434	29	36.9132	108.561	3p	lv5p#2_3|nta#C#1_3|lv5p#1_50|nta#C_3|lv5p_53|nta#A_26|lv5pE_53|nta#T_150|nta#A#2_2|nta#A#1_24|total_434|nta#T#1_150|mv_202
hsa-miR-10401-3p	hsa-mir-10401	434	29	36.9132	108.561	3p	lv5p#2_3|nta#C#1_3|lv5p#1_50|nta#C_3|lv5p_53|nta#A_26|lv5pE_53|nta#T_150|nta#A#2_2|nta#A#1_24|total_434|nta#T#1_150|mv_202
hsa-miR-10401-3p	hsa-mir-10401	434	29	36.9132	108.561	3p	lv5p#2_3|nta#C#1_3|lv5p#1_50|nta#C_3|lv5p_53|nta#A_26|lv5pE_53|nta#T_150|nta#A#2_2|nta#A#1_24|total_434|nta#T#1_150|mv_202
hsa-miR-10401-3p	hsa-mir-10401	434	29	36.9132	108.561	3p	lv5p#2_3|nta#C#1_3|lv5p#1_50|nta#C_3|lv5p_53|nta#A_26|lv5pE_53|nta#T_150|nta#A#2_2|nta#A#1_24|total_434|nta#T#1_150|mv_202
hsa-miR-10401-3p	hsa-mir-10401	434	29	36.9132	108.561	3p	lv5p#2_3|nta#C#1_3|lv5p#1_50|nta#C_3|lv5p_53|nta#A_26|lv5pE_53|nta#T_150|nta#A#2_2|nta#A#1_24|total_434|nta#T#1_150|mv_202
hsa-miR-10401-3p	hsa-mir-10401	434	29	36.9132	108.561	3p	lv5p#2_3|nta#C#1_3|lv5p#1_50|nta#C_3|lv5p_53|nta#A_26|lv5pE_53|nta#T_150|nta#A#2_2|nta#A#1_24|total_434|nta#T#1_150|mv_202
hsa-miR-664a-5p	hsa-mir-664a	427	23	36.3179	106.81	5p	lv3p#-1_57|nta#C#1_12|nta#C_12|nta#A_5|lv3pT_221|nta#T_11|exact_5|nta#A#1_5|total_427|nta#T#1_11|lv3p#-5_5|lv3p_221|exactNucVar_3|lv3p#-3_7|mv_170|lv3p#-2_152
hsa-miR-15b-5p	hsa-mir-15b	413	13	35.1271	103.308	5p	lv3p#-1_108|nta#C#1_24|nta#C_24|nta#A_2|lv3pT_117|nta#T_5|exact_244|nta#A#1_2|total_413|nta#T#1_5|lv3p_117|nta#G#1_4|lv3p#-3_3|exactNucVar_17|nta#G_4|lv3p#-2_6
hsa-miR-431-5p	hsa-mir-431	410	8	34.872	102.557	5p	lv3p#-1_350|lv3pT_358|exact_40|lv3p#2_9|lv3p#1_3|total_410|lv3p_370|lv3pE_12|lv3p#-2_8
hsa-miR-128-3p	hsa-mir-128-2	400	9	34.0214	100.056	3p	lv3p#-1_47|nta#A_10|lv3pT_69|exact_317|nta#A#1_10|total_400|lv3p_69|lv3p#-4_2|exactNucVar_2|lv3p#-3_2|nta#G#1_2|nta#G_2|lv3p#-2_18
hsa-miR-30e-3p	hsa-mir-30e	383	16	32.5755	95.8037	3p	lv3p#-1_24|lv5p_2|lv3pT_34|nta#T_159|exact_150|lv5pT_2|nta#T#2_10|total_383|nta#T#1_149|lv5p#-1_2|lv3p_34|lv3p#-3_6|exactNucVar_38|lv3p#-2_4
hsa-miR-223-5p	hsa-mir-223	381	22	32.4054	95.3034	5p	nta#A#1_5|lv3pE_304|exact_6|nta#C#2_3|nta#C#1_3|nta#C_6|lv3p_314|nta#A_5|lv3p#5_9|lv3p#4_62|lv3p#3_96|lv3p#2_104|lv3p#1_33|nta#T#1_46|exactNucVar_4|lv3pT_10|lv3p#-1_10|nta#T_46|total_381
hsa-miR-625-5p	hsa-mir-625	372	10	31.6399	93.0521	5p	lv3pT_2|nta#T_6|lv3p#3_3|exact_28|lv3p#2_6|lv3p#1_327|total_372|nta#T#1_6|lv3p_338|lv3p#-3_2|lv3pE_336
hsa-miR-7977	hsa-mir-7977	358	7	30.4492	89.5501	5p	lv3p#-1_4|lv5p_168|lv3pT_4|lv3p#3_3|lv3p#2_5|lv3p#1_4|lv5pT_168|total_358|lv5p#-2_126|lv5p#-1_42|lv3p_16|exactNucVar_174|lv3pE_12
hsa-miR-130b-3p	hsa-mir-130b	356	21	30.2791	89.0499	3p	lv3p#-1_67|lv5p_4|nta#A_35|lv3pT_137|nta#T_95|exact_74|nta#A#1_35|lv5pT_4|total_356|nta#T#1_95|lv5p#-1_4|lv3p_137|exactNucVar_9|mv_2|lv3p#-2_70
hsa-miR-410-3p	hsa-mir-410	336	6	28.578	84.0471	3p	lv3p#-1_28|lv3pT_31|exact_294|lv3p#1_2|total_336|lv3p_33|exactNucVar_9|lv3p#-3_3|lv3pE_2
hsa-miR-181c-5p	hsa-mir-181c	314	16	26.7068	78.544	5p	lv3p#-1_76|lv3pT_87|nta#T_3|lv3p#3_3|exact_75|lv3p#2_37|lv3p#1_102|total_314|nta#T#1_3|lv3p_229|lv3p#-4_4|exactNucVar_7|lv3pE_142|lv3p#-2_7
hsa-miR-323b-3p	hsa-mir-323b	311	3	26.4517	77.7936	3p	lv3p#-2_4|lv3p#-1_307|total_311|lv3p_311|lv3pT_311
hsa-miR-196b-5p	hsa-mir-196b	307	15	26.1114	76.793	5p	nta#A#1_5|lv3pE_44|exact_62|nta#G_2|nta#G#1_2|lv3p_51|nta#A_7|lv3p#2_20|nta#T#4_2|lv3p#1_24|nta#T#2_3|nta#T#1_174|exactNucVar_6|lv3pT_7|lv3p#-1_7|nta#T_179|nta#A#2_2|total_307
hsa-miR-363-3p	hsa-mir-363	303	22	25.7712	75.7924	3p	lv3p#-1_175|nta#C#1_2|nta#C_2|lv3pT_230|nta#T_23|exact_5|lv3p#1_14|total_303|nta#T#1_23|lv3p_244|mv_25|nta#G#1_4|lv3pE_14|nta#G_4|lv3p#-2_55
hsa-miR-340-5p	hsa-mir-340	299	7	25.431	74.7919	5p	lv3p#-1_77|nta#A_2|lv3pT_82|nta#T_11|exact_202|nta#A#1_2|nta#T#2_3|total_299|nta#T#1_8|lv3p_82|mv_2|lv3p#-2_5
hsa-miR-1307-5p	hsa-mir-1307	298	10	25.346	74.5417	5p	nta#A_2|lv3pT_33|nta#T_29|exact_170|lv3p#2_27|lv3p#1_35|nta#A#1_2|total_298|nta#T#1_29|lv3p_95|lv3p#-4_27|nta#G#1_2|lv3p#-3_4|lv3pE_62|lv3p#-2_2|nta#G_2
hsa-miR-7706	hsa-mir-7706	297	9	25.2609	74.2916	3p	lv3p#-1_44|lv3pT_49|nta#T_87|exact_145|total_297|nta#T#1_87|lv3p_49|exactNucVar_16|lv3p#-2_5
hsa-miR-361-3p	hsa-mir-361	292	16	24.8356	73.0409	3p	lv3p#-1_15|lv3pT_25|nta#T_18|lv3p#3_12|exact_27|lv3p#2_18|lv3p#1_123|total_292|nta#T#1_18|lv3p_178|lv3p#-4_3|mv_69|lv3p#-3_5|lv3pE_153|lv3p#-2_2
hsa-miR-19b-3p	hsa-mir-19b-1	283	14	24.0702	70.7896	3p	lv3p#-1_214|nta#A_2|lv3pT_214|nta#T_24|exact_28|nta#A#1_2|total_283|nta#T#1_24|lv3p_214|mv_3|exactNucVar_12
hsa-miR-19b-3p	hsa-mir-19b-2	283	14	24.0702	70.7896	3p	lv3p#-1_214|nta#A_2|lv3pT_214|nta#T_24|exact_28|nta#A#1_2|total_283|nta#T#1_24|lv3p_214|mv_3|exactNucVar_12
hsa-miR-377-5p	hsa-mir-377	272	8	23.1346	68.0381	5p	lv3p#-1_47|lv3pT_49|nta#T_9|exact_156|lv3p#1_16|total_272|nta#T#1_9|lv3p_65|exactNucVar_42|lv3pE_16|lv3p#-2_2
hsa-miR-493-3p	hsa-mir-493	272	10	23.1346	68.0381	3p	lv3p#-1_2|nta#A_12|lv3pT_4|nta#T_75|exact_179|nta#A#1_12|nta#T#3_2|total_272|nta#T#2_4|nta#T#1_69|lv3p_4|lv3p#-4_2|exactNucVar_2
hsa-miR-374b-5p	hsa-mir-374b	271	11	23.0495	67.788	5p	lv3p#-1_71|nta#A_7|lv3pT_71|exact_73|nta#A#2_2|lv3p#1_96|nta#A#1_5|total_271|lv3p_167|exactNucVar_24|lv3pE_96
hsa-miR-342-5p	hsa-mir-342	268	23	22.7943	67.0375	5p	lv3p#-1_9|nta#A_13|lv3pT_9|nta#T_56|lv3p#5_12|lv3p#4_3|exact_5|lv3p#3_11|lv3p#2_47|lv3p#1_15|nta#A#1_13|nta#T#2_4|total_268|nta#T#1_52|lv3p_97|mv_97|lv3pE_88
hsa-miR-629-5p	hsa-mir-629	265	14	22.5392	66.2871	5p	lv3p#-1_2|nta#C#2_3|nta#C_3|nta#A_2|lv3pT_5|lv3p#3_2|exact_83|lv3p#2_18|lv3p#1_127|nta#A#1_2|total_265|lv3p_152|exactNucVar_25|lv3pE_147|lv3p#-2_3
hsa-miR-142-3p	hsa-mir-142	259	18	22.0289	64.7863	3p	lv5p_17|lv5p#-1_17|lv3pE_7|exact_36|nta#C#1_2|nta#G_7|nta#C_2|nta#G#1_7|lv3p_43|lv3p#1_7|nta#T#1_20|mv_130|exactNucVar_4|lv3pT_36|lv3p#-1_36|lv5pT_17|nta#T_20|total_259
hsa-miR-539-5p	hsa-mir-539	254	8	21.6036	63.5356	5p	nta#T_44|exact_54|lv3p#2_3|lv3p#1_148|nta#T#2_2|total_254|nta#T#1_42|lv3p_151|mv_3|nta#G#1_2|lv3pE_151|nta#G_2
hsa-miR-339-3p	hsa-mir-339	251	24	21.3484	62.7852	3p	lv3p#-1_32|lv5p_32|nta#A_6|lv3pT_77|nta#T_39|exact_65|nta#A#1_6|lv5pT_32|nta#T#2_8|total_251|nta#T#1_31|lv5p#-2_26|lv5p#-1_6|lv3p_77|mv_5|exactNucVar_27|lv3p#-2_45
hsa-miR-664b-5p	hsa-mir-664b	249	10	21.1783	62.2849	5p	lv3p#-1_200|lv3pT_213|nta#T_21|exact_10|lv3p#1_2|total_249|nta#T#1_21|lv3p_215|lv3pE_2|exactNucVar_3|lv3p#-2_13
hsa-miR-339-5p	hsa-mir-339	249	10	21.1783	62.2849	5p	lv3p#-1_10|nta#A_24|lv3pT_130|nta#T_8|exact_61|lv3p#1_26|nta#A#1_24|total_249|nta#T#1_8|lv3p_156|lv3p#-3_69|lv3pE_26|lv3p#-2_51
hsa-miR-1273h-3p	hsa-mir-1273h	248	18	21.0933	62.0347	3p	lv5p_3|nta#A#1_10|lv5p#-1_3|lv3pE_55|exact_97|nta#G_2|nta#G#1_2|lv3p_71|nta#A_10|nta#UA_4|lv3p#2_9|lv3p#1_46|nta#T#2_2|nta#T#1_17|mv_38|mlv3p_8|lv3pT_16|lv3p#-1_16|lv5pT_3|mlv3p#2_8|nta#T_19|total_248
hsa-miR-15a-5p	hsa-mir-15a	224	13	19.052	56.0314	5p	lv3p#-1_145|nta#A_5|lv3pT_174|nta#T_3|exact_31|lv3p#2_2|lv3p#1_3|nta#A#1_5|total_224|nta#T#1_3|lv3p_179|lv3pE_5|exactNucVar_6|lv3p#-2_29
hsa-miR-148a-5p	hsa-mir-148a	220	7	18.7118	55.0308	5p	lv3p#-1_5|lv5p#1_2|lv5p_2|lv3pT_9|lv5pE_2|exact_161|total_220|lv3p_9|exactNucVar_48|lv3p#-2_4
hsa-miR-654-3p	hsa-mir-654	216	12	18.3716	54.0303	3p	lv3p#-1_78|nta#A_7|lv3pT_158|exact_3|nta#A#1_7|total_216|lv3p_158|mv_48|lv3p#-2_80
hsa-miR-30a-5p	hsa-mir-30a	212	9	18.0314	53.0297	5p	lv3p#-1_2|lv3pT_20|nta#T_3|exact_6|lv3p#2_171|lv3p#1_12|total_212|nta#T#1_3|lv3p_203|lv3pE_183|lv3p#-2_18
hsa-miR-6721-5p	hsa-mir-6721	208	15	17.6911	52.0291	5p	lv3p#-1_4|nta#A_9|lv3pT_7|nta#T_12|lv3p#3_4|exact_43|lv3p#2_9|lv3p#1_110|nta#A#1_9|nta#T#3_2|nta#T#2_3|total_208|nta#T#1_7|lv3p_130|exactNucVar_14|lv3pE_123|lv3p#-2_3
hsa-miR-210-3p	hsa-mir-210	192	22	16.3303	48.0269	3p	nta#A#1_4|lv5p_9|lv3pE_32|exact_59|nta#C#1_8|lv5pE_9|nta#C_8|lv3p_44|nta#A_4|lv3p#1_32|nta#T#3_2|nta#T#1_47|mv_5|exactNucVar_14|lv3pT_12|lv5p#1_9|lv3p#-2_7|lv3p#-1_5|nta#T_49|total_192
hsa-miR-139-5p	hsa-mir-139	191	5	16.2452	47.7768	5p	lv3p#-1_27|nta#A_3|lv3pT_39|nta#T_3|exact_146|nta#A#1_3|total_191|nta#T#1_3|lv3p_39|lv3p#-2_12
hsa-miR-370-3p	hsa-mir-370	189	21	16.0751	47.2765	3p	nta#A#1_22|lv3pE_6|exact_83|nta#C#1_2|nta#C_2|lv3p_22|nta#A_26|nta#T#5_2|lv3p#2_6|nta#T#4_2|nta#T#2_4|nta#T#1_37|mv_6|mlv3p_5|lv3p#-4_3|lv3p#-3_3|lv3pT_16|lv3p#-2_2|lv3p#-1_8|mlv3p#2_5|nta#T_45|nta#A#3_2|total_189|nta#A#2_2
hsa-miR-324-3p	hsa-mir-324	181	16	15.3947	45.2754	3p	lv5p_51|nta#A_7|nta#T_101|nta#T#5_3|nta#A#1_7|nta#T#3_9|nta#T#2_19|total_181|lv5pT_51|lv5p#-3_15|nta#T#1_70|lv5p#-2_2|lv5p#-1_34|mv_22
hsa-miR-224-5p	hsa-mir-224	178	9	15.1395	44.5249	5p	lv5p_112|nta#A_2|nta#T_5|nta#A#1_2|total_178|nta#T#2_2|lv5pT_112|nta#T#1_3|lv5p#-1_112|mv_59
hsa-miR-501-3p	hsa-mir-501	176	10	14.9694	44.0247	3p	lv3p#-1_6|nta#A_3|lv3pT_6|nta#T_50|exact_81|lv3p#2_9|lv3p#1_22|nta#A#1_3|total_176|nta#T#1_50|lv3p_37|exactNucVar_5|lv3pE_31
hsa-miR-5189-5p	hsa-mir-5189	174	15	14.7993	43.5244	5p	lv3p#-1_4|lv5p_10|nta#A_3|lv3pT_119|nta#T_31|exact_5|nta#A#1_3|lv5pT_10|lv3p#-8_3|total_174|nta#T#1_31|lv5p#-2_10|lv3p_119|lv3p#-4_2|mv_6|lv3p#-3_90|lv3p#-2_20
hsa-miR-505-3p	hsa-mir-505	172	11	14.6292	43.0241	3p	lv5p_6|nta#T_5|exact_16|lv3p#2_67|lv3p#1_18|lv5pT_6|total_172|nta#T#1_5|lv5p#-1_6|lv3p_85|mv_58|exactNucVar_2|lv3pE_85
hsa-miR-181a-3p	hsa-mir-181a-1	171	7	14.5442	42.774	3p	lv3p#-1_4|lv3pT_12|nta#T_22|exact_132|total_171|nta#T#1_22|lv3p_12|exactNucVar_5|lv3p#-3_6|lv3p#-2_2
hsa-miR-485-5p	hsa-mir-485	170	13	14.4591	42.5238	5p	lv3p#-1_7|lv3pT_16|nta#T_2|lv3p#3_3|exact_87|lv3p#2_7|lv3p#1_27|total_170|nta#T#1_2|lv3p_53|exactNucVar_28|lv3pE_37|lv3p#-2_9
hsa-miR-330-3p	hsa-mir-330	168	27	14.289	42.0235	3p	lv5p_10|nta#A_6|nta#T_98|exact_11|lv5p#-8_3|nta#A#2_2|nta#A#1_4|lv5pT_10|total_168|nta#T#2_4|nta#T#1_94|lv5p#-1_7|mv_40|exactNucVar_3
hsa-miR-1908-3p	hsa-mir-1908	167	19	14.2039	41.7734	3p	nta#C#1_7|nta#C_7|nta#A_38|nta#T_75|exact_47|nta#A#2_4|nta#A#1_34|nta#T#4_3|nta#T#3_4|total_167|nta#T#2_14|nta#T#1_54
hsa-miR-381-3p	hsa-mir-381	162	10	13.7787	40.5227	3p	lv3p#-1_2|lv5p#1_6|lv5p_9|lv3pT_4|lv5pE_6|exact_99|lv5pT_3|total_162|lv5p#-1_3|lv3p_4|exactNucVar_45|mv_5|lv3p#-2_2
hsa-miR-145-5p	hsa-mir-145	155	9	13.1833	38.7717	5p	lv3p#-1_8|lv3pT_8|nta#T_19|exact_94|lv3p#1_24|nta#T#3_3|nta#T#2_3|total_155|nta#T#1_13|lv3p_32|exactNucVar_10|lv3pE_24
hsa-miR-345-5p	hsa-mir-345	154	12	13.0982	38.5216	5p	lv3p#-1_86|nta#A_8|lv3pT_92|nta#T_27|exact_25|lv3p#2_2|nta#A#2_2|nta#A#1_6|nta#T#2_5|total_154|nta#T#1_22|lv3p_94|lv3pE_2|lv3p#-2_6
hsa-miR-10527-5p	hsa-mir-10527	145	9	12.3328	36.2703	5p	lv3p#-1_4|nta#A_3|lv3pT_4|exact_11|lv3p#1_123|nta#A#1_3|total_145|lv3p_127|exactNucVar_4|lv3pE_123
hsa-miR-6511a-3p	hsa-mir-6511a-1	140	10	11.9075	35.0196	3p	lv3p#-1_2|lv3pT_4|nta#T_31|exact_36|lv3p#2_16|lv3p#1_47|total_140|nta#T#1_31|lv3p_67|mv_2|exactNucVar_4|lv3pE_63|lv3p#-2_2
hsa-miR-6511a-3p	hsa-mir-6511a-4	140	10	11.9075	35.0196	3p	lv3p#-1_2|lv3pT_4|nta#T_31|exact_36|lv3p#2_16|lv3p#1_47|total_140|nta#T#1_31|lv3p_67|mv_2|exactNucVar_4|lv3pE_63|lv3p#-2_2
hsa-miR-6511a-3p	hsa-mir-6511a-4	140	10	11.9075	35.0196	3p	lv3p#-1_2|lv3pT_4|nta#T_31|exact_36|lv3p#2_16|lv3p#1_47|total_140|nta#T#1_31|lv3p_67|mv_2|exactNucVar_4|lv3pE_63|lv3p#-2_2
hsa-miR-6511a-3p	hsa-mir-6511a-4	140	10	11.9075	35.0196	3p	lv3p#-1_2|lv3pT_4|nta#T_31|exact_36|lv3p#2_16|lv3p#1_47|total_140|nta#T#1_31|lv3p_67|mv_2|exactNucVar_4|lv3pE_63|lv3p#-2_2
hsa-miR-6511a-3p	hsa-mir-6511a-1	140	10	11.9075	35.0196	3p	lv3p#-1_2|lv3pT_4|nta#T_31|exact_36|lv3p#2_16|lv3p#1_47|total_140|nta#T#1_31|lv3p_67|mv_2|exactNucVar_4|lv3pE_63|lv3p#-2_2
hsa-miR-6511a-3p	hsa-mir-6511a-1	140	10	11.9075	35.0196	3p	lv3p#-1_2|lv3pT_4|nta#T_31|exact_36|lv3p#2_16|lv3p#1_47|total_140|nta#T#1_31|lv3p_67|mv_2|exactNucVar_4|lv3pE_63|lv3p#-2_2
hsa-miR-6511a-3p	hsa-mir-6511a-2	140	10	11.9075	35.0196	3p	lv3p#-1_2|lv3pT_4|nta#T_31|exact_36|lv3p#2_16|lv3p#1_47|total_140|nta#T#1_31|lv3p_67|mv_2|exactNucVar_4|lv3pE_63|lv3p#-2_2
hsa-miR-6511a-3p	hsa-mir-6511a-3	140	10	11.9075	35.0196	3p	lv3p#-1_2|lv3pT_4|nta#T_31|exact_36|lv3p#2_16|lv3p#1_47|total_140|nta#T#1_31|lv3p_67|mv_2|exactNucVar_4|lv3pE_63|lv3p#-2_2
hsa-miR-6511a-3p	hsa-mir-6511a-1	140	10	11.9075	35.0196	3p	lv3p#-1_2|lv3pT_4|nta#T_31|exact_36|lv3p#2_16|lv3p#1_47|total_140|nta#T#1_31|lv3p_67|mv_2|exactNucVar_4|lv3pE_63|lv3p#-2_2
hsa-miR-6511a-3p	hsa-mir-6511a-3	140	10	11.9075	35.0196	3p	lv3p#-1_2|lv3pT_4|nta#T_31|exact_36|lv3p#2_16|lv3p#1_47|total_140|nta#T#1_31|lv3p_67|mv_2|exactNucVar_4|lv3pE_63|lv3p#-2_2
hsa-miR-6511a-3p	hsa-mir-6511a-4	140	10	11.9075	35.0196	3p	lv3p#-1_2|lv3pT_4|nta#T_31|exact_36|lv3p#2_16|lv3p#1_47|total_140|nta#T#1_31|lv3p_67|mv_2|exactNucVar_4|lv3pE_63|lv3p#-2_2
hsa-miR-6511a-3p	hsa-mir-6511a-3	140	10	11.9075	35.0196	3p	lv3p#-1_2|lv3pT_4|nta#T_31|exact_36|lv3p#2_16|lv3p#1_47|total_140|nta#T#1_31|lv3p_67|mv_2|exactNucVar_4|lv3pE_63|lv3p#-2_2
hsa-miR-6511a-3p	hsa-mir-6511a-2	140	10	11.9075	35.0196	3p	lv3p#-1_2|lv3pT_4|nta#T_31|exact_36|lv3p#2_16|lv3p#1_47|total_140|nta#T#1_31|lv3p_67|mv_2|exactNucVar_4|lv3pE_63|lv3p#-2_2
hsa-miR-6511a-3p	hsa-mir-6511a-2	140	10	11.9075	35.0196	3p	lv3p#-1_2|lv3pT_4|nta#T_31|exact_36|lv3p#2_16|lv3p#1_47|total_140|nta#T#1_31|lv3p_67|mv_2|exactNucVar_4|lv3pE_63|lv3p#-2_2
hsa-miR-6511a-3p	hsa-mir-6511a-3	140	10	11.9075	35.0196	3p	lv3p#-1_2|lv3pT_4|nta#T_31|exact_36|lv3p#2_16|lv3p#1_47|total_140|nta#T#1_31|lv3p_67|mv_2|exactNucVar_4|lv3pE_63|lv3p#-2_2
hsa-miR-6511a-3p	hsa-mir-6511a-2	140	10	11.9075	35.0196	3p	lv3p#-1_2|lv3pT_4|nta#T_31|exact_36|lv3p#2_16|lv3p#1_47|total_140|nta#T#1_31|lv3p_67|mv_2|exactNucVar_4|lv3pE_63|lv3p#-2_2
hsa-miR-18a-5p	hsa-mir-18a	139	12	11.8224	34.7695	5p	lv3p#-1_14|nta#C#1_2|nta#C_2|nta#A_4|lv3pT_53|nta#T_4|exact_45|lv3p#1_20|nta#A#1_4|total_139|nta#T#1_4|lv3p_73|lv3p#-3_3|exactNucVar_11|lv3pE_20|lv3p#-2_36
hsa-miR-4443	hsa-mir-4443	138	11	11.7374	34.5193	5p	lv3p#-1_32|lv5p#2_2|lv5p_4|mlv5p#1_19|lv3pT_72|mlv3p_6|lv5pE_2|exact_17|mlv5p_19|lv5pT_2|mlv3p#1_6|total_138|lv5p#-1_2|lv3p_72|mv_20|lv3p#-2_40
hsa-miR-493-5p	hsa-mir-493	138	5	11.7374	34.5193	5p	lv3p#-1_10|exact_106|total_138|nta#T#1_2|lv3p_10|exactNucVar_20|nta#T_2|lv3pT_10
hsa-miR-10b-5p	hsa-mir-10b	138	11	11.7374	34.5193	5p	lv3p#-1_105|lv5p_5|nta#A_6|lv3pT_114|exact_4|nta#A#1_6|lv5pT_5|total_138|lv5p#-1_5|lv3p_114|lv3p#-5_4|mv_9|lv3p#-2_5
hsa-miR-151b	hsa-mir-151b	136	13	11.5673	34.0191	3p	lv5p_3|lv3pE_83|exact_29|nta#C#2_2|lv5pE_3|nta#G_2|nta#C_2|nta#G#1_2|lv3p_88|lv3p#3_4|lv3p#2_77|lv3p#1_2|mv_4|mlv3p_8|lv3pT_5|lv5p#1_3|lv3p#-2_2|lv3p#-1_3|mlv3p#3_2|mlv3p#2_6|total_136
hsa-miR-338-5p	hsa-mir-338	134	4	11.3972	33.5188	5p	lv3p#-2_3|lv3p#-1_131|total_134|lv3p_134|lv3pT_134
hsa-miR-99b-3p	hsa-mir-99b	131	14	11.142	32.7684	3p	lv3p#-1_6|nta#A_22|lv3pT_8|mlv3p_6|nta#T_54|exact_14|lv3p#1_27|mlv3p#3_6|nta#A#1_22|nta#T#2_16|total_131|nta#T#1_38|lv3p_35|lv3pE_27|lv3p#-2_2
hsa-miR-379-5p	hsa-mir-379	131	7	11.142	32.7684	5p	nta#A_5|nta#T_13|exact_86|lv3p#1_11|nta#A#1_5|total_131|nta#T#1_13|lv3p_11|exactNucVar_16|lv3pE_11
hsa-miR-26a-1-3p	hsa-mir-26a-1	129	3	10.9719	32.2681	3p	lv3p#-1_4|exact_121|total_129|nta#T#1_4|lv3p_4|nta#T_4|lv3pT_4
hsa-miR-1306-5p	hsa-mir-1306	126	10	10.7167	31.5176	5p	lv3p#-1_66|nta#C#1_8|nta#C_8|nta#A_2|lv3pT_69|mlv3p_2|nta#T_10|exact_35|nta#A#1_2|mlv3p#2_2|nta#T#2_5|total_126|nta#T#1_5|lv3p_69|lv3p#-2_3
hsa-miR-4435	hsa-mir-4435-1	126	8	10.7167	31.5176	5p	lv3p#-1_4|lv5p#1_4|lv5p_4|nta#A_15|lv3pT_4|lv5pE_4|nta#T_28|exact_73|lv3p#1_2|nta#A#1_15|total_126|nta#T#1_28|lv3p_6|lv3pE_2
hsa-miR-4435	hsa-mir-4435-1	126	8	10.7167	31.5176	5p	lv3p#-1_4|lv5p#1_4|lv5p_4|nta#A_15|lv3pT_4|lv5pE_4|nta#T_28|exact_73|lv3p#1_2|nta#A#1_15|total_126|nta#T#1_28|lv3p_6|lv3pE_2
hsa-miR-139-3p	hsa-mir-139	126	7	10.7167	31.5176	3p	lv3p#-1_3|nta#C#1_2|nta#C_2|lv5p_2|lv3pT_3|nta#T_8|exact_109|lv3p#2_2|lv5pT_2|total_126|nta#T#1_8|lv5p#-1_2|lv3p_5|lv3pE_2
hsa-miR-4435	hsa-mir-4435-2	126	8	10.7167	31.5176	5p	lv3p#-1_4|lv5p#1_4|lv5p_4|nta#A_15|lv3pT_4|lv5pE_4|nta#T_28|exact_73|lv3p#1_2|nta#A#1_15|total_126|nta#T#1_28|lv3p_6|lv3pE_2
hsa-miR-4435	hsa-mir-4435-2	126	8	10.7167	31.5176	5p	lv3p#-1_4|lv5p#1_4|lv5p_4|nta#A_15|lv3pT_4|lv5pE_4|nta#T_28|exact_73|lv3p#1_2|nta#A#1_15|total_126|nta#T#1_28|lv3p_6|lv3pE_2
hsa-miR-25-5p	hsa-mir-25	122	7	10.3765	30.5171	5p	mv_2|lv3pE_115|exact_5|total_122|lv3p_115|lv3p#2_98|lv3p#1_17
hsa-miR-324-5p	hsa-mir-324	120	6	10.2064	30.0168	5p	lv3p#-1_7|nta#A_10|lv3pT_7|nta#T_5|exact_39|lv3p#1_56|nta#A#1_10|total_120|nta#T#1_5|lv3p_63|mv_3|lv3pE_56
hsa-miR-7849-3p	hsa-mir-7849	119	12	10.1214	29.7667	3p	lv5p#2_2|lv5p_2|lv5pE_2|nta#T_21|lv3p#3_10|exact_14|lv3p#2_53|lv3p#1_12|nta#T#2_4|total_119|nta#T#1_17|lv3p_75|mv_2|exactNucVar_5|lv3pE_75
hsa-miR-939-5p	hsa-mir-939	119	8	10.1214	29.7667	5p	lv3p#-1_7|nta#A_46|lv3pT_7|nta#T_42|exact_22|nta#A#1_46|nta#T#2_3|total_119|nta#T#1_39|lv3p_7|mv_2
hsa-miR-4485-3p	hsa-mir-4485	116	24	9.86621	29.0162	3p	nta#A_12|lv3pT_18|nta#A#1_12|total_116|lv3p_18|lv3p#-5_7|lv3p#-4_3|lv3p#-3_8|mv_86
hsa-miR-122-5p	hsa-mir-122	113	7	9.61105	28.2658	5p	lv3p#-1_41|nta#A_3|lv3pT_49|exact_42|nta#A#1_3|total_113|lv3p_49|exactNucVar_19|lv3p#-2_8
hsa-miR-3188	hsa-mir-3188	112	13	9.526	28.0157	3p	lv3p#-1_13|nta#A_29|lv3pT_13|mlv3p_2|nta#T_53|exact_15|nta#A#2_4|nta#A#1_25|mlv3p#2_2|nta#T#2_5|total_112|nta#T#1_48|lv3p_13
hsa-miR-128-1-5p	hsa-mir-128-1	109	5	9.27084	27.2653	5p	lv3p#-1_4|nta#A_6|lv3pT_46|nta#T_2|exact_55|nta#A#1_6|total_109|nta#T#1_2|lv3p_46|lv3p#-2_42
hsa-miR-6511b-3p	hsa-mir-6511b-1	109	10	9.27084	27.2653	3p	lv3p#-1_45|lv3pT_47|nta#T_28|exact_25|lv3p#1_5|nta#T#2_2|total_109|nta#T#1_26|lv3p_52|mv_4|lv3p#-3_2|lv3pE_5
hsa-miR-6511b-3p	hsa-mir-6511b-1	109	10	9.27084	27.2653	3p	lv3p#-1_45|lv3pT_47|nta#T_28|exact_25|lv3p#1_5|nta#T#2_2|total_109|nta#T#1_26|lv3p_52|mv_4|lv3p#-3_2|lv3pE_5
hsa-miR-10399-3p	hsa-mir-10399	105	8	8.93062	26.2647	3p	lv3p#-1_3|lv5p_3|lv3pT_3|nta#T_83|lv5pT_3|total_105|nta#T#1_83|lv5p#-1_3|lv3p_3|mv_16
hsa-miR-431-3p	hsa-mir-431	103	16	8.76051	25.7644	3p	lv3p#-1_3|lv5p#2_14|lv5p_14|nta#A_2|lv3pT_3|lv5pE_14|nta#T_14|exact_22|nta#A#1_2|nta#T#3_2|total_103|nta#T#2_5|nta#T#1_7|lv3p_3|exactNucVar_2|mv_46
hsa-miR-4750-5p	hsa-mir-4750	103	11	8.76051	25.7644	5p	lv3p#-1_2|lv3pT_2|nta#T_89|exact_5|lv3p#1_4|nta#T#3_2|total_103|nta#T#2_4|nta#T#1_83|lv3p_6|nta#G#1_3|lv3pE_4|nta#G_3
hsa-miR-29c-5p	hsa-mir-29c	101	18	8.59041	25.2641	5p	lv3p#-1_35|lv5p_2|nta#A_2|lv3pT_35|mlv3p_2|nta#T_14|exact_7|lv3p#2_5|nta#A#1_2|mlv3p#2_2|lv5pT_2|total_101|nta#T#1_14|lv5p#-1_2|lv3p_40|mv_34|lv3pE_5
hsa-miR-1306-3p	hsa-mir-1306	100	15	8.50535	25.014	3p	lv3p#-1_2|lv3pT_2|mlv3p_6|nta#T_69|lv3p#3_8|lv3p#2_5|lv3p#1_2|mlv3p#3_4|mlv3p#2_2|total_100|nta#T#2_7|nta#T#1_62|lv3p_17|lv3pE_15|mv_8
hsa-miR-421	hsa-mir-421	99	11	8.4203	24.7639	3p	lv3p#-1_18|lv5p_11|lv3pT_21|nta#T_19|exact_39|lv3p#1_2|lv5pT_11|total_99|nta#T#2_3|lv5p#-3_2|nta#T#1_16|lv5p#-1_9|lv3p_23|mv_5|exactNucVar_2|lv3pE_2|lv3p#-2_3
hsa-miR-130b-5p	hsa-mir-130b	97	3	8.25019	24.2636	5p	lv3pE_85|lv3p#-1_4|exact_8|total_97|lv3p_89|lv3pT_4|lv3p#1_85
hsa-miR-411-5p	hsa-mir-411	96	6	8.16514	24.0134	5p	lv5p_62|lv5p#1_62|exact_19|lv5pE_62|total_96|exactNucVar_15
hsa-miR-335-3p	hsa-mir-335	96	7	8.16514	24.0134	3p	lv3p#-1_11|lv5p#1_19|lv5p_19|lv3pT_13|lv5pE_19|nta#T_10|exact_51|lv3p#1_3|total_96|nta#T#1_10|lv3p_16|lv3pE_3|lv3p#-2_2
hsa-miR-27b-5p	hsa-mir-27b	95	7	8.08009	23.7633	5p	lv3p#-1_2|nta#C#2_2|nta#C_2|lv3pT_2|nta#T_2|lv3p#3_16|exact_53|lv3p#2_14|lv3p#1_6|total_95|nta#T#1_2|lv3p_38|lv3pE_36
hsa-miR-26b-3p	hsa-mir-26b	95	3	8.08009	23.7633	3p	lv3pE_69|exact_6|total_95|nta#T#1_20|lv3p_69|nta#T_20|lv3p#1_69
hsa-miR-221-5p	hsa-mir-221	94	9	7.99503	23.5132	5p	lv3pE_86|total_94|nta#T#1_8|lv3p#4_75|lv3p_86|lv3p#3_6|nta#T_8|lv3p#1_5
hsa-miR-6734-5p	hsa-mir-6734	88	15	7.48471	22.0123	5p	lv5p_16|lv5p#-1_13|lv3pE_4|exact_28|nta#C#1_2|lv5pE_3|nta#C_2|lv3p_15|lv3p#1_4|nta#T#2_3|nta#T#1_10|mv_7|exactNucVar_7|lv3pT_11|lv5p#1_3|lv3p#-1_11|lv5pT_13|nta#T_13|total_88
hsa-miR-1343-3p	hsa-mir-1343	88	8	7.48471	22.0123	3p	lv3p#-1_5|lv5p#1_2|lv5p_2|lv3pT_7|lv5pE_2|nta#T_4|exact_37|lv3p#1_35|total_88|nta#T#1_4|lv3p_42|lv3pE_35|mv_3|lv3p#-2_2
hsa-miR-29a-3p	hsa-mir-29a	87	12	7.39966	21.7622	3p	lv3p#-1_21|nta#C#1_2|lv5p#1_7|nta#C_2|lv5p_7|nta#A_5|lv3pT_28|lv5pE_7|nta#T_2|exact_22|nta#A#1_5|total_87|nta#T#1_2|lv3p_28|mv_21|lv3p#-2_7
hsa-miR-6511b-3p	hsa-mir-6511b-2	87	6	7.39966	21.7622	3p	lv3p#-1_45|lv3pT_47|nta#T_6|exact_25|lv3p#1_5|total_87|nta#T#1_6|lv3p_52|mv_4|lv3p#-3_2|lv3pE_5
hsa-miR-6511b-3p	hsa-mir-6511b-2	87	6	7.39966	21.7622	3p	lv3p#-1_45|lv3pT_47|nta#T_6|exact_25|lv3p#1_5|total_87|nta#T#1_6|lv3p_52|mv_4|lv3p#-3_2|lv3pE_5
hsa-miR-1468-5p	hsa-mir-1468	87	5	7.39966	21.7622	5p	lv3p#-1_2|nta#C#1_12|nta#C_12|lv3pT_2|nta#T_3|exact_3|lv3p#1_67|total_87|nta#T#1_3|lv3p_69|lv3pE_67
hsa-miR-320d	hsa-mir-320d-1	86	19	7.3146	21.512	3p	nta#A#1_4|lv3pE_18|exact_4|lv3p_37|nta#A_15|lv3p#1_18|nta#T#3_5|nta#T#2_3|nta#T#1_10|mv_9|mlv3p_3|lv3p#-4_2|lv3pT_19|lv3p#-2_3|lv3p#-1_14|mlv3p#3_3|nta#T_18|nta#A#3_2|total_86|nta#A#2_9
hsa-miR-1538	hsa-mir-1538	86	9	7.3146	21.512	3p	lv3p#-1_15|lv3pT_19|nta#T_23|exact_40|nta#T#2_5|total_86|nta#T#1_18|lv3p_19|mv_2|exactNucVar_2|lv3p#-2_4
hsa-miR-6741-3p	hsa-mir-6741	86	3	7.3146	21.512	3p	lv3p#-2_2|lv3p#-1_4|exact_80|total_86|lv3p_6|lv3pT_6
hsa-miR-3679-5p	hsa-mir-3679	85	12	7.22955	21.2619	5p	lv3p#-1_3|nta#A_20|lv3pT_16|mlv3p_6|nta#T_25|exact_18|nta#A#2_3|nta#A#1_17|mlv3p#2_6|nta#T#2_3|total_85|nta#T#1_22|lv3p_16|lv3p#-4_3|lv3p#-2_10
hsa-miR-30c-1-3p	hsa-mir-30c-1	84	8	7.1445	21.0118	3p	lv3p#-1_26|lv5p_3|lv3pT_37|nta#T_3|exact_34|lv3p#1_5|lv5pT_3|total_84|nta#T#1_3|lv5p#-1_3|lv3p_42|mv_2|lv3pE_5|lv3p#-2_11
hsa-miR-1229-3p	hsa-mir-1229	83	16	7.05944	20.7616	3p	lv3p#-1_4|lv5p#2_5|nta#C#1_3|lv5p#1_8|nta#C_3|lv5p_13|lv3pT_7|lv5pE_13|nta#T_19|exact_28|total_83|nta#T#2_2|nta#T#1_17|lv3p_7|exactNucVar_4|mv_9|lv3p#-2_3
hsa-miR-190b-5p	hsa-mir-190b	82	5	6.97439	20.5115	5p	lv3pE_11|nta#A_2|exact_59|nta#A#1_2|total_82|lv3p_11|exactNucVar_10|lv3p#1_11
hsa-miR-454-3p	hsa-mir-454	82	12	6.97439	20.5115	3p	lv3p#-1_2|lv3pT_2|mlv3p_2|lv3p#3_3|exact_22|lv3p#2_17|mlv3p#4_2|lv3p#1_26|total_82|lv3p_48|mv_2|exactNucVar_8|lv3pE_46
hsa-miR-191-3p	hsa-mir-191	81	13	6.88934	20.2613	3p	lv3p#-1_4|lv5p_23|lv3pT_4|nta#T_9|exact_5|lv3p#1_2|nta#T#3_2|nta#T#2_4|lv5pT_23|total_81|nta#T#1_3|lv5p#-1_23|lv3p_6|lv3pE_2|mv_38
hsa-miR-6842-3p	hsa-mir-6842	77	5	6.54912	19.2608	3p	lv3p#-2_4|lv3p#-1_8|exact_58|total_77|lv3p_12|nta#T#1_7|nta#T_7|lv3pT_12
hsa-miR-148b-5p	hsa-mir-148b	71	8	6.0388	17.7599	5p	lv5p#1_9|lv5p_9|lv5pE_9|lv3p#1_14|total_71|lv3p_14|exactNucVar_2|lv3pE_14|mv_46
hsa-miR-5187-5p	hsa-mir-5187	70	9	5.95375	17.5098	5p	lv3p#-1_3|nta#C#1_5|lv5p#1_8|nta#C_5|lv5p_8|lv3pT_3|lv5pE_8|nta#T_4|exact_37|lv3p#1_3|total_70|nta#T#1_4|lv3p_6|lv3pE_3|exactNucVar_10
hsa-miR-628-3p	hsa-mir-628	68	9	5.78364	17.0095	3p	lv3p#-1_2|lv5p#1_6|lv5p_6|lv3pT_2|mlv3p_2|lv5pE_6|nta#T_14|exact_3|lv3p#2_35|lv3p#1_4|mlv3p#2_2|total_68|nta#T#1_14|lv3p_41|lv3pE_39|mv_2
hsa-miR-6810-5p	hsa-mir-6810	67	12	5.69859	16.7594	5p	nta#T_14|exact_2|lv3p#3_17|lv3p#2_25|lv3p#1_5|nta#T#2_2|total_67|nta#T#1_12|lv3p_47|mv_4|lv3pE_47
hsa-let-7b-3p	hsa-let-7b	67	5	5.69859	16.7594	3p	lv3p#-1_3|nta#T#3_3|nta#T#2_4|total_67|lv3p_3|nta#T#1_57|nta#T_64|lv3pT_3
hsa-miR-1296-5p	hsa-mir-1296	66	6	5.61353	16.5092	5p	nta#A_3|mlv3p_6|nta#T_3|exact_27|lv3p#2_3|lv3p#1_24|nta#A#1_3|mlv3p#2_6|total_66|nta#T#1_3|lv3p_27|lv3pE_27
hsa-miR-3138	hsa-mir-3138	65	13	5.52848	16.2591	3p	nta#A_2|lv3pT_2|nta#T_28|exact_3|nta#A#1_2|nta#T#3_4|nta#T#2_2|total_65|nta#T#1_22|lv3p_2|mv_30|lv3p#-2_2
hsa-miR-1275	hsa-mir-1275	64	4	5.44343	16.009	5p	lv3p#-1_12|lv5p#2_2|lv5p_2|lv3pT_12|lv5pE_2|exact_47|lv3p#1_3|total_64|lv3p_15|lv3pE_3
hsa-miR-3196	hsa-mir-3196	64	3	5.44343	16.009	5p	mv_2|lv3p#-3_53|lv3p#-2_9|total_64|lv3p_62|lv3pT_62
hsa-miR-874-3p	hsa-mir-874	63	8	5.35837	15.7588	3p	nta#C#1_2|nta#C_2|nta#T_4|exact_11|lv3p#2_29|lv3p#1_15|total_63|nta#T#1_4|lv3p_44|exactNucVar_2|lv3pE_44
hsa-miR-30a-3p	hsa-mir-30a	63	10	5.35837	15.7588	3p	lv3p#-1_6|lv5p_2|nta#A_2|lv3pT_6|nta#T_18|exact_26|lv3p#1_2|nta#A#1_2|lv5pT_2|nta#T#2_2|total_63|nta#T#1_16|lv5p#-1_2|lv3p_8|lv3pE_2|exactNucVar_7
hsa-miR-22-5p	hsa-mir-22	61	4	5.18827	15.2585	5p	lv3p#-1_22|nta#C#1_3|nta#C_3|lv3pT_22|nta#T_3|exact_33|total_61|nta#T#1_3|lv3p_22
hsa-miR-150-3p	hsa-mir-150	60	9	5.10321	15.0084	3p	nta#C#2_5|lv3p#-1_11|nta#C_5|nta#A_2|lv3pT_39|nta#T_14|nta#A#3_2|total_60|nta#T#1_14|lv3p_39|lv3p#-3_3|lv3p#-2_25
hsa-miR-4286	hsa-mir-4286	58	3	4.93311	14.5081	5p	mlv3p_10|lv3pE_46|nta#C_2|total_58|lv3p_46|nta#C#1_2|mlv3p#2_10|lv3p#2_46
hsa-miR-133a-3p	hsa-mir-133a-2	56	5	4.763	14.0078	3p	lv5p_2|nta#T_4|exact_8|lv3p#1_22|lv5pT_2|total_56|nta#T#1_4|lv5p#-1_2|lv3p_22|lv3pE_22|mv_20
hsa-miR-3177-3p	hsa-mir-3177	56	5	4.763	14.0078	3p	nta#A#2_5|nta#A_5|exact_34|nta#T#2_4|total_56|nta#T#1_13|nta#T_17
hsa-miR-942-5p	hsa-mir-942	56	7	4.763	14.0078	5p	nta#A_24|nta#T_2|exact_6|lv3p#1_9|nta#A#1_24|total_56|nta#T#1_2|lv3p_9|mv_15|lv3pE_9
hsa-miR-133a-3p	hsa-mir-133a-1	56	5	4.763	14.0078	3p	lv5p_2|nta#T_4|exact_8|lv3p#1_22|lv5pT_2|total_56|nta#T#1_4|lv5p#-1_2|lv3p_22|lv3pE_22|mv_20
hsa-miR-6516-5p	hsa-mir-6516	56	4	4.763	14.0078	5p	mv_20|exact_6|lv3p#-1_30|total_56|lv3p_30|lv3pT_30
hsa-miR-1304-5p	hsa-mir-1304	55	9	4.67794	13.7577	5p	nta#A_2|nta#T_8|exact_2|lv3p#1_2|nta#A#1_2|total_55|nta#T#1_8|lv3p_2|lv3pE_2|mv_41
hsa-miR-20b-5p	hsa-mir-20b	55	8	4.67794	13.7577	5p	nta#A_2|lv3pT_2|exact_17|lv3p#1_29|nta#A#1_2|total_55|lv3p_31|exactNucVar_5|lv3pE_29|lv3p#-2_2
hsa-miR-532-3p	hsa-mir-532	55	6	4.67794	13.7577	3p	lv3p#-1_17|nta#C#1_6|nta#C_6|nta#A_2|lv3pT_17|nta#T_6|exact_24|nta#A#1_2|total_55|nta#T#1_6|lv3p_17
hsa-miR-30b-3p	hsa-mir-30b	55	8	4.67794	13.7577	3p	lv3p#-1_12|nta#A_3|lv3pT_23|nta#T_3|exact_18|lv3p#1_2|nta#A#2_3|total_55|nta#T#1_3|lv3p_25|lv3pE_2|exactNucVar_6|lv3p#-2_11
hsa-miR-7848-3p	hsa-mir-7848	54	6	4.59289	13.5076	3p	lv3p#-1_5|lv3pT_17|nta#T_20|exact_15|total_54|nta#T#1_20|lv3p_17|lv3p#-3_8|mv_2|lv3p#-2_4
hsa-miR-93-3p	hsa-mir-93	54	8	4.59289	13.5076	3p	nta#C#1_2|nta#C_2|nta#T_9|exact_4|lv3p#1_39|total_54|nta#T#2_2|nta#T#1_7|lv3p_39|lv3pE_39
hsa-miR-125b-5p	hsa-mir-125b-2	53	6	4.50784	13.2574	5p	lv3p#-1_11|nta#C#1_5|nta#C_5|nta#A_3|lv3pT_15|nta#T_3|exact_27|nta#A#1_3|total_53|nta#T#1_3|lv3p_15|lv3p#-2_4
hsa-miR-5010-3p	hsa-mir-5010	53	7	4.50784	13.2574	3p	nta#A_2|nta#T_45|lv3p#1_6|nta#A#1_2|total_53|nta#T#2_5|nta#T#1_40|lv3p_6|lv3pE_6
hsa-miR-125b-5p	hsa-mir-125b-1	53	6	4.50784	13.2574	5p	lv3p#-1_11|nta#C#1_5|nta#C_5|nta#A_3|lv3pT_15|nta#T_3|exact_27|nta#A#1_3|total_53|nta#T#1_3|lv3p_15|lv3p#-2_4
hsa-miR-320d	hsa-mir-320d-2	53	11	4.50784	13.2574	3p	lv3p#-1_14|nta#A_15|lv3pT_19|nta#T_8|exact_4|nta#A#3_2|nta#A#2_9|nta#A#1_4|total_53|nta#T#1_8|lv3p_19|lv3p#-4_2|mv_7|lv3p#-2_3
hsa-miR-193a-5p	hsa-mir-193a	52	9	4.42278	13.0073	5p	lv3p#-1_14|lv3pT_26|nta#T_17|exact_7|total_52|nta#T#1_17|lv3p_26|exactNucVar_2|lv3p#-3_4|lv3p#-2_8
hsa-miR-6837-3p	hsa-mir-6837	52	4	4.42278	13.0073	3p	lv3p#-3_2|exact_30|total_52|lv3p_2|exactNucVar_20|lv3pT_2
hsa-miR-548j-5p	hsa-mir-548j	48	4	4.08257	12.0067	5p	lv5p#1_9|lv5p_9|nta#A_3|lv5pE_9|nta#T_3|exact_33|nta#A#1_3|total_48|nta#T#1_3
hsa-miR-668-3p	hsa-mir-668	48	8	4.08257	12.0067	3p	lv5p#1_2|nta#C_2|lv5p_2|lv3pT_5|lv5pE_2|lv3p#1_19|total_48|lv3p#-6_2|lv3p#-5_3|lv3p_24|lv3pE_19|mv_20|nta#C#3_2
hsa-miR-132-3p	hsa-mir-132	48	5	4.08257	12.0067	3p	exact_32|total_48|nta#T#1_6|exactNucVar_10|nta#T_6
hsa-miR-340-3p	hsa-mir-340	48	3	4.08257	12.0067	3p	lv3pE_32|exact_3|total_48|nta#T#1_13|lv3p_32|nta#T_13|lv3p#1_32
hsa-miR-766-5p	hsa-mir-766	46	8	3.91246	11.5064	5p	lv3p#-1_5|nta#A_2|lv3pT_5|nta#T_9|exact_10|lv3p#2_4|lv3p#1_14|nta#A#1_2|total_46|nta#T#1_9|lv3p_23|nta#G#1_2|lv3pE_18|nta#G_2
hsa-miR-7704	hsa-mir-7704	46	4	3.91246	11.5064	5p	lv3p#-4_3|lv3p#-3_24|lv3p#-2_16|lv3p#-1_3|total_46|lv3p_46|lv3pT_46
hsa-miR-323a-3p	hsa-mir-323a	44	6	3.74236	11.0062	3p	mv_2|lv5p_31|nta#G#1_2|lv5p#1_31|exact_9|lv5pE_31|total_44|nta#G_2
hsa-miR-30d-3p	hsa-mir-30d	44	7	3.74236	11.0062	3p	lv5p_8|exact_18|lv3p#1_12|total_44|lv5pT_8|lv5p#-2_2|lv5p#-1_6|lv3p_12|mv_4|exactNucVar_2|lv3pE_12
hsa-miR-140-5p	hsa-mir-140	43	5	3.6573	10.756	5p	lv3p#-1_7|lv3pT_7|nta#T_8|exact_20|lv3p#2_4|total_43|nta#T#1_8|lv3p_11|exactNucVar_4|lv3pE_4
hsa-miR-625-3p	hsa-mir-625	43	8	3.6573	10.756	3p	lv3p#-1_2|lv5p_7|nta#A_6|lv3pT_2|nta#T_6|exact_11|nta#A#2_2|lv3p#1_7|nta#A#1_4|lv5pT_7|total_43|nta#T#1_6|lv5p#-1_7|lv3p_9|mv_4|lv3pE_7
hsa-miR-548k	hsa-mir-548k	42	1	3.57225	10.5059	5p	exact_42|total_42
hsa-miR-7854-3p	hsa-mir-7854	41	10	3.4872	10.2557	3p	nta#T_17|exact_2|lv3p#2_8|lv3p#1_8|total_41|nta#T#1_17|lv3p_16|exactNucVar_6|lv3pE_16
hsa-miR-374a-3p	hsa-mir-374a	41	2	3.4872	10.2557	3p	exact_36|total_41|exactNucVar_5
hsa-miR-6803-3p	hsa-mir-6803	41	3	3.4872	10.2557	3p	lv3p#-1_5|exact_31|total_41|lv3p_5|nta#T#1_5|nta#T_5|lv3pT_5
hsa-miR-136-3p	hsa-mir-136	41	3	3.4872	10.2557	3p	lv5p_4|lv5pT_4|exact_35|lv5p#-1_4|total_41|exactNucVar_2
hsa-miR-15b-3p	hsa-mir-15b	40	4	3.40214	10.0056	3p	lv3p#-2_2|exact_3|lv3p#-1_31|total_40|nta#T#1_4|lv3p_33|nta#T_4|lv3pT_33
hsa-miR-6772-3p	hsa-mir-6772	39	4	3.31709	9.75546	3p	lv3p#-1_5|lv3pT_5|nta#T_10|exact_12|lv3p#1_12|total_39|nta#T#1_10|lv3p_17|lv3pE_12
hsa-miR-6810-3p	hsa-mir-6810	39	4	3.31709	9.75546	3p	lv3p#-1_2|exact_26|total_39|lv3p_2|exactNucVar_5|nta#T#1_6|nta#T_6|lv3pT_2
hsa-miR-4645-3p	hsa-mir-4645	39	9	3.31709	9.75546	3p	lv5p#2_7|lv5p_7|nta#A_10|lv5pE_7|nta#T_2|nta#UA_2|nta#A#2_2|nta#A#1_8|total_39|nta#T#1_2|mv_20
hsa-miR-34a-5p	hsa-mir-34a	39	3	3.31709	9.75546	5p	lv3pE_23|nta#A_2|exact_14|nta#A#1_2|total_39|lv3p_23|lv3p#1_23
hsa-miR-125a-3p	hsa-mir-125a	39	9	3.31709	9.75546	3p	lv3p#-1_17|lv3pT_21|nta#T_2|exact_5|lv3p#1_6|total_39|nta#T#1_2|lv3p_27|mv_3|exactNucVar_2|lv3pE_6|lv3p#-2_4
hsa-miR-3127-5p	hsa-mir-3127	39	8	3.31709	9.75546	5p	lv3p#-1_7|nta#C#1_2|nta#C_2|lv3pT_10|nta#T_9|exact_16|total_39|nta#T#1_9|lv3p_10|exactNucVar_2|lv3p#-2_3
hsa-miR-889-3p	hsa-mir-889	38	1	3.23203	9.50532	3p	exact_38|total_38
hsa-miR-6847-5p	hsa-mir-6847	38	6	3.23203	9.50532	5p	lv5p#1_6|lv5p_8|lv5pE_6|exact_8|lv3p#1_15|lv5pT_2|total_38|lv5p#-1_2|lv3p_15|lv3pE_15|mv_7
hsa-miR-18a-3p	hsa-mir-18a	38	6	3.23203	9.50532	3p	lv3p#-1_6|exact_19|nta#T#2_2|total_38|lv3p_6|nta#T#1_11|nta#T_13|lv3pT_6
hsa-miR-301a-3p	hsa-mir-301a	34	2	2.89182	8.50476	3p	exact_28|total_34|exactNucVar_6
hsa-miR-424-3p	hsa-mir-424	34	5	2.89182	8.50476	3p	lv3p#-1_2|lv3pT_6|nta#T_4|exact_19|lv3p#1_5|total_34|nta#T#1_4|lv3p_11|lv3pE_5|lv3p#-2_4
hsa-miR-210-5p	hsa-mir-210	32	6	2.72171	8.00448	5p	lv3p#-1_5|lv3pT_5|nta#T_8|exact_6|lv3p#1_13|total_32|nta#T#1_8|lv3p_18|lv3pE_13
hsa-miR-543	hsa-mir-543	32	3	2.72171	8.00448	3p	lv3pE_11|lv3p#-1_5|exact_16|total_32|lv3p_16|lv3pT_5|lv3p#1_11
hsa-miR-4665-5p	hsa-mir-4665	31	4	2.63666	7.75434	5p	lv3p#-1_2|exact_21|total_31|exactNucVar_2|lv3p_2|nta#T#1_6|nta#T_6|lv3pT_2
hsa-miR-3661	hsa-mir-3661	31	6	2.63666	7.75434	5p	lv3p#-1_5|lv3pT_5|nta#T_19|exact_4|lv3p#1_3|nta#T#3_3|nta#T#2_2|total_31|nta#T#1_14|lv3p_8|lv3pE_3
hsa-miR-3928-3p	hsa-mir-3928	30	3	2.55161	7.5042	3p	exact_24|total_30|nta#T#1_6|nta#T_6
hsa-miR-337-5p	hsa-mir-337	30	4	2.55161	7.5042	5p	lv3p#-2_3|lv3p#-1_14|exact_13|total_30|lv3p_17|lv3pT_17
hsa-miR-1287-5p	hsa-mir-1287	29	6	2.46655	7.25406	5p	lv3p#-1_4|lv3pT_6|exact_13|lv3p#1_8|total_29|lv3p_14|exactNucVar_2|lv3pE_8|lv3p#-2_2
hsa-miR-505-5p	hsa-mir-505	29	5	2.46655	7.25406	5p	lv3pE_29|total_29|lv3p_29|lv3p#2_16|lv3p#1_13
hsa-miR-3605-3p	hsa-mir-3605	28	6	2.3815	7.00392	3p	nta#A_4|lv3pT_10|nta#T_7|exact_7|nta#A#1_4|nta#T#2_2|total_28|nta#T#1_5|lv3p_10|lv3p#-3_2|lv3p#-2_8
hsa-miR-3120-3p	hsa-mir-3120	28	5	2.3815	7.00392	3p	lv3p#-1_3|lv3pT_3|nta#T_9|exact_12|lv3p#1_4|total_28|nta#T#1_9|lv3p_7|lv3pE_4
hsa-miR-7845-5p	hsa-mir-7845	28	7	2.3815	7.00392	5p	nta#A_6|lv3pT_18|mlv3p_2|exact_2|nta#A#1_6|mlv3p#2_2|total_28|lv3p_18|lv3p#-5_16|lv3p#-4_2
hsa-miR-5010-5p	hsa-mir-5010	28	4	2.3815	7.00392	5p	lv3p#-1_12|exact_14|total_28|exactNucVar_2|lv3p_12|lv3pT_12
hsa-miR-3074-5p	hsa-mir-3074	28	7	2.3815	7.00392	5p	lv5p#1_3|lv5p_3|lv5pE_3|nta#T_3|exact_3|lv3p#1_10|total_28|nta#T#1_3|lv3p_10|lv3pE_10|mv_9
hsa-miR-204-5p	hsa-mir-204	28	4	2.3815	7.00392	5p	lv3pE_5|exact_17|total_28|nta#T#1_6|lv3p_5|nta#T_6|lv3p#1_5
hsa-miR-6877-5p	hsa-mir-6877	28	7	2.3815	7.00392	5p	mv_24|exact_2|total_28|nta#T#1_2|nta#T_2
hsa-miR-197-5p	hsa-mir-197	27	9	2.29645	6.75378	5p	lv3p#-1_3|nta#A_2|lv3pT_16|nta#T_7|lv3p#1_2|nta#A#1_2|total_27|nta#T#1_7|lv3p_18|lv3p#-4_5|lv3pE_2|lv3p#-3_2|lv3p#-2_6
hsa-miR-106b-5p	hsa-mir-106b	27	4	2.29645	6.75378	5p	lv3p#-2_3|lv3p#-1_11|exact_11|total_27|nta#T#1_2|lv3p_14|nta#T_2|lv3pT_14
hsa-miR-330-5p	hsa-mir-330	27	8	2.29645	6.75378	5p	lv3p#-1_6|nta#A_2|lv3pT_11|nta#T_2|exact_2|lv3p#1_10|nta#A#1_2|total_27|nta#T#1_2|lv3p_21|lv3p#-3_3|lv3pE_10|lv3p#-2_2
hsa-miR-154-5p	hsa-mir-154	26	3	2.21139	6.50364	5p	lv3p#-1_4|exact_20|total_26|exactNucVar_2|lv3p_4|lv3pT_4
hsa-miR-660-5p	hsa-mir-660	25	2	2.12634	6.2535	5p	lv3pE_11|exact_14|total_25|lv3p_11|lv3p#1_11
hsa-miR-598-3p	hsa-mir-598	25	6	2.12634	6.2535	3p	lv3p#-1_2|lv3pT_2|nta#T_10|exact_10|lv3p#1_3|total_25|nta#T#1_10|lv3p_5|lv3pE_3
hsa-miR-4685-3p	hsa-mir-4685	25	5	2.12634	6.2535	3p	lv3p#-1_2|lv3pT_5|nta#T_7|exact_13|total_25|nta#T#2_2|nta#T#1_5|lv3p_5|lv3p#-2_3
hsa-miR-5100	hsa-mir-5100	25	1	2.12634	6.2535	3p	mv_25|total_25
hsa-miR-103a-2-5p	hsa-mir-103a-2	25	4	2.12634	6.2535	5p	lv3pE_19|exact_4|total_25|nta#T#1_2|lv3p_19|nta#T_2|lv3p#1_19
hsa-let-7i-3p	hsa-let-7i	24	6	2.04128	6.00336	3p	lv3p#-4_2|lv3p#-2_3|lv3p#-1_8|exact_7|total_24|exactNucVar_4|lv3p_13|lv3pT_13
hsa-miR-374a-5p	hsa-mir-374a	24	5	2.04128	6.00336	5p	lv3pE_2|exact_2|lv3p#-1_20|total_24|lv3p_22|lv3pT_20|lv3p#1_2
hsa-miR-3182	hsa-mir-3182	24	2	2.04128	6.00336	5p	lv3p#-2_17|lv3p#-1_7|total_24|lv3p_24|lv3pT_24
hsa-miR-501-5p	hsa-mir-501	24	4	2.04128	6.00336	5p	lv3pE_21|exact_3|total_24|lv3p_21|lv3p#2_18|lv3p#1_3
hsa-miR-452-5p	hsa-mir-452	24	6	2.04128	6.00336	5p	mv_5|lv3pE_17|total_24|nta#T#1_2|lv3p_17|nta#T_2|lv3p#2_9|lv3p#1_8
hsa-miR-4746-5p	hsa-mir-4746	24	3	2.04128	6.00336	5p	lv3p#-1_5|exact_12|total_24|lv3p_5|exactNucVar_7|lv3pT_5
hsa-miR-200c-3p	hsa-mir-200c	24	4	2.04128	6.00336	3p	lv3p#-1_6|exact_12|total_24|exactNucVar_3|nta#T#1_3|lv3p_6|nta#T_3|lv3pT_6
hsa-miR-6813-5p	hsa-mir-6813	23	6	1.95623	5.75322	5p	lv3p#-1_2|lv5p_7|lv3pT_4|nta#T_2|exact_8|lv5pT_7|total_23|nta#T#1_2|lv5p#-1_7|lv3p_4|mv_2|lv3p#-2_2
hsa-miR-6859-5p	hsa-mir-6859-4	23	3	1.95623	5.75322	5p	lv5p_6|lv5pT_6|exact_14|lv5p#-1_6|total_23|nta#T#1_3|nta#T_3
hsa-miR-6859-5p	hsa-mir-6859-4	23	3	1.95623	5.75322	5p	lv5p_6|lv5pT_6|exact_14|lv5p#-1_6|total_23|nta#T#1_3|nta#T_3
hsa-miR-6859-5p	hsa-mir-6859-2	23	3	1.95623	5.75322	5p	lv5p_6|lv5pT_6|exact_14|lv5p#-1_6|total_23|nta#T#1_3|nta#T_3
hsa-miR-203a-3p	hsa-mir-203a	23	2	1.95623	5.75322	3p	mv_9|lv3p#-6_14|total_23|lv3p_14|lv3pT_14
hsa-miR-6859-5p	hsa-mir-6859-3	23	3	1.95623	5.75322	5p	lv5p_6|lv5pT_6|exact_14|lv5p#-1_6|total_23|nta#T#1_3|nta#T_3
hsa-miR-6859-5p	hsa-mir-6859-2	23	3	1.95623	5.75322	5p	lv5p_6|lv5pT_6|exact_14|lv5p#-1_6|total_23|nta#T#1_3|nta#T_3
hsa-miR-6859-5p	hsa-mir-6859-4	23	3	1.95623	5.75322	5p	lv5p_6|lv5pT_6|exact_14|lv5p#-1_6|total_23|nta#T#1_3|nta#T_3
hsa-miR-6859-5p	hsa-mir-6859-1	23	3	1.95623	5.75322	5p	lv5p_6|lv5pT_6|exact_14|lv5p#-1_6|total_23|nta#T#1_3|nta#T_3
hsa-miR-127-5p	hsa-mir-127	23	7	1.95623	5.75322	5p	mv_13|lv3pE_5|lv3p#-1_2|exact_3|total_23|lv3p_7|lv3pT_2|lv3p#1_5
hsa-miR-6859-5p	hsa-mir-6859-3	23	3	1.95623	5.75322	5p	lv5p_6|lv5pT_6|exact_14|lv5p#-1_6|total_23|nta#T#1_3|nta#T_3
hsa-miR-19a-3p	hsa-mir-19a	23	5	1.95623	5.75322	3p	mv_2|exact_6|lv3p#-1_13|total_23|exactNucVar_2|lv3p_13|lv3pT_13
hsa-miR-6859-5p	hsa-mir-6859-3	23	3	1.95623	5.75322	5p	lv5p_6|lv5pT_6|exact_14|lv5p#-1_6|total_23|nta#T#1_3|nta#T_3
hsa-miR-6859-5p	hsa-mir-6859-2	23	3	1.95623	5.75322	5p	lv5p_6|lv5pT_6|exact_14|lv5p#-1_6|total_23|nta#T#1_3|nta#T_3
hsa-miR-6859-5p	hsa-mir-6859-2	23	3	1.95623	5.75322	5p	lv5p_6|lv5pT_6|exact_14|lv5p#-1_6|total_23|nta#T#1_3|nta#T_3
hsa-miR-6859-5p	hsa-mir-6859-1	23	3	1.95623	5.75322	5p	lv5p_6|lv5pT_6|exact_14|lv5p#-1_6|total_23|nta#T#1_3|nta#T_3
hsa-miR-4677-3p	hsa-mir-4677	23	3	1.95623	5.75322	3p	lv3pE_5|exact_12|total_23|lv3p_5|exactNucVar_6|lv3p#1_5
hsa-miR-6859-5p	hsa-mir-6859-3	23	3	1.95623	5.75322	5p	lv5p_6|lv5pT_6|exact_14|lv5p#-1_6|total_23|nta#T#1_3|nta#T_3
hsa-miR-6859-5p	hsa-mir-6859-1	23	3	1.95623	5.75322	5p	lv5p_6|lv5pT_6|exact_14|lv5p#-1_6|total_23|nta#T#1_3|nta#T_3
hsa-miR-6859-5p	hsa-mir-6859-4	23	3	1.95623	5.75322	5p	lv5p_6|lv5pT_6|exact_14|lv5p#-1_6|total_23|nta#T#1_3|nta#T_3
hsa-miR-6859-5p	hsa-mir-6859-1	23	3	1.95623	5.75322	5p	lv5p_6|lv5pT_6|exact_14|lv5p#-1_6|total_23|nta#T#1_3|nta#T_3
hsa-miR-487a-5p	hsa-mir-487a	22	1	1.87118	5.50308	5p	exact_22|total_22
hsa-miR-92a-1-5p	hsa-mir-92a-1	22	4	1.87118	5.50308	5p	lv3p#-1_2|exact_14|total_22|nta#T#1_2|lv3p_2|exactNucVar_4|nta#T_2|lv3pT_2
hsa-miR-335-5p	hsa-mir-335	22	4	1.87118	5.50308	5p	exact_8|lv3p#-1_12|total_22|exactNucVar_2|lv3p_12|lv3pT_12
hsa-miR-7110-5p	hsa-mir-7110	21	6	1.78612	5.25294	5p	lv3p#-1_2|nta#C#1_2|nta#C_2|lv3pT_4|exact_3|lv3p#1_8|total_21|lv3p_12|lv3pE_8|mv_4|lv3p#-2_2
hsa-miR-3191-3p	hsa-mir-3191	21	5	1.78612	5.25294	3p	nta#A_3|lv3pT_2|nta#T_13|exact_3|nta#A#1_3|total_21|nta#T#1_13|lv3p_2|lv3p#-3_2
hsa-miR-652-5p	hsa-mir-652	21	6	1.78612	5.25294	5p	mv_8|lv3p#-4_5|total_21|lv3p_5|nta#T#1_8|nta#T_8|lv3pT_5
hsa-miR-6892-5p	hsa-mir-6892	21	5	1.78612	5.25294	5p	nta#T_16|exact_3|lv3p#1_2|nta#T#3_5|total_21|nta#T#2_6|nta#T#1_5|lv3p_2|lv3pE_2
hsa-miR-106a-5p	hsa-mir-106a	21	6	1.78612	5.25294	5p	lv5p_2|nta#A_2|nta#T_10|exact_5|lv5p#-8_2|nta#A#1_2|lv5pT_2|total_21|nta#T#1_10|mv_2
hsa-miR-92b-5p	hsa-mir-92b	20	4	1.70107	5.0028	5p	lv3pE_17|lv3p#-1_3|total_20|lv3p_20|lv3p#2_2|lv3pT_3|lv3p#1_15
hsa-miR-320e	hsa-mir-320e	20	6	1.70107	5.0028	3p	lv5p_2|mv_9|lv5p#1_2|lv5pE_2|nta#T#2_2|total_20|nta#T#1_7|nta#T_9
hsa-miR-99a-5p	hsa-mir-99a	20	4	1.70107	5.0028	5p	lv3p#-2_3|lv3p#-1_7|exact_7|total_20|nta#T#1_3|lv3p_10|nta#T_3|lv3pT_10
hsa-miR-5189-3p	hsa-mir-5189	20	5	1.70107	5.0028	3p	lv3pE_4|exact_2|total_20|lv3p_4|nta#T#1_14|nta#T_14|lv3p#2_4
hsa-miR-183-5p	hsa-mir-183	20	6	1.70107	5.0028	5p	lv5p_2|nta#A_2|exact_4|lv3p#1_5|nta#A#1_2|lv5pT_2|total_20|lv5p#-1_2|lv3p_5|lv3pE_5|mv_7
hsa-miR-4326	hsa-mir-4326	20	5	1.70107	5.0028	-	lv3pE_2|nta#A_5|nta#A#1_5|total_20|lv3p#4_2|lv3p_2|nta#T#1_13|nta#T_13
hsa-miR-378c	hsa-mir-378c	19	4	1.61602	4.75266	5p	lv3p#-6_2|lv3p#-5_12|lv3p#-4_3|total_19|lv3p_19|lv3pT_19|lv3p#-7_2
hsa-miR-758-3p	hsa-mir-758	19	5	1.61602	4.75266	3p	lv3pE_2|exact_6|total_19|lv3p_2|nta#T#1_11|nta#T_11|lv3p#2_2
hsa-miR-329-3p	hsa-mir-329-1	18	3	1.53096	4.50252	3p	lv5p_2|lv5pT_2|lv3p#-1_6|exact_10|lv5p#-1_2|total_18|lv3p_6|lv3pT_6
hsa-miR-937-3p	hsa-mir-937	18	2	1.53096	4.50252	3p	exact_12|total_18|nta#T#1_6|nta#T_6
hsa-miR-6772-5p	hsa-mir-6772	18	3	1.53096	4.50252	5p	mv_3|lv5p_11|lv5p#1_11|exact_4|lv5pE_11|total_18
hsa-miR-1270	hsa-mir-1270	18	1	1.53096	4.50252	5p	exact_18|total_18
hsa-miR-329-3p	hsa-mir-329-2	18	3	1.53096	4.50252	3p	lv5p_2|lv5pT_2|lv3p#-1_6|exact_10|lv5p#-1_2|total_18|lv3p_6|lv3pT_6
hsa-miR-3620-3p	hsa-mir-3620	18	4	1.53096	4.50252	3p	lv5p_9|lv5p#2_9|lv3p#-1_2|exact_7|lv5pE_9|total_18|lv3p_2|lv3pT_2
hsa-miR-17-3p	hsa-mir-17	18	5	1.53096	4.50252	3p	mv_5|lv3p#-2_5|lv3p#-1_3|total_18|nta#T#1_5|lv3p_8|nta#T_5|lv3pT_8
hsa-miR-1226-3p	hsa-mir-1226	18	1	1.53096	4.50252	3p	exact_18|total_18
hsa-miR-190a-5p	hsa-mir-190a	18	4	1.53096	4.50252	5p	lv3pE_18|total_18|lv3p_18|lv3p#2_16|lv3p#1_2
hsa-miR-3190-3p	hsa-mir-3190	17	4	1.44591	4.25238	3p	mv_2|lv5p_12|lv5pT_12|nta#C_3|lv5p#-1_12|total_17|nta#C#1_3
hsa-miR-495-3p	hsa-mir-495	17	4	1.44591	4.25238	3p	lv3pE_5|lv3p#-1_2|exact_10|total_17|lv3p_7|lv3p#2_2|lv3pT_2|lv3p#1_3
hsa-miR-412-5p	hsa-mir-412	17	1	1.44591	4.25238	5p	exact_17|total_17
hsa-miR-1294	hsa-mir-1294	17	2	1.44591	4.25238	5p	lv3p#-2_4|exact_13|total_17|lv3p_4|lv3pT_4
hsa-miR-337-3p	hsa-mir-337	17	2	1.44591	4.25238	3p	lv5p_3|lv5pT_3|exact_14|lv5p#-1_3|total_17
hsa-miR-6515-5p	hsa-mir-6515	16	3	1.36086	4.00224	5p	lv3p#-1_4|exact_10|total_16|exactNucVar_2|lv3p_4|lv3pT_4
hsa-miR-576-5p	hsa-mir-576	16	3	1.36086	4.00224	5p	mv_2|lv3pE_12|exact_2|total_16|lv3p_12|lv3p#1_12
hsa-miR-3605-5p	hsa-mir-3605	16	3	1.36086	4.00224	5p	lv5p_3|lv5p#2_3|lv3p#-2_4|exact_9|lv5pE_3|total_16|lv3p_4|lv3pT_4
hsa-miR-16-2-3p	hsa-mir-16-2	16	5	1.36086	4.00224	3p	mv_14|total_16|nta#T#1_2|nta#T_2
hsa-miR-6514-5p	hsa-mir-6514	16	6	1.36086	4.00224	5p	lv3p#-1_2|lv5p_6|lv3pT_2|nta#T_2|lv3p#1_2|total_16|lv5pT_6|nta#T#1_2|lv5p#-1_6|lv3p_4|mv_4|lv3pE_2
hsa-miR-3187-3p	hsa-mir-3187	16	6	1.36086	4.00224	3p	lv3pE_2|exact_4|total_16|lv3p_2|nta#T#1_10|nta#T_10|lv3p#2_2
hsa-miR-4429	hsa-mir-4429	15	5	1.2758	3.7521	5p	nta#A_3|mlv3p_2|nta#T_6|lv3p#1_4|mlv3p#3_2|nta#A#1_3|total_15|nta#T#2_3|nta#T#1_3|lv3p_4|lv3pE_4
hsa-miR-7108-5p	hsa-mir-7108	15	4	1.2758	3.7521	5p	nta#A_10|nta#A#1_10|total_15|nta#T#1_5|nta#T_5
hsa-miR-1180-3p	hsa-mir-1180	15	2	1.2758	3.7521	3p	lv3p#-2_6|exact_9|total_15|lv3p_6|lv3pT_6
hsa-miR-6862-5p	hsa-mir-6862-1	14	5	1.19075	3.50196	5p	mv_4|lv3p#-2_2|exact_6|total_14|lv3p_2|nta#T#1_2|nta#T_2|lv3pT_2
hsa-miR-29b-3p	hsa-mir-29b-2	14	3	1.19075	3.50196	3p	nta#A_2|exact_10|nta#A#1_2|total_14|exactNucVar_2
hsa-miR-3158-3p	hsa-mir-3158-2	14	4	1.19075	3.50196	3p	lv3p#-1_6|lv3pT_6|nta#T_2|exact_4|lv3p#1_2|total_14|nta#T#1_2|lv3p_8|lv3pE_2
hsa-miR-27a-5p	hsa-mir-27a	14	3	1.19075	3.50196	5p	lv3p#-1_4|exact_7|total_14|exactNucVar_3|lv3p_4|lv3pT_4
hsa-miR-940	hsa-mir-940	14	3	1.19075	3.50196	3p	exact_6|nta#T#2_3|total_14|nta#T#1_5|nta#T_8
hsa-miR-6735-5p	hsa-mir-6735	14	5	1.19075	3.50196	5p	exact_3|lv3p#-1_3|total_14|lv3p_3|nta#T#1_8|nta#T_8|lv3pT_3
hsa-miR-9-5p	hsa-mir-9-3	14	2	1.19075	3.50196	5p	lv3p#-1_6|exact_8|total_14|lv3p_6|lv3pT_6
hsa-miR-1271-5p	hsa-mir-1271	14	2	1.19075	3.50196	5p	exact_3|lv3p#-1_11|total_14|lv3p_11|lv3pT_11
hsa-miR-378a-5p	hsa-mir-378a	14	2	1.19075	3.50196	5p	exact_10|total_14|exactNucVar_4
hsa-miR-6862-5p	hsa-mir-6862-1	14	5	1.19075	3.50196	5p	mv_4|lv3p#-2_2|exact_6|total_14|lv3p_2|nta#T#1_2|nta#T_2|lv3pT_2
hsa-miR-6862-5p	hsa-mir-6862-2	14	5	1.19075	3.50196	5p	mv_4|lv3p#-2_2|exact_6|total_14|lv3p_2|nta#T#1_2|nta#T_2|lv3pT_2
hsa-miR-6862-5p	hsa-mir-6862-2	14	5	1.19075	3.50196	5p	mv_4|lv3p#-2_2|exact_6|total_14|lv3p_2|nta#T#1_2|nta#T_2|lv3pT_2
hsa-miR-3158-3p	hsa-mir-3158-1	14	4	1.19075	3.50196	3p	lv3p#-1_6|lv3pT_6|nta#T_2|exact_4|lv3p#1_2|total_14|nta#T#1_2|lv3p_8|lv3pE_2
hsa-miR-491-5p	hsa-mir-491	14	5	1.19075	3.50196	5p	mv_5|nta#A_2|exact_3|nta#A#1_2|total_14|exactNucVar_2|nta#T#1_2|nta#T_2
hsa-miR-9-5p	hsa-mir-9-1	14	2	1.19075	3.50196	5p	lv3p#-1_6|exact_8|total_14|lv3p_6|lv3pT_6
hsa-miR-29b-3p	hsa-mir-29b-1	14	3	1.19075	3.50196	3p	nta#A_2|exact_10|nta#A#1_2|total_14|exactNucVar_2
hsa-miR-590-3p	hsa-mir-590	14	4	1.19075	3.50196	3p	lv5p_3|lv5p#1_3|exact_6|lv5pE_3|total_14|exactNucVar_5
hsa-miR-9-5p	hsa-mir-9-2	14	2	1.19075	3.50196	5p	lv3p#-1_6|exact_8|total_14|lv3p_6|lv3pT_6
hsa-miR-369-5p	hsa-mir-369	13	1	1.1057	3.25182	5p	lv3p#-1_13|total_13|lv3p_13|lv3pT_13
hsa-miR-1185-1-3p	hsa-mir-1185-1	13	2	1.1057	3.25182	3p	lv3p#-2_3|exact_10|total_13|lv3p_3|lv3pT_3
hsa-miR-769-3p	hsa-mir-769	13	5	1.1057	3.25182	3p	mv_3|exact_4|total_13|nta#T#1_4|exactNucVar_2|nta#T_4
hsa-miR-200b-3p	hsa-mir-200b	13	4	1.1057	3.25182	3p	lv3pE_7|total_13|nta#T#1_6|lv3p_7|nta#T_6|lv3p#1_7
hsa-miR-4516	hsa-mir-4516	13	3	1.1057	3.25182	5p	lv5p_11|lv5pT_11|lv5p#-2_6|lv3p#-1_2|lv5p#-1_5|total_13|lv3p_2|lv3pT_2
hsa-miR-135a-3p	hsa-mir-135a-1	12	3	1.02064	3.00168	3p	mv_10|nta#A_2|nta#A#1_2|total_12
hsa-miR-4508	hsa-mir-4508	12	2	1.02064	3.00168	5p	mv_12|total_12
hsa-miR-2277-5p	hsa-mir-2277	12	5	1.02064	3.00168	5p	lv3p#-1_4|exact_2|total_12|lv3p_4|nta#T#1_6|nta#T_6|lv3pT_4
hsa-miR-409-5p	hsa-mir-409	12	2	1.02064	3.00168	5p	lv3pE_7|exact_5|total_12|lv3p_7|lv3p#1_7
hsa-miR-6793-5p	hsa-mir-6793	12	4	1.02064	3.00168	5p	lv5p_10|lv5p#3_4|lv5p#2_4|lv5p#1_2|lv5pE_10|total_12|nta#T#1_2|nta#T_2
hsa-miR-550a-5p	hsa-mir-550a-2	12	5	1.02064	3.00168	5p	lv3p#-2_5|nta#A_2|nta#A#1_2|total_12|lv3p_5|nta#T#1_5|nta#T_5|lv3pT_5
hsa-miR-550a-5p	hsa-mir-550a-1	12	5	1.02064	3.00168	5p	lv3p#-2_5|nta#A_2|nta#A#1_2|total_12|lv3p_5|nta#T#1_5|nta#T_5|lv3pT_5
hsa-miR-4701-5p	hsa-mir-4701	12	3	1.02064	3.00168	5p	mv_6|nta#A_2|exact_4|nta#A#1_2|total_12
hsa-miR-641	hsa-mir-641	12	5	1.02064	3.00168	5p	lv3p#-1_3|lv5p#1_2|lv5p_2|lv3pT_3|lv5pE_2|exact_3|total_12|lv3p_3|mv_4
hsa-miR-375-3p	hsa-mir-375	11	2	0.935589	2.75154	3p	lv3p#-1_2|exact_9|total_11|lv3p_2|lv3pT_2
hsa-miR-6724-5p	hsa-mir-6724-1	11	3	0.935589	2.75154	5p	mv_4|exact_3|lv3p#-1_4|total_11|lv3p_4|lv3pT_4
hsa-miR-550a-3-5p	hsa-mir-550a-3	11	4	0.935589	2.75154	5p	mv_5|lv3pE_2|nta#A_4|nta#A#1_4|total_11|lv3p_2|lv3p#3_2
hsa-miR-6724-5p	hsa-mir-6724-3	11	3	0.935589	2.75154	5p	mv_4|exact_3|lv3p#-1_4|total_11|lv3p_4|lv3pT_4
hsa-miR-6724-5p	hsa-mir-6724-1	11	3	0.935589	2.75154	5p	mv_4|exact_3|lv3p#-1_4|total_11|lv3p_4|lv3pT_4
hsa-miR-6724-5p	hsa-mir-6724-2	11	3	0.935589	2.75154	5p	mv_4|exact_3|lv3p#-1_4|total_11|lv3p_4|lv3pT_4
hsa-miR-6724-5p	hsa-mir-6724-2	11	3	0.935589	2.75154	5p	mv_4|exact_3|lv3p#-1_4|total_11|lv3p_4|lv3pT_4
hsa-miR-6724-5p	hsa-mir-6724-3	11	3	0.935589	2.75154	5p	mv_4|exact_3|lv3p#-1_4|total_11|lv3p_4|lv3pT_4
hsa-miR-6724-5p	hsa-mir-6724-3	11	3	0.935589	2.75154	5p	mv_4|exact_3|lv3p#-1_4|total_11|lv3p_4|lv3pT_4
hsa-miR-6819-3p	hsa-mir-6819	11	1	0.935589	2.75154	3p	exact_11|total_11
hsa-miR-6724-5p	hsa-mir-6724-3	11	3	0.935589	2.75154	5p	mv_4|exact_3|lv3p#-1_4|total_11|lv3p_4|lv3pT_4
hsa-miR-338-3p	hsa-mir-338	11	3	0.935589	2.75154	3p	lv3pE_2|lv3p#-1_2|exact_7|total_11|lv3p_4|lv3pT_2|lv3p#1_2
hsa-miR-6724-5p	hsa-mir-6724-2	11	3	0.935589	2.75154	5p	mv_4|exact_3|lv3p#-1_4|total_11|lv3p_4|lv3pT_4
hsa-miR-6724-5p	hsa-mir-6724-3	11	3	0.935589	2.75154	5p	mv_4|exact_3|lv3p#-1_4|total_11|lv3p_4|lv3pT_4
hsa-miR-323a-5p	hsa-mir-323a	11	4	0.935589	2.75154	5p	lv3p#-1_3|lv3pT_3|nta#T_4|exact_2|lv3p#1_2|total_11|nta#T#1_4|lv3p_5|lv3pE_2
hsa-miR-4786-5p	hsa-mir-4786	11	4	0.935589	2.75154	5p	lv5p#1_2|lv5p_2|lv5pE_2|nta#T_2|exact_3|lv3p#1_4|total_11|nta#T#1_2|lv3p_4|lv3pE_4
hsa-miR-4748	hsa-mir-4748	11	2	0.935589	2.75154	5p	exact_8|total_11|exactNucVar_3
hsa-miR-6724-5p	hsa-mir-6724-4	11	3	0.935589	2.75154	5p	mv_4|exact_3|lv3p#-1_4|total_11|lv3p_4|lv3pT_4
hsa-miR-6724-5p	hsa-mir-6724-1	11	3	0.935589	2.75154	5p	mv_4|exact_3|lv3p#-1_4|total_11|lv3p_4|lv3pT_4
hsa-miR-6724-5p	hsa-mir-6724-2	11	3	0.935589	2.75154	5p	mv_4|exact_3|lv3p#-1_4|total_11|lv3p_4|lv3pT_4
hsa-miR-6724-5p	hsa-mir-6724-4	11	3	0.935589	2.75154	5p	mv_4|exact_3|lv3p#-1_4|total_11|lv3p_4|lv3pT_4
hsa-miR-6724-5p	hsa-mir-6724-4	11	3	0.935589	2.75154	5p	mv_4|exact_3|lv3p#-1_4|total_11|lv3p_4|lv3pT_4
hsa-miR-6724-5p	hsa-mir-6724-3	11	3	0.935589	2.75154	5p	mv_4|exact_3|lv3p#-1_4|total_11|lv3p_4|lv3pT_4
hsa-miR-6724-5p	hsa-mir-6724-2	11	3	0.935589	2.75154	5p	mv_4|exact_3|lv3p#-1_4|total_11|lv3p_4|lv3pT_4
hsa-miR-6724-5p	hsa-mir-6724-2	11	3	0.935589	2.75154	5p	mv_4|exact_3|lv3p#-1_4|total_11|lv3p_4|lv3pT_4
hsa-miR-589-3p	hsa-mir-589	11	1	0.935589	2.75154	3p	exact_11|total_11
hsa-miR-6724-5p	hsa-mir-6724-1	11	3	0.935589	2.75154	5p	mv_4|exact_3|lv3p#-1_4|total_11|lv3p_4|lv3pT_4
hsa-miR-6724-5p	hsa-mir-6724-1	11	3	0.935589	2.75154	5p	mv_4|exact_3|lv3p#-1_4|total_11|lv3p_4|lv3pT_4
hsa-miR-4449	hsa-mir-4449	11	4	0.935589	2.75154	3p	mv_9|nta#A_2|nta#A#1_2|total_11
hsa-miR-6724-5p	hsa-mir-6724-3	11	3	0.935589	2.75154	5p	mv_4|exact_3|lv3p#-1_4|total_11|lv3p_4|lv3pT_4
hsa-miR-6724-5p	hsa-mir-6724-2	11	3	0.935589	2.75154	5p	mv_4|exact_3|lv3p#-1_4|total_11|lv3p_4|lv3pT_4
hsa-miR-6724-5p	hsa-mir-6724-4	11	3	0.935589	2.75154	5p	mv_4|exact_3|lv3p#-1_4|total_11|lv3p_4|lv3pT_4
hsa-miR-6724-5p	hsa-mir-6724-1	11	3	0.935589	2.75154	5p	mv_4|exact_3|lv3p#-1_4|total_11|lv3p_4|lv3pT_4
hsa-miR-6724-5p	hsa-mir-6724-1	11	3	0.935589	2.75154	5p	mv_4|exact_3|lv3p#-1_4|total_11|lv3p_4|lv3pT_4
hsa-miR-6724-5p	hsa-mir-6724-4	11	3	0.935589	2.75154	5p	mv_4|exact_3|lv3p#-1_4|total_11|lv3p_4|lv3pT_4
hsa-miR-6724-5p	hsa-mir-6724-4	11	3	0.935589	2.75154	5p	mv_4|exact_3|lv3p#-1_4|total_11|lv3p_4|lv3pT_4
hsa-miR-29c-3p	hsa-mir-29c	11	3	0.935589	2.75154	3p	nta#C_2|lv3p#-1_4|exact_5|total_11|lv3p_4|nta#C#1_2|lv3pT_4
hsa-miR-6724-5p	hsa-mir-6724-4	11	3	0.935589	2.75154	5p	mv_4|exact_3|lv3p#-1_4|total_11|lv3p_4|lv3pT_4
hsa-miR-629-3p	hsa-mir-629	10	2	0.850535	2.5014	3p	exact_8|total_10|nta#T#1_2|nta#T_2
hsa-miR-3173-5p	hsa-mir-3173	10	3	0.850535	2.5014	5p	mv_2|lv3pE_2|exact_6|total_10|lv3p_2|lv3p#1_2
hsa-miR-494-3p	hsa-mir-494	10	1	0.850535	2.5014	3p	lv3pE_10|total_10|lv3p_10|lv3p#1_10
hsa-miR-125b-2-3p	hsa-mir-125b-2	10	2	0.850535	2.5014	3p	lv5p_4|lv5pT_4|lv5p#-2_4|total_10|nta#T#1_6|nta#T_6
hsa-miR-6819-5p	hsa-mir-6819	10	3	0.850535	2.5014	5p	mv_3|lv3pE_5|exact_2|total_10|lv3p_5|lv3p#1_5
hsa-miR-6763-5p	hsa-mir-6763	10	3	0.850535	2.5014	5p	mv_8|nta#T#2_2|total_10|nta#T_2
hsa-miR-502-3p	hsa-mir-502	10	2	0.850535	2.5014	3p	lv3pE_2|lv3p#-1_8|total_10|lv3p_10|lv3pT_8|lv3p#1_2
hsa-miR-487a-3p	hsa-mir-487a	10	2	0.850535	2.5014	3p	lv3p#-1_2|exact_8|total_10|lv3p_2|lv3pT_2
hsa-miR-6858-3p	hsa-mir-6858	10	4	0.850535	2.5014	3p	exact_3|nta#T#2_2|total_10|nta#T#1_5|nta#T_7
hsa-miR-33a-5p	hsa-mir-33a	10	3	0.850535	2.5014	5p	lv5p_2|lv5pT_2|lv5p#-5_2|exact_2|lv3p#-1_6|total_10|lv3p_6|lv3pT_6
hsa-miR-301b-3p	hsa-mir-301b	10	2	0.850535	2.5014	3p	exact_7|total_10|exactNucVar_3
hsa-miR-1914-5p	hsa-mir-1914	10	3	0.850535	2.5014	5p	mv_3|lv3pE_5|total_10|nta#T#1_2|lv3p_5|nta#T_2|lv3p#1_5
hsa-miR-454-5p	hsa-mir-454	10	4	0.850535	2.5014	5p	lv3pE_2|lv3p#-3_2|lv3p#-1_3|exact_3|total_10|lv3p_7|lv3pT_5|lv3p#1_2
hsa-miR-4654	hsa-mir-4654	10	3	0.850535	2.5014	5p	lv3pE_3|nta#A_5|nta#A#1_5|total_10|nta#T#1_2|lv3p_3|nta#T_2|lv3p#1_3
hsa-miR-5193	hsa-mir-5193	10	4	0.850535	2.5014	3p	mv_2|lv5p_2|lv5p#1_2|nta#A#2_2|nta#A_2|exact_4|lv5pE_2|total_10
hsa-miR-541-3p	hsa-mir-541	9	1	0.765482	2.25126	3p	exact_9|total_9
hsa-miR-3161	hsa-mir-3161	9	2	0.765482	2.25126	5p	lv3p#-1_9|total_9|lv3p_9|lv3pT_9
hsa-miR-877-3p	hsa-mir-877	9	1	0.765482	2.25126	3p	exact_9|total_9
hsa-miR-4646-5p	hsa-mir-4646	9	4	0.765482	2.25126	5p	nta#C#2_2|nta#C_2|nta#T_3|lv3p#2_2|lv3p#1_2|total_9|nta#T#1_3|lv3p_4|lv3pE_4
hsa-miR-331-5p	hsa-mir-331	9	4	0.765482	2.25126	5p	lv5p_2|mv_4|lv3p#-2_3|lv5p#1_2|lv5pE_2|total_9|lv3p_3|lv3pT_3
hsa-miR-6855-5p	hsa-mir-6855	9	4	0.765482	2.25126	5p	lv3p#-1_2|total_9|lv3p_2|nta#T#1_7|nta#T_7|lv3pT_2
hsa-miR-296-5p	hsa-mir-296	9	1	0.765482	2.25126	5p	exact_9|total_9
hsa-miR-4741	hsa-mir-4741	9	4	0.765482	2.25126	3p	lv3p#-1_2|nta#A_3|lv3pT_4|nta#T_2|nta#A#1_3|nta#T#3_2|total_9|lv3p_4|lv3p#-3_2
hsa-miR-432-3p	hsa-mir-432	9	2	0.765482	2.25126	3p	lv5p_5|lv5p#1_5|exact_4|lv5pE_5|total_9
hsa-miR-4433a-5p	hsa-mir-4433a	9	2	0.765482	2.25126	5p	lv3pE_9|total_9|lv3p_9|lv3p#2_4|lv3p#1_5
hsa-miR-3620-5p	hsa-mir-3620	9	2	0.765482	2.25126	5p	lv3p#-2_2|lv3p#-1_7|total_9|lv3p_9|lv3pT_9
hsa-miR-496	hsa-mir-496	9	2	0.765482	2.25126	3p	mv_3|exact_6|total_9
hsa-miR-6741-5p	hsa-mir-6741	9	2	0.765482	2.25126	5p	lv3p#-1_5|total_9|nta#T#1_4|lv3p_5|nta#T_4|lv3pT_5
hsa-miR-188-5p	hsa-mir-188	8	3	0.680428	2.00112	5p	lv3pE_6|lv3p#-2_2|total_8|lv3p_8|lv3pT_2|lv3p#1_6
hsa-miR-211-5p	hsa-mir-211	8	1	0.680428	2.00112	5p	exact_8|total_8
hsa-miR-6751-5p	hsa-mir-6751	8	4	0.680428	2.00112	5p	mv_4|lv3p#-2_2|total_8|lv3p_2|nta#T#1_2|nta#T_2|lv3pT_2
hsa-miR-376c-3p	hsa-mir-376c	8	1	0.680428	2.00112	3p	exact_8|total_8
hsa-miR-369-3p	hsa-mir-369	8	1	0.680428	2.00112	3p	exact_8|total_8
hsa-miR-2277-3p	hsa-mir-2277	8	3	0.680428	2.00112	3p	mv_3|lv3pE_3|total_8|nta#T#1_2|lv3p_3|nta#T_2|lv3p#1_3
hsa-miR-296-3p	hsa-mir-296	8	3	0.680428	2.00112	3p	lv5p_2|mv_4|lv5pT_2|nta#A_2|nta#A#1_2|lv5p#-1_2|total_8
hsa-miR-3940-3p	hsa-mir-3940	8	4	0.680428	2.00112	3p	lv3p#-1_2|exact_2|total_8|lv3p_2|nta#T#1_4|nta#T_4|lv3pT_2
hsa-miR-671-5p	hsa-mir-671	8	2	0.680428	2.00112	5p	lv3pE_8|total_8|lv3p_8|lv3p#2_4|lv3p#1_4
hsa-miR-6842-5p	hsa-mir-6842	8	3	0.680428	2.00112	5p	lv5p_2|lv5p#1_2|exact_4|lv5pE_2|total_8|exactNucVar_2
hsa-miR-610	hsa-mir-610	8	1	0.680428	2.00112	5p	total_8|nta#T#1_8|nta#T_8
hsa-miR-3064-5p	hsa-mir-3064	8	2	0.680428	2.00112	5p	lv3pE_2|exact_6|total_8|lv3p_2|lv3p#1_2
hsa-miR-4676-5p	hsa-mir-4676	7	3	0.595375	1.75098	5p	lv3pE_5|exact_2|total_7|lv3p_5|lv3p#2_2|lv3p#1_3
hsa-miR-144-5p	hsa-mir-144	7	2	0.595375	1.75098	5p	lv3pE_5|exact_2|total_7|lv3p_5|lv3p#1_5
hsa-miR-24-2-5p	hsa-mir-24-2	7	2	0.595375	1.75098	5p	mv_4|lv3pE_3|total_7|lv3p_3|lv3p#1_3
hsa-miR-2355-3p	hsa-mir-2355	7	2	0.595375	1.75098	3p	lv5p_2|lv5pT_2|lv5p#-2_2|exact_5|total_7
hsa-miR-7855-5p	hsa-mir-7855	7	3	0.595375	1.75098	5p	lv5p_2|lv5pT_2|lv3pE_2|exact_3|lv5p#-1_2|total_7|lv3p_2|lv3p#3_2
hsa-miR-497-5p	hsa-mir-497	7	1	0.595375	1.75098	5p	exact_7|total_7
hsa-miR-628-5p	hsa-mir-628	7	2	0.595375	1.75098	5p	nta#A_2|exact_5|nta#A#1_2|total_7
hsa-miR-98-3p	hsa-mir-98	7	2	0.595375	1.75098	3p	total_7|nta#T#1_7|nta#T_7
hsa-miR-100-5p	hsa-mir-100	7	2	0.595375	1.75098	5p	lv3p#-2_2|lv3p#-1_5|total_7|lv3p_7|lv3pT_7
hsa-miR-5698	hsa-mir-5698	7	2	0.595375	1.75098	5p	exact_5|total_7|nta#T#1_2|nta#T_2
hsa-miR-30c-2-3p	hsa-mir-30c-2	7	1	0.595375	1.75098	3p	exact_7|total_7
hsa-miR-3617-5p	hsa-mir-3617	7	1	0.595375	1.75098	5p	exact_7|total_7
hsa-miR-194-5p	hsa-mir-194-1	6	2	0.510321	1.50084	5p	lv3p#-1_3|exact_3|total_6|lv3p_3|lv3pT_3
hsa-miR-6511b-5p	hsa-mir-6511b-1	6	3	0.510321	1.50084	5p	mv_4|lv3p#-1_2|total_6|lv3p_2|lv3pT_2
hsa-miR-550a-3p	hsa-mir-550a-3	6	2	0.510321	1.50084	3p	lv3p#-2_2|exact_4|total_6|lv3p_2|lv3pT_2
hsa-miR-4710	hsa-mir-4710	6	1	0.510321	1.50084	5p	lv3p#-1_6|total_6|lv3p_6|lv3pT_6
hsa-miR-6511b-5p	hsa-mir-6511b-2	6	3	0.510321	1.50084	5p	mv_4|lv3p#-1_2|total_6|lv3p_2|lv3pT_2
hsa-miR-6511b-5p	hsa-mir-6511b-2	6	3	0.510321	1.50084	5p	mv_4|lv3p#-1_2|total_6|lv3p_2|lv3pT_2
hsa-miR-194-5p	hsa-mir-194-2	6	2	0.510321	1.50084	5p	lv3p#-1_3|exact_3|total_6|lv3p_3|lv3pT_3
hsa-miR-194-3p	hsa-mir-194-2	6	2	0.510321	1.50084	3p	lv3p#-2_2|total_6|lv3p_2|nta#T#1_4|nta#T_4|lv3pT_2
hsa-miR-136-5p	hsa-mir-136	6	3	0.510321	1.50084	5p	mv_4|lv3p#-2_2|total_6|lv3p_2|lv3pT_2
hsa-miR-665	hsa-mir-665	6	2	0.510321	1.50084	3p	lv3p#-2_3|exact_3|total_6|lv3p_3|lv3pT_3
hsa-miR-550a-3p	hsa-mir-550a-2	6	2	0.510321	1.50084	3p	lv3p#-2_2|exact_4|total_6|lv3p_2|lv3pT_2
hsa-miR-943	hsa-mir-943	6	2	0.510321	1.50084	3p	nta#A_2|nta#A#1_2|total_6|nta#T#1_4|nta#T_4
hsa-miR-605-5p	hsa-mir-605	6	2	0.510321	1.50084	5p	lv3pE_2|lv3p#-1_4|total_6|lv3p_6|lv3pT_4|lv3p#1_2
hsa-miR-6764-5p	hsa-mir-6764	6	1	0.510321	1.50084	5p	exact_6|total_6
hsa-miR-4707-3p	hsa-mir-4707	6	1	0.510321	1.50084	3p	exact_6|total_6
hsa-miR-4659b-3p	hsa-mir-4659b	6	3	0.510321	1.50084	3p	mv_4|exact_2|total_6
hsa-miR-483-5p	hsa-mir-483	6	2	0.510321	1.50084	5p	lv3p#-1_3|exact_3|total_6|lv3p_3|lv3pT_3
hsa-miR-219a-1-3p	hsa-mir-219a-1	6	2	0.510321	1.50084	3p	lv3pE_3|total_6|lv3p_3|nta#T#1_3|nta#T_3|lv3p#1_3
hsa-miR-550a-3p	hsa-mir-550a-1	6	2	0.510321	1.50084	3p	lv3p#-2_2|exact_4|total_6|lv3p_2|lv3pT_2
hsa-miR-504-5p	hsa-mir-504	6	2	0.510321	1.50084	5p	mv_2|lv5p_4|lv5pT_4|lv5p#-1_4|total_6
hsa-miR-5006-3p	hsa-mir-5006	6	3	0.510321	1.50084	3p	lv5p_2|lv5p#1_2|lv5pE_2|total_6|nta#T#1_4|nta#T_4
hsa-miR-6511b-5p	hsa-mir-6511b-1	6	3	0.510321	1.50084	5p	mv_4|lv3p#-1_2|total_6|lv3p_2|lv3pT_2
hsa-miR-1233-5p	hsa-mir-1233-1	5	2	0.425268	1.2507	5p	lv3p#-1_3|nta#T#2_2|total_5|lv3p_3|nta#T_2|lv3pT_3
hsa-miR-4787-3p	hsa-mir-4787	5	2	0.425268	1.2507	3p	lv3p#-1_3|total_5|nta#T#1_2|lv3p_3|nta#T_2|lv3pT_3
hsa-miR-6513-3p	hsa-mir-6513	5	2	0.425268	1.2507	3p	nta#A_3|nta#A#1_3|total_5|nta#T#1_2|nta#T_2
hsa-miR-6791-3p	hsa-mir-6791	5	1	0.425268	1.2507	3p	exact_5|total_5
hsa-miR-664a-3p	hsa-mir-664a	5	2	0.425268	1.2507	3p	lv3pE_2|exact_3|total_5|lv3p_2|lv3p#1_2
hsa-miR-636	hsa-mir-636	5	2	0.425268	1.2507	3p	total_5|nta#T#1_5|nta#T_5
hsa-miR-3192-5p	hsa-mir-3192	5	2	0.425268	1.2507	5p	lv3p#-2_2|lv3p#-1_3|total_5|lv3p_5|lv3pT_5
hsa-miR-6891-5p	hsa-mir-6891	5	2	0.425268	1.2507	5p	nta#A_2|nta#T#3_3|nta#A#1_2|total_5|nta#T_3
hsa-let-7f-1-3p	hsa-let-7f-1	5	2	0.425268	1.2507	3p	total_5|nta#T#1_5|nta#T_5
hsa-let-7a-3p	hsa-let-7a-3	5	1	0.425268	1.2507	3p	total_5|nta#T#1_5|nta#T_5
hsa-let-7a-3p	hsa-let-7a-1	5	1	0.425268	1.2507	3p	total_5|nta#T#1_5|nta#T_5
hsa-miR-4799-5p	hsa-mir-4799	5	2	0.425268	1.2507	5p	lv3p#-1_2|exact_3|total_5|lv3p_2|lv3pT_2
hsa-let-7e-3p	hsa-let-7e	5	2	0.425268	1.2507	3p	exact_2|total_5|nta#T#1_3|nta#T_3
hsa-miR-550b-3p	hsa-mir-550b-2	5	2	0.425268	1.2507	3p	lv5p_5|lv5pT_2|lv5p#1_3|lv5p#-2_2|lv5pE_3|total_5
hsa-miR-1233-5p	hsa-mir-1233-2	5	2	0.425268	1.2507	5p	lv3p#-1_3|nta#T#2_2|total_5|lv3p_3|nta#T_2|lv3pT_3
hsa-miR-550b-3p	hsa-mir-550b-1	5	2	0.425268	1.2507	3p	lv5p_5|lv5pT_2|lv5p#1_3|lv5p#-2_2|lv5pE_3|total_5
hsa-miR-152-5p	hsa-mir-152	5	1	0.425268	1.2507	5p	exact_5|total_5
hsa-miR-1233-5p	hsa-mir-1233-1	5	2	0.425268	1.2507	5p	lv3p#-1_3|nta#T#2_2|total_5|lv3p_3|nta#T_2|lv3pT_3
hsa-miR-487b-5p	hsa-mir-487b	5	1	0.425268	1.2507	5p	exact_5|total_5
hsa-miR-10395-3p	hsa-mir-10395	5	2	0.425268	1.2507	3p	lv5p_5|lv5pT_5|lv5p#-4_3|lv5p#-1_2|total_5
hsa-miR-215-5p	hsa-mir-215	5	2	0.425268	1.2507	5p	exact_3|total_5|exactNucVar_2
hsa-miR-503-5p	hsa-mir-503	5	2	0.425268	1.2507	5p	lv3p#-3_2|nta#C_3|total_5|lv3p_2|lv3pT_2|nta#C#1_3
hsa-miR-1233-5p	hsa-mir-1233-2	5	2	0.425268	1.2507	5p	lv3p#-1_3|nta#T#2_2|total_5|lv3p_3|nta#T_2|lv3pT_3
hsa-miR-6871-5p	hsa-mir-6871	5	2	0.425268	1.2507	5p	lv5p_3|lv5pT_3|nta#A_2|nta#A#1_2|lv5p#-1_3|total_5
hsa-miR-6837-5p	hsa-mir-6837	5	1	0.425268	1.2507	5p	lv3pE_5|total_5|lv3p_5|lv3p#1_5
hsa-miR-1248	hsa-mir-1248	5	2	0.425268	1.2507	5p	lv3p#-5_3|total_5|lv3p_5|lv3pT_5|lv3p#-7_2
hsa-miR-4466	hsa-mir-4466	5	1	0.425268	1.2507	5p	lv3pE_5|total_5|lv3p_5|lv3p#1_5
hsa-miR-6736-5p	hsa-mir-6736	5	2	0.425268	1.2507	5p	lv3p#-1_2|exact_3|total_5|lv3p_2|lv3pT_2
hsa-miR-2276-3p	hsa-mir-2276	4	2	0.340214	1.00056	3p	exact_2|total_4|nta#T#1_2|nta#T_2
hsa-miR-3909	hsa-mir-3909	4	1	0.340214	1.00056	3p	exact_4|total_4
hsa-miR-1229-5p	hsa-mir-1229	4	2	0.340214	1.00056	5p	exact_2|nta#T#3_2|total_4|nta#T_2
hsa-miR-7110-3p	hsa-mir-7110	4	2	0.340214	1.00056	3p	exact_2|total_4|nta#T#1_2|nta#T_2
hsa-miR-598-5p	hsa-mir-598	4	2	0.340214	1.00056	5p	lv3p#-1_2|total_4|lv3p_2|nta#T#1_2|nta#T_2|lv3pT_2
hsa-miR-29b-2-5p	hsa-mir-29b-2	4	2	0.340214	1.00056	5p	lv3pE_2|nta#A_2|nta#A#1_2|total_4|lv3p_2|lv3p#2_2
hsa-miR-509-3p	hsa-mir-509-2	4	1	0.340214	1.00056	3p	lv3pE_4|total_4|lv3p_4|lv3p#1_4
hsa-miR-378d	hsa-mir-378d-1	4	2	0.340214	1.00056	3p	lv3p#-2_2|lv3p#-1_2|total_4|lv3p_4|lv3pT_4
hsa-miR-6884-5p	hsa-mir-6884	4	2	0.340214	1.00056	5p	lv3pE_2|total_4|nta#T#1_2|lv3p_2|nta#T_2|lv3p#3_2
hsa-miR-6511a-5p	hsa-mir-6511a-1	4	2	0.340214	1.00056	5p	mv_2|exact_2|total_4
hsa-miR-7-1-3p	hsa-mir-7-1	4	1	0.340214	1.00056	3p	mv_4|total_4
hsa-miR-134-3p	hsa-mir-134	4	2	0.340214	1.00056	3p	mv_2|lv3p#-1_2|total_4|lv3p_2|lv3pT_2
hsa-miR-6511a-5p	hsa-mir-6511a-4	4	2	0.340214	1.00056	5p	mv_2|exact_2|total_4
hsa-miR-1234-3p	hsa-mir-1234	4	1	0.340214	1.00056	3p	lv3pE_4|total_4|lv3p_4|lv3p#1_4
hsa-miR-6511a-5p	hsa-mir-6511a-4	4	2	0.340214	1.00056	5p	mv_2|exact_2|total_4
hsa-miR-509-3p	hsa-mir-509-3	4	1	0.340214	1.00056	3p	lv3pE_4|total_4|lv3p_4|lv3p#1_4
hsa-miR-3150a-5p	hsa-mir-3150a	4	1	0.340214	1.00056	5p	exact_4|total_4
hsa-miR-3613-3p	hsa-mir-3613	4	1	0.340214	1.00056	3p	lv3p#-2_4|total_4|lv3p_4|lv3pT_4
hsa-miR-6511a-5p	hsa-mir-6511a-4	4	2	0.340214	1.00056	5p	mv_2|exact_2|total_4
hsa-miR-584-3p	hsa-mir-584	4	1	0.340214	1.00056	3p	lv3p#-1_4|total_4|lv3p_4|lv3pT_4
hsa-miR-6511a-5p	hsa-mir-6511a-1	4	2	0.340214	1.00056	5p	mv_2|exact_2|total_4
hsa-miR-10a-3p	hsa-mir-10a	4	1	0.340214	1.00056	3p	lv3p#-1_4|total_4|lv3p_4|lv3pT_4
hsa-miR-6511a-5p	hsa-mir-6511a-1	4	2	0.340214	1.00056	5p	mv_2|exact_2|total_4
hsa-miR-5588-5p	hsa-mir-5588	4	1	0.340214	1.00056	5p	exact_4|total_4
hsa-miR-6511a-5p	hsa-mir-6511a-2	4	2	0.340214	1.00056	5p	mv_2|exact_2|total_4
hsa-miR-6825-5p	hsa-mir-6825	4	2	0.340214	1.00056	5p	nta#T#2_2|total_4|nta#T#1_2|nta#T_4
hsa-miR-6511a-5p	hsa-mir-6511a-3	4	2	0.340214	1.00056	5p	mv_2|exact_2|total_4
hsa-miR-2355-5p	hsa-mir-2355	4	2	0.340214	1.00056	5p	lv3pE_2|exact_2|total_4|lv3p_2|lv3p#1_2
hsa-miR-6511a-5p	hsa-mir-6511a-1	4	2	0.340214	1.00056	5p	mv_2|exact_2|total_4
hsa-miR-3609	hsa-mir-3609	4	2	0.340214	1.00056	3p	lv3p#-6_2|lv3pE_2|lv3p#5_2|total_4|lv3p_4|lv3pT_2
hsa-miR-509-3p	hsa-mir-509-1	4	1	0.340214	1.00056	3p	lv3pE_4|total_4|lv3p_4|lv3p#1_4
hsa-miR-509-3p	hsa-mir-509-2	4	1	0.340214	1.00056	3p	lv3pE_4|total_4|lv3p_4|lv3p#1_4
hsa-miR-3124-5p	hsa-mir-3124	4	1	0.340214	1.00056	5p	exact_4|total_4
hsa-miR-101-5p	hsa-mir-101-1	4	2	0.340214	1.00056	5p	mv_4|total_4
hsa-miR-3065-3p	hsa-mir-3065	4	2	0.340214	1.00056	3p	exact_2|total_4|nta#T#1_2|nta#T_2
hsa-miR-6511a-5p	hsa-mir-6511a-3	4	2	0.340214	1.00056	5p	mv_2|exact_2|total_4
hsa-miR-6894-3p	hsa-mir-6894	4	2	0.340214	1.00056	3p	nta#A_2|exact_2|nta#A#1_2|total_4
hsa-miR-10399-5p	hsa-mir-10399	4	1	0.340214	1.00056	5p	exact_4|total_4
hsa-miR-6511a-5p	hsa-mir-6511a-4	4	2	0.340214	1.00056	5p	mv_2|exact_2|total_4
hsa-miR-6886-3p	hsa-mir-6886	4	2	0.340214	1.00056	3p	exact_2|total_4|nta#T#1_2|nta#T_2
hsa-miR-6511a-5p	hsa-mir-6511a-3	4	2	0.340214	1.00056	5p	mv_2|exact_2|total_4
hsa-miR-6730-5p	hsa-mir-6730	4	2	0.340214	1.00056	5p	mv_2|total_4|nta#T#1_2|nta#T_2
hsa-miR-6511a-5p	hsa-mir-6511a-2	4	2	0.340214	1.00056	5p	mv_2|exact_2|total_4
hsa-miR-6511a-5p	hsa-mir-6511a-2	4	2	0.340214	1.00056	5p	mv_2|exact_2|total_4
hsa-miR-6511a-5p	hsa-mir-6511a-3	4	2	0.340214	1.00056	5p	mv_2|exact_2|total_4
hsa-miR-3187-5p	hsa-mir-3187	4	2	0.340214	1.00056	5p	mv_2|lv3p#-1_2|total_4|lv3p_2|lv3pT_2
hsa-miR-6511a-5p	hsa-mir-6511a-2	4	2	0.340214	1.00056	5p	mv_2|exact_2|total_4
hsa-miR-6861-5p	hsa-mir-6861	4	2	0.340214	1.00056	5p	total_4|nta#T#1_4|nta#T_4
hsa-miR-378d	hsa-mir-378d-2	4	2	0.340214	1.00056	5p	lv3p#-2_2|lv3p#-1_2|total_4|lv3p_4|lv3pT_4
hsa-miR-4688	hsa-mir-4688	4	2	0.340214	1.00056	3p	exact_2|total_4|nta#T#1_2|nta#T_2
hsa-miR-3180-5p	hsa-mir-3180-2	3	1	0.255161	0.75042	5p	lv3p#-3_3|total_3|lv3p_3|lv3pT_3
hsa-miR-3180-3p	hsa-mir-3180-2	3	1	0.255161	0.75042	3p	exact_3|total_3
hsa-miR-7705	hsa-mir-7705	3	1	0.255161	0.75042	5p	exact_3|total_3
hsa-miR-3913-5p	hsa-mir-3913-1	3	1	0.255161	0.75042	5p	exact_3|total_3
hsa-miR-542-5p	hsa-mir-542	3	1	0.255161	0.75042	5p	lv3p#-1_3|total_3|lv3p_3|lv3pT_3
hsa-miR-329-5p	hsa-mir-329-1	3	1	0.255161	0.75042	5p	lv3p#-1_3|total_3|lv3p_3|lv3pT_3
hsa-miR-6770-3p	hsa-mir-6770-1	3	1	0.255161	0.75042	3p	mv_3|total_3
hsa-miR-32-5p	hsa-mir-32	3	1	0.255161	0.75042	5p	lv3p#-1_3|total_3|lv3p_3|lv3pT_3
hsa-miR-3180-5p	hsa-mir-3180-1	3	1	0.255161	0.75042	5p	lv3p#-3_3|total_3|lv3p_3|lv3pT_3
hsa-miR-3180-3p	hsa-mir-3180-1	3	1	0.255161	0.75042	3p	exact_3|total_3
hsa-miR-3180-5p	hsa-mir-3180-3	3	1	0.255161	0.75042	5p	lv3p#-3_3|total_3|lv3p_3|lv3pT_3
hsa-miR-3180-3p	hsa-mir-3180-3	3	1	0.255161	0.75042	3p	exact_3|total_3
hsa-miR-7-5p	hsa-mir-7-1	3	1	0.255161	0.75042	5p	exact_3|total_3
hsa-miR-144-3p	hsa-mir-144	3	1	0.255161	0.75042	3p	lv3p#-1_3|total_3|lv3p_3|lv3pT_3
hsa-miR-6770-3p	hsa-mir-6770-3	3	1	0.255161	0.75042	3p	mv_3|total_3
hsa-miR-33b-5p	hsa-mir-33b	3	1	0.255161	0.75042	5p	lv3p#-1_3|total_3|lv3p_3|lv3pT_3
hsa-miR-552-5p	hsa-mir-552	3	1	0.255161	0.75042	5p	mv_3|total_3
hsa-miR-3613-5p	hsa-mir-3613	3	1	0.255161	0.75042	5p	exact_3|total_3
hsa-miR-6836-5p	hsa-mir-6836	3	1	0.255161	0.75042	5p	lv3pE_3|total_3|lv3p_3|lv3p#2_3
hsa-miR-6852-3p	hsa-mir-6852	3	1	0.255161	0.75042	3p	nta#T#3_3|total_3|nta#T_3
hsa-miR-7151-3p	hsa-mir-7151	3	1	0.255161	0.75042	3p	total_3|nta#T#1_3|nta#T_3
hsa-miR-3180-3p	hsa-mir-3180-4	3	1	0.255161	0.75042	3p	exact_3|total_3
hsa-miR-3180	hsa-mir-3180-4	3	1	0.255161	0.75042	5p	lv3pE_3|total_3|lv3p_3|lv3p#3_3
hsa-miR-548ag	hsa-mir-548ag-2	3	1	0.255161	0.75042	5p	lv3pE_3|total_3|lv3p_3|lv3p#1_3
hsa-miR-4446-5p	hsa-mir-4446	3	1	0.255161	0.75042	5p	lv3p#-1_3|total_3|lv3p_3|lv3pT_3
hsa-miR-3938	hsa-mir-3938	3	1	0.255161	0.75042	3p	exact_3|total_3
hsa-miR-329-5p	hsa-mir-329-2	3	1	0.255161	0.75042	5p	lv3p#-1_3|total_3|lv3p_3|lv3pT_3
hsa-miR-449a	hsa-mir-449a	3	1	0.255161	0.75042	5p	exact_3|total_3
hsa-miR-6881-5p	hsa-mir-6881	3	1	0.255161	0.75042	5p	lv5p_3|lv5p#1_3|lv5pE_3|total_3
hsa-miR-3180-5p	hsa-mir-3180-3	3	1	0.255161	0.75042	5p	lv3p#-3_3|total_3|lv3p_3|lv3pT_3
hsa-miR-3180-3p	hsa-mir-3180-3	3	1	0.255161	0.75042	3p	exact_3|total_3
hsa-miR-11401	hsa-mir-11401	3	1	0.255161	0.75042	5p	lv3pE_3|total_3|lv3p_3|lv3p#1_3
hsa-miR-548e-3p	hsa-mir-548e	3	1	0.255161	0.75042	3p	lv3p#-1_3|total_3|lv3p_3|lv3pT_3
hsa-miR-7-5p	hsa-mir-7-3	3	1	0.255161	0.75042	5p	exact_3|total_3
hsa-miR-744-3p	hsa-mir-744	3	1	0.255161	0.75042	3p	exact_3|total_3
hsa-miR-3180-5p	hsa-mir-3180-2	3	1	0.255161	0.75042	5p	lv3p#-3_3|total_3|lv3p_3|lv3pT_3
hsa-miR-3180-3p	hsa-mir-3180-2	3	1	0.255161	0.75042	3p	exact_3|total_3
hsa-miR-6770-3p	hsa-mir-6770-1	3	1	0.255161	0.75042	3p	mv_3|total_3
hsa-miR-6793-3p	hsa-mir-6793	3	1	0.255161	0.75042	3p	exact_3|total_3
hsa-miR-7-5p	hsa-mir-7-2	3	1	0.255161	0.75042	5p	exact_3|total_3
hsa-miR-6894-5p	hsa-mir-6894	3	1	0.255161	0.75042	5p	total_3|nta#T#1_3|nta#T_3
hsa-miR-143-5p	hsa-mir-143	3	1	0.255161	0.75042	5p	total_3|nta#T#1_3|nta#T_3
hsa-miR-3677-3p	hsa-mir-3677	3	1	0.255161	0.75042	3p	exact_3|total_3
hsa-miR-3180-5p	hsa-mir-3180-3	3	1	0.255161	0.75042	5p	lv3p#-3_3|total_3|lv3p_3|lv3pT_3
hsa-miR-3180-3p	hsa-mir-3180-3	3	1	0.255161	0.75042	3p	exact_3|total_3
hsa-miR-6770-3p	hsa-mir-6770-2	3	1	0.255161	0.75042	3p	mv_3|total_3
hsa-miR-6770-3p	hsa-mir-6770-2	3	1	0.255161	0.75042	3p	mv_3|total_3
hsa-miR-187-3p	hsa-mir-187	3	1	0.255161	0.75042	3p	total_3|nta#T#1_3|nta#T_3
hsa-miR-3180-5p	hsa-mir-3180-2	3	1	0.255161	0.75042	5p	lv3p#-3_3|total_3|lv3p_3|lv3pT_3
hsa-miR-3180-3p	hsa-mir-3180-2	3	1	0.255161	0.75042	3p	exact_3|total_3
hsa-miR-6770-3p	hsa-mir-6770-1	3	1	0.255161	0.75042	3p	mv_3|total_3
hsa-miR-616-3p	hsa-mir-616	3	1	0.255161	0.75042	3p	total_3|nta#T#1_3|nta#T_3
hsa-miR-6770-3p	hsa-mir-6770-3	3	1	0.255161	0.75042	3p	mv_3|total_3
hsa-miR-3180-5p	hsa-mir-3180-1	3	1	0.255161	0.75042	5p	lv3p#-3_3|total_3|lv3p_3|lv3pT_3
hsa-miR-3180-3p	hsa-mir-3180-1	3	1	0.255161	0.75042	3p	exact_3|total_3
hsa-miR-6770-3p	hsa-mir-6770-2	3	1	0.255161	0.75042	3p	mv_3|total_3
hsa-miR-3157-3p	hsa-mir-3157	3	1	0.255161	0.75042	3p	lv3pE_3|total_3|lv3p_3|lv3p#1_3
hsa-miR-3180-3p	hsa-mir-3180-5	3	1	0.255161	0.75042	3p	exact_3|total_3
hsa-miR-3180	hsa-mir-3180-5	3	1	0.255161	0.75042	5p	lv3pE_3|total_3|lv3p_3|lv3p#3_3
hsa-miR-3180-5p	hsa-mir-3180-1	3	1	0.255161	0.75042	5p	lv3p#-3_3|total_3|lv3p_3|lv3pT_3
hsa-miR-3180-3p	hsa-mir-3180-1	3	1	0.255161	0.75042	3p	exact_3|total_3
hsa-miR-374b-3p	hsa-mir-374b	3	1	0.255161	0.75042	3p	exact_3|total_3
hsa-miR-6770-3p	hsa-mir-6770-3	3	1	0.255161	0.75042	3p	mv_3|total_3
hsa-miR-3913-5p	hsa-mir-3913-2	3	1	0.255161	0.75042	5p	exact_3|total_3
hsa-miR-551b-3p	hsa-mir-551b	3	1	0.255161	0.75042	3p	total_3|nta#T#1_3|nta#T_3
hsa-miR-6799-5p	hsa-mir-6799	3	1	0.255161	0.75042	5p	nta#T#3_3|total_3|nta#T_3
hsa-let-7f-2-3p	hsa-let-7f-2	2	1	0.170107	0.50028	3p	total_2|nta#T#1_2|nta#T_2
hsa-miR-3667-3p	hsa-mir-3667	2	1	0.170107	0.50028	3p	exact_2|total_2
hsa-miR-376a-5p	hsa-mir-376a-1	2	1	0.170107	0.50028	5p	exact_2|total_2
hsa-miR-2116-3p	hsa-mir-2116	2	1	0.170107	0.50028	3p	mv_2|total_2
hsa-miR-6747-3p	hsa-mir-6747	2	1	0.170107	0.50028	3p	exact_2|total_2
hsa-miR-1238-3p	hsa-mir-1238	2	1	0.170107	0.50028	3p	mv_2|total_2
hsa-miR-5701	hsa-mir-5701-2	2	1	0.170107	0.50028	5p	lv5p_2|lv5pT_2|lv5p#-2_2|total_2
hsa-miR-6767-5p	hsa-mir-6767	2	1	0.170107	0.50028	5p	mv_2|total_2
hsa-miR-542-3p	hsa-mir-542	2	1	0.170107	0.50028	3p	exact_2|total_2
hsa-miR-1185-2-3p	hsa-mir-1185-2	2	1	0.170107	0.50028	3p	exact_2|total_2
hsa-miR-382-3p	hsa-mir-382	2	1	0.170107	0.50028	3p	lv3pE_2|total_2|lv3p_2|lv3p#1_2
hsa-miR-4676-3p	hsa-mir-4676	2	1	0.170107	0.50028	3p	exact_2|total_2
hsa-miR-5001-5p	hsa-mir-5001	2	1	0.170107	0.50028	5p	lv3p#-1_2|total_2|lv3p_2|lv3pT_2
hsa-miR-1179	hsa-mir-1179	2	1	0.170107	0.50028	5p	lv3pE_2|total_2|lv3p_2|lv3p#1_2
hsa-miR-3136-5p	hsa-mir-3136	2	1	0.170107	0.50028	5p	lv3p#-2_2|total_2|lv3p_2|lv3pT_2
hsa-miR-494-5p	hsa-mir-494	2	1	0.170107	0.50028	5p	lv3p#-2_2|total_2|lv3p_2|lv3pT_2
hsa-miR-490-5p	hsa-mir-490	2	1	0.170107	0.50028	5p	exact_2|total_2
hsa-miR-490-3p	hsa-mir-490	2	1	0.170107	0.50028	3p	mv_2|total_2
hsa-miR-1250-5p	hsa-mir-1250	2	1	0.170107	0.50028	5p	lv3p#-1_2|total_2|lv3p_2|lv3pT_2
hsa-miR-539-3p	hsa-mir-539	2	1	0.170107	0.50028	3p	total_2|nta#T#1_2|nta#T_2
hsa-miR-5701	hsa-mir-5701-3	2	1	0.170107	0.50028	5p	lv5p_2|lv5pT_2|lv5p#-2_2|total_2
hsa-miR-4734	hsa-mir-4734	2	1	0.170107	0.50028	3p	nta#T#2_2|total_2|nta#T_2
hsa-miR-597-3p	hsa-mir-597	2	1	0.170107	0.50028	3p	total_2|nta#T#1_2|nta#T_2
hsa-miR-4738-3p	hsa-mir-4738	2	1	0.170107	0.50028	3p	exact_2|total_2
hsa-miR-4638-5p	hsa-mir-4638	2	1	0.170107	0.50028	5p	exact_2|total_2
hsa-miR-5701	hsa-mir-5701-1	2	1	0.170107	0.50028	5p	lv5p_2|lv5pT_2|lv5p#-2_2|total_2
hsa-miR-29a-5p	hsa-mir-29a	2	1	0.170107	0.50028	5p	lv3pE_2|total_2|lv3p_2|lv3p#3_2
hsa-miR-5701	hsa-mir-5701-1	2	1	0.170107	0.50028	5p	lv5p_2|lv5pT_2|lv5p#-2_2|total_2
hsa-miR-4722-5p	hsa-mir-4722	2	1	0.170107	0.50028	5p	total_2|nta#T#1_2|nta#T_2
hsa-miR-8072	hsa-mir-8072	2	1	0.170107	0.50028	5p	mv_2|total_2
hsa-miR-380-5p	hsa-mir-380	2	1	0.170107	0.50028	5p	mv_2|total_2
hsa-miR-6836-3p	hsa-mir-6836	2	1	0.170107	0.50028	3p	nta#T#2_2|total_2|nta#T_2
hsa-miR-6875-5p	hsa-mir-6875	2	1	0.170107	0.50028	5p	exact_2|total_2
hsa-miR-4804-5p	hsa-mir-4804	2	1	0.170107	0.50028	5p	nta#A_2|nta#A#1_2|total_2
hsa-miR-6779-5p	hsa-mir-6779	2	1	0.170107	0.50028	5p	lv5p_2|lv5p#1_2|lv5pE_2|total_2
hsa-miR-1269a	hsa-mir-1269a	2	1	0.170107	0.50028	3p	exact_2|total_2
hsa-miR-5701	hsa-mir-5701-2	2	1	0.170107	0.50028	5p	lv5p_2|lv5pT_2|lv5p#-2_2|total_2
hsa-miR-3907	hsa-mir-3907	2	1	0.170107	0.50028	3p	lv3p#-1_2|total_2|lv3p_2|lv3pT_2
hsa-miR-502-5p	hsa-mir-502	2	1	0.170107	0.50028	5p	mv_2|total_2
hsa-miR-4492	hsa-mir-4492	2	1	0.170107	0.50028	3p	exact_2|total_2
hsa-miR-4667-5p	hsa-mir-4667	2	1	0.170107	0.50028	5p	lv3p#-2_2|total_2|lv3p_2|lv3pT_2
hsa-miR-758-5p	hsa-mir-758	2	1	0.170107	0.50028	5p	mv_2|total_2
hsa-miR-1913	hsa-mir-1913	2	1	0.170107	0.50028	3p	exact_2|total_2
hsa-miR-6754-5p	hsa-mir-6754	2	1	0.170107	0.50028	5p	nta#A_2|nta#A#1_2|total_2
hsa-miR-212-5p	hsa-mir-212	2	1	0.170107	0.50028	5p	exact_2|total_2
hsa-miR-6833-5p	hsa-mir-6833	2	1	0.170107	0.50028	5p	lv3p#-2_2|total_2|lv3p_2|lv3pT_2
hsa-miR-12114	hsa-mir-12114	2	1	0.170107	0.50028	5p	total_2|nta#T#1_2|nta#T_2
hsa-miR-5701	hsa-mir-5701-1	2	1	0.170107	0.50028	5p	lv5p_2|lv5pT_2|lv5p#-2_2|total_2
hsa-miR-4753-3p	hsa-mir-4753	2	1	0.170107	0.50028	3p	mv_2|total_2
hsa-miR-627-3p	hsa-mir-627	2	1	0.170107	0.50028	3p	lv3pE_2|total_2|lv3p_2|lv3p#1_2
hsa-miR-933	hsa-mir-933	2	1	0.170107	0.50028	3p	lv3p#-1_2|total_2|lv3p_2|lv3pT_2
hsa-miR-579-5p	hsa-mir-579	2	1	0.170107	0.50028	5p	total_2|nta#T#1_2|nta#T_2
hsa-miR-4755-3p	hsa-mir-4755	2	1	0.170107	0.50028	3p	lv3pE_2|total_2|lv3p_2|lv3p#1_2
hsa-miR-449c-5p	hsa-mir-449c	2	1	0.170107	0.50028	5p	mv_2|total_2
hsa-miR-659-5p	hsa-mir-659	2	1	0.170107	0.50028	5p	exact_2|total_2
hsa-miR-3199	hsa-mir-3199-2	2	1	0.170107	0.50028	5p	mv_2|total_2
hsa-miR-145-3p	hsa-mir-145	2	1	0.170107	0.50028	3p	mv_2|total_2
hsa-miR-4661-5p	hsa-mir-4661	2	1	0.170107	0.50028	5p	total_2|nta#T#1_2|nta#T_2
hsa-miR-411-3p	hsa-mir-411	2	1	0.170107	0.50028	3p	lv3p#-1_2|total_2|lv3p_2|lv3pT_2
hsa-miR-6782-3p	hsa-mir-6782	2	1	0.170107	0.50028	3p	total_2|nta#T#1_2|nta#T_2
hsa-miR-5701	hsa-mir-5701-2	2	1	0.170107	0.50028	5p	lv5p_2|lv5pT_2|lv5p#-2_2|total_2
hsa-miR-5701	hsa-mir-5701-3	2	1	0.170107	0.50028	5p	lv5p_2|lv5pT_2|lv5p#-2_2|total_2
hsa-miR-4473	hsa-mir-4473	2	1	0.170107	0.50028	3p	lv3p#-1_2|total_2|lv3p_2|lv3pT_2
hsa-miR-7113-5p	hsa-mir-7113	2	1	0.170107	0.50028	5p	nta#T#3_2|total_2|nta#T_2
hsa-miR-5701	hsa-mir-5701-2	2	1	0.170107	0.50028	5p	lv5p_2|lv5pT_2|lv5p#-2_2|total_2
hsa-miR-10392-5p	hsa-mir-10392	2	1	0.170107	0.50028	5p	mv_2|total_2
hsa-miR-500a-5p	hsa-mir-500a	2	1	0.170107	0.50028	5p	lv3p#-1_2|total_2|lv3p_2|lv3pT_2
hsa-miR-6733-5p	hsa-mir-6733	2	1	0.170107	0.50028	5p	mv_2|total_2
hsa-miR-4642	hsa-mir-4642	2	1	0.170107	0.50028	5p	lv3p#-1_2|total_2|lv3p_2|lv3pT_2
hsa-miR-3199	hsa-mir-3199-1	2	1	0.170107	0.50028	5p	mv_2|total_2
hsa-miR-6886-5p	hsa-mir-6886	2	1	0.170107	0.50028	5p	total_2|exactNucVar_2
hsa-miR-4489	hsa-mir-4489	2	1	0.170107	0.50028	5p	exact_2|total_2
hsa-miR-195-5p	hsa-mir-195	2	1	0.170107	0.50028	5p	exact_2|total_2
hsa-miR-4656	hsa-mir-4656	2	1	0.170107	0.50028	5p	nta#T#2_2|total_2|nta#T_2
hsa-miR-4526	hsa-mir-4526	2	1	0.170107	0.50028	3p	total_2|nta#T#1_2|nta#T_2
hsa-miR-3174	hsa-mir-3174	2	1	0.170107	0.50028	5p	exact_2|total_2
hsa-miR-6802-5p	hsa-mir-6802	2	1	0.170107	0.50028	5p	exact_2|total_2
hsa-miR-6798-3p	hsa-mir-6798	2	1	0.170107	0.50028	3p	exact_2|total_2
hsa-miR-6505-5p	hsa-mir-6505	2	1	0.170107	0.50028	5p	lv5p_2|lv5p#1_2|lv5pE_2|total_2
hsa-miR-500b-5p	hsa-mir-500b	2	1	0.170107	0.50028	5p	mv_2|total_2
hsa-miR-5581-3p	hsa-mir-5581	2	1	0.170107	0.50028	3p	lv3p#-1_2|total_2|lv3p_2|lv3pT_2
hsa-miR-219b-3p	hsa-mir-219b	2	1	0.170107	0.50028	3p	exact_2|total_2
hsa-miR-1268b	hsa-mir-1268b	2	1	0.170107	0.50028	5p	lv3p#-1_2|total_2|lv3p_2|lv3pT_2
hsa-miR-548ay-3p	hsa-mir-548ay	2	1	0.170107	0.50028	3p	lv3p#-1_2|total_2|lv3p_2|lv3pT_2
hsa-miR-6865-3p	hsa-mir-6865	2	1	0.170107	0.50028	3p	nta#G#1_2|total_2|nta#G_2
hsa-miR-9985	hsa-mir-9985	2	1	0.170107	0.50028	5p	lv3p#-4_2|total_2|lv3p_2|lv3pT_2
hsa-miR-6864-5p	hsa-mir-6864	2	1	0.170107	0.50028	5p	lv3pE_2|total_2|lv3p_2|lv3p#1_2
hsa-miR-5701	hsa-mir-5701-3	2	1	0.170107	0.50028	5p	lv5p_2|lv5pT_2|lv5p#-2_2|total_2
hsa-miR-328-5p	hsa-mir-328	2	1	0.170107	0.50028	5p	lv5p_2|lv5pT_2|lv5p#-1_2|total_2
hsa-miR-377-3p	hsa-mir-377	2	1	0.170107	0.50028	3p	exact_2|total_2
hsa-miR-6732-5p	hsa-mir-6732	2	1	0.170107	0.50028	5p	exact_2|total_2
hsa-miR-1343-5p	hsa-mir-1343	2	1	0.170107	0.50028	5p	total_2|nta#T#1_2|nta#T_2
hsa-miR-4467	hsa-mir-4467	2	1	0.170107	0.50028	5p	lv3pE_2|total_2|lv3p_2|lv3p#2_2
hsa-miR-4766-5p	hsa-mir-4766	2	1	0.170107	0.50028	5p	lv3pE_2|total_2|lv3p_2|lv3p#1_2
hsa-miR-6509-5p	hsa-mir-6509	2	1	0.170107	0.50028	5p	exact_2|total_2
hsa-miR-184	hsa-mir-184	2	1	0.170107	0.50028	3p	exact_2|total_2
hsa-miR-5701	hsa-mir-5701-3	2	1	0.170107	0.50028	5p	lv5p_2|lv5pT_2|lv5p#-2_2|total_2
hsa-miR-4651	hsa-mir-4651	2	1	0.170107	0.50028	5p	exact_2|total_2
hsa-miR-5701	hsa-mir-5701-1	2	1	0.170107	0.50028	5p	lv5p_2|lv5pT_2|lv5p#-2_2|total_2
hsa-miR-3127-3p	hsa-mir-3127	2	1	0.170107	0.50028	3p	total_2|nta#T#1_2|nta#T_2
hsa-miR-664b-3p	hsa-mir-664b	2	1	0.170107	0.50028	3p	exact_2|total_2
hsa-miR-5009-5p	hsa-mir-5009	2	1	0.170107	0.50028	5p	lv3p#-1_2|total_2|lv3p_2|lv3pT_2
hsa-miR-4701-3p	hsa-mir-4701	2	1	0.170107	0.50028	3p	mv_2|total_2
hsa-miR-4732-3p	hsa-mir-4732	2	1	0.170107	0.50028	3p	exact_2|total_2
hsa-miR-4743-5p	hsa-mir-4743	2	1	0.170107	0.50028	5p	total_2|nta#T#1_2|nta#T_2
hsa-miR-146a-3p	hsa-mir-146a	2	1	0.170107	0.50028	3p	mv_2|total_2
hsa-miR-1292-5p	hsa-mir-1292	2	1	0.170107	0.50028	5p	lv5p_2|lv5pT_2|lv5p#-1_2|total_2
hsa-miR-6786-3p	hsa-mir-6786	2	1	0.170107	0.50028	3p	mv_2|total_2

## Sheet: SRX716595
			name	pre-microRNA	RC	UR	RPM (lib)	RPM (total)	arm: the arm - either 3p or 5p	isoString
			hsa-miR-7854-3p	hsa-mir-7854	41	10	2.73889	10.754	3p	lv3p#-1_2|lv3pT_2|nta#T_15|lv3p#3_2|exact_4|lv3p#2_11|lv3p#1_4|total_41|nta#T#1_15|lv3p_19|exactNucVar_3|lv3pE_17
			hsa-miR-486-5p	hsa-mir-486-2	1894623	982	126565	496945	5p	mlv3p_44902|nta#G_3465|nta#C_6321|nta#A_373896|mv_359|lv5p_1061|nta#T#6_4|nta#T#5_467|nta#C#2_275|nta#T#4_6821|nta#C#1_6046|nta#T#3_35057|nta#T#2_44811|lv5pT_1061|nta#T#1_624089|lv5p#-7_2|lv5p#-6_2|lv5p#-5_17|lv5p#-4_3|nta#UA_8302|lv5p#-3_67|lv5p#-2_781|lv5p#-1_189|exactNucVar_11698|lv3p#2_1107|nta#A#5_50|lv3p#1_10045|nta#A#4_176|nta#A#3_2693|nta#A#2_35269|nta#A#1_335708|lv3pT_160748|total_189462…
			hsa-miR-486-5p	hsa-mir-486-1	1760403	887	117599	461740	5p	mlv3p_1440|nta#G_3410|nta#C_5893|nta#A_373779|mv_991|lv5p_1111|nta#T#6_4|nta#T#5_448|nta#T#4_73|nta#C#1_5893|lv5p#1_50|nta#T#3_204|nta#T#2_5880|lv5pT_1061|nta#T#1_618929|lv5p#-7_2|lv5p#-6_2|lv5p#-5_17|lv5p#-4_3|nta#UA_482|mlv5p_584|lv5p#-3_67|lv5p#-2_781|lv5p#-1_189|lv3p#2_26|exactNucVar_11698|nta#A#5_50|lv3p#1_5413|lv5pE_50|nta#A#4_176|nta#A#3_2690|nta#A#2_35244|nta#A#1_335619|lv3pT_160748|mlv5p…
			hsa-miR-191-5p	hsa-mir-191	374253	249	25000.9	98163.6	5p	mlv3p_35|nta#G_414|nta#C_137|nta#A_541|mv_751|lv5p_7897|nta#C#1_137|nta#T#3_2|nta#T#2_16|lv5pT_7897|nta#T#1_247|lv5p#-8_8|lv5p#-7_12|lv5p#-6_5|lv5p#-5_9|nta#UA_5|mlv5p_9|lv5p#-3_70|lv5p#-2_86|lv5p#-1_7707|exactNucVar_84516|lv3p#2_146|lv3p#1_21518|nta#A#3_2|nta#A#2_36|nta#A#1_503|lv3pT_3218|mlv5p#1_9|total_374253|lv3pE_21664|mlv3p#4_9|mlv3p#3_3|mlv3p#2_23|nta#G#2_372|nta#G#1_42|lv3p_24882|exact_25…
			hsa-let-7i-5p	hsa-let-7i	221341	180	14786.1	58056	5p	mlv3p_134|nta#G_60|nta#C_277|nta#A_5193|mv_2|lv5p_136|nta#T#4_17|nta#C#1_277|lv5p#1_51|nta#T#3_54|nta#T#2_796|lv5pT_85|nta#T#1_17706|lv5p#-7_5|lv5p#-6_7|lv5p#-5_15|lv5p#-4_8|nta#UA_2|mlv5p_2|lv5p#-3_18|lv5p#-2_19|lv5p#-1_13|lv3p#3_5|lv3p#2_3|exactNucVar_1297|lv3p#1_298|lv5pE_51|nta#A#3_20|nta#A#2_294|nta#A#1_4879|lv3pT_16579|mlv5p#2_2|total_221341|lv3pE_306|mlv3p#3_56|mlv3p#2_78|nta#G#1_60|lv3p_1…
			hsa-miR-92a-3p	hsa-mir-92a-1	120306	357	8036.7	31555.3	3p	mlv3p_881|nta#G_273|nta#C_710|nta#A_12481|mv_1388|lv5p_5976|nta#C#2_5|nta#T#4_48|nta#C#1_705|nta#T#3_191|nta#T#2_2249|lv5pT_5976|nta#T#1_27936|lv5p#-7_15|lv5p#-6_13|lv5p#-5_20|lv5p#-4_17|nta#UA_388|lv5p#-3_34|lv5p#-2_98|lv5p#-1_5779|lv3p#3_14|exactNucVar_2957|lv3p#2_41|lv3p#1_11570|nta#A#3_456|nta#A#2_5572|nta#A#1_6453|lv3pT_1043|total_120306|nta#AU_9|mlv3p#5_6|lv3pE_11625|mlv3p#4_4|mlv3p#3_164|m…
			hsa-miR-181a-5p	hsa-mir-181a-1	106081	212	7086.44	27824.2	5p	mlv3p_14|nta#G_371|nta#C_71|nta#A_1002|mv_132|lv5p_58|nta#C#1_71|lv5p#1_28|nta#T#3_7|nta#T#2_38|lv5pT_30|nta#T#1_1001|lv5p#-6_2|lv5p#-4_2|nta#UA_2|mlv5p_13|lv5p#-3_7|lv5p#-1_19|exactNucVar_3603|lv3p#2_1520|lv3p#1_3172|lv5pE_28|nta#A#3_10|nta#A#2_45|nta#A#1_947|lv3pT_59679|mlv5p#1_13|total_106081|lv3pE_4692|mlv3p#2_14|nta#G#2_40|nta#G#1_331|lv3p_64371|exact_35400|lv3p#-5_3|lv3p#-4_86|lv3p#-3_261|l…
			hsa-miR-181a-5p	hsa-mir-181a-2	106081	212	7086.44	27824.2	5p	mlv3p_14|nta#G_371|nta#C_71|nta#A_1002|mv_132|lv5p_58|nta#C#1_71|lv5p#1_28|nta#T#3_7|nta#T#2_38|lv5pT_30|nta#T#1_1001|lv5p#-6_2|lv5p#-4_2|nta#UA_2|mlv5p_13|lv5p#-3_7|lv5p#-1_19|exactNucVar_3603|lv3p#2_1520|lv3p#1_3172|lv5pE_28|nta#A#3_10|nta#A#2_45|nta#A#1_947|lv3pT_59679|mlv5p#1_13|total_106081|lv3pE_4692|mlv3p#2_14|nta#G#2_40|nta#G#1_331|lv3p_64371|exact_35400|lv3p#-5_3|lv3p#-4_86|lv3p#-3_261|l…
			hsa-let-7a-5p	hsa-let-7a-1	100925	136	6742.01	26471.8	5p	mlv3p_79|nta#G_179|nta#C_100|nta#A_692|mv_30|lv5p_23|nta#C#1_100|nta#T#3_4|nta#T#2_2|lv5pT_23|nta#T#1_20|lv5p#-5_2|lv5p#-4_2|nta#UA_4|mlv5p_104|lv5p#-3_3|lv5p#-2_6|lv5p#-1_10|exactNucVar_19716|lv3p#2_232|lv3p#1_9519|nta#A#3_4|nta#A#1_688|lv3pT_6987|mlv5p#1_104|total_100925|lv3pE_9751|mlv3p#3_2|mlv3p#2_77|nta#G#1_179|lv3p_16738|exact_63238|lv3p#-7_14|lv3p#-6_25|lv3p#-5_27|lv3p#-4_44|lv3p#-3_12|lv3…
			hsa-let-7a-5p	hsa-let-7a-3	100754	126	6730.59	26427	5p	mlv3p_3|nta#G_179|nta#C_100|nta#A_690|mv_97|lv5p_92|nta#C#1_100|lv5p#1_69|nta#T#3_4|lv5pT_23|nta#T#1_7|lv5p#-5_2|lv5p#-4_2|mlv5p_104|lv5p#-3_3|lv5p#-2_6|lv5p#-1_10|lv3p#3_2|exactNucVar_19716|lv3p#2_16|lv3p#1_9519|lv5pE_69|nta#A#1_690|lv3pT_6987|mlv5p#1_104|total_100754|lv3pE_9537|mlv3p#2_3|nta#G#1_179|lv3p_16524|exact_63238|lv3p#-7_14|lv3p#-6_25|lv3p#-5_27|lv3p#-4_44|lv3p#-3_12|lv3p#-2_187|lv3p#-…
			hsa-let-7a-5p	hsa-let-7a-2	100674	125	6725.24	26406	5p	mlv3p_5|nta#G_179|nta#C_100|nta#A_742|mv_28|lv5p_23|nta#C#1_100|nta#T#3_4|lv5pT_23|nta#T#1_9|lv5p#-5_2|lv5p#-4_2|mlv5p_104|lv5p#-3_3|lv5p#-2_6|lv5p#-1_10|exactNucVar_19716|lv3p#2_20|lv3p#1_9519|nta#A#3_4|nta#A#2_50|nta#A#1_688|lv3pT_6987|mlv5p#1_104|total_100674|lv3pE_9539|mlv3p#2_5|nta#G#1_179|lv3p_16526|exact_63238|lv3p#-7_14|lv3p#-6_25|lv3p#-5_27|lv3p#-4_44|lv3p#-3_12|lv3p#-2_187|lv3p#-1_6678|…
			hsa-miR-92a-3p	hsa-mir-92a-2	97322	256	6501.32	25526.8	3p	mlv3p_873|nta#G_255|nta#C_581|nta#A_11542|mv_210|lv5p_5976|nta#C#2_5|nta#C#1_576|nta#T#3_113|nta#T#2_1281|lv5pT_5976|nta#T#1_19896|lv5p#-7_15|lv5p#-6_13|lv5p#-5_20|lv5p#-4_17|nta#UA_362|lv5p#-3_34|lv5p#-2_98|lv5p#-1_5779|exactNucVar_2957|lv3p#2_3|lv3p#1_44|nta#A#4_4|nta#A#3_453|nta#A#2_5379|nta#A#1_5706|lv3pT_1043|total_97322|nta#AU_2|lv3pE_47|mlv3p#4_14|mlv3p#3_152|mlv3p#2_707|nta#G#2_3|nta#G#1_…
			hsa-let-7b-5p	hsa-let-7b	96409	254	6440.33	25287.3	5p	mlv3p_66|nta#G_1004|nta#C_200|nta#A_2345|mv_33|lv5p_19|nta#T#6_3|nta#C#2_2|nta#T#4_54|nta#C#1_198|nta#T#3_326|nta#T#2_1113|lv5pT_19|nta#T#1_7650|lv5p#-5_4|nta#UA_54|mlv5p_38|lv5p#-2_3|lv5p#-1_12|exactNucVar_428|lv3p#2_50|lv3p#1_26969|nta#A#4_2|nta#A#3_30|nta#A#2_401|nta#A#1_1912|lv3pT_10286|mlv5p#1_38|total_96409|nta#AU_8|lv3pE_27019|mlv3p#4_3|mlv3p#3_52|mlv3p#2_11|nta#G#1_1004|lv3p_37305|exact_4…
			hsa-miR-320a-3p	hsa-mir-320a	94482	588	6311.6	24781.9	3p	mlv3p_871|nta#G_754|nta#C_4256|nta#A_72|mv_1276|lv5p_1174|nta#T#6_10|nta#T#5_108|nta#C#2_37|nta#T#4_621|nta#C#1_4219|lv5p#1_430|nta#T#3_2068|nta#T#2_9507|lv5pT_744|nta#T#1_29015|lv5p#-5_2|nta#UA_91|lv5p#-2_104|lv5p#-1_638|lv3p#4_8|lv3p#3_66|exactNucVar_1883|lv3p#2_1628|lv3p#1_11925|lv5pE_430|nta#A#1_72|lv3pT_5461|total_94482|nta#AU_3|lv3pE_13627|mlv3p#4_22|mlv3p#3_140|mlv3p#2_709|nta#G#1_754|lv3p…
			hsa-miR-127-3p	hsa-mir-127	93488	320	6245.2	24521.2	3p	mlv3p_1334|nta#G_203|nta#C_829|nta#A_3499|mv_78|lv5p_31|nta#T#6_12|nta#C#2_2|nta#T#5_470|nta#T#4_1438|nta#C#1_827|lv5p#1_2|nta#T#3_5655|nta#T#2_10446|lv5pT_29|nta#T#1_17620|nta#UA_145|lv5p#-2_5|lv5p#-1_24|exactNucVar_396|nta#A#5_3|lv3p#1_112|lv5pE_2|nta#A#4_24|nta#A#3_142|nta#A#2_737|nta#A#1_2593|lv3pT_3574|total_93488|nta#AU_21|mlv3p#5_4|lv3pE_112|mlv3p#4_45|mlv3p#3_1088|mlv3p#2_197|nta#G#1_203|…
			hsa-miR-423-5p	hsa-mir-423	57556	217	3844.87	15096.5	5p	mlv3p_56|nta#G_71|nta#C_282|nta#A_887|mv_96|lv5p_47|nta#T#6_25|nta#T#5_8|nta#C#2_224|nta#T#4_46|nta#C#1_58|lv5p#1_3|nta#T#3_84|nta#T#2_621|lv5pT_44|nta#T#1_1148|lv5p#-7_5|lv5p#-6_10|lv5p#-5_2|nta#UA_13|lv5p#-2_14|lv5p#-1_13|lv3p#3_12|exactNucVar_7937|lv3p#2_14|lv3p#1_8736|lv5pE_3|nta#A#4_7|nta#A#3_51|nta#A#2_140|nta#A#1_689|lv3pT_10779|total_57556|mlv3p#5_2|lv3pE_8762|mlv3p#3_51|mlv3p#2_3|nta#G#1…
			hsa-miR-221-3p	hsa-mir-221	40980	161	2737.55	10748.7	3p	mlv3p_2|nta#G_120|nta#C_60|nta#A_332|mv_13|lv5p_33|nta#T#5_2|nta#T#4_14|nta#C#1_60|lv5p#1_2|nta#T#3_81|nta#T#2_726|lv5pT_31|nta#T#1_5782|lv5p#-7_3|lv5p#-5_10|lv5p#-3_2|lv5p#-2_2|lv5p#-1_14|exactNucVar_285|lv3p#1_270|lv5pE_2|nta#A#2_30|nta#A#1_302|lv3pT_10710|total_40980|lv3pE_270|mlv3p#2_2|nta#G#1_120|lv3p_10980|exact_22550|lv3p#-4_30|lv3p#-3_518|lv3p#-2_933|lv3p#-1_9229|nta#T_6605
			hsa-miR-103a-3p	hsa-mir-103a-2	40167	156	2683.24	10535.5	3p	mlv3p_25|nta#G_133|nta#C_615|nta#A_21|mv_5|lv5p_93|nta#T#4_15|nta#C#1_615|nta#T#3_96|nta#T#2_1104|lv5pT_93|nta#T#1_8405|lv5p#-8_2|lv5p#-7_2|lv5p#-6_3|lv5p#-5_5|mlv5p_3|lv5p#-3_31|lv5p#-2_44|lv5p#-1_6|exactNucVar_5311|lv3p#2_32|lv3p#1_588|nta#A#2_2|nta#A#1_19|lv3pT_3698|mlv5p#1_3|total_40167|lv3pE_620|mlv3p#2_25|nta#G#1_133|lv3p_4318|exact_20023|lv3p#-5_124|lv3p#-4_484|lv3p#-3_194|lv3p#-2_517|lv3p…
			hsa-miR-103a-3p	hsa-mir-103a-1	40117	151	2679.9	10522.4	3p	mlv3p_11|nta#G_133|nta#C_615|nta#A_16|mv_5|lv5p_93|nta#T#4_15|nta#C#1_615|nta#T#3_96|nta#T#2_1104|lv5pT_93|nta#T#1_8400|lv5p#-8_2|lv5p#-7_2|lv5p#-6_3|lv5p#-5_5|mlv5p_3|lv5p#-3_31|lv5p#-2_44|lv5p#-1_6|exactNucVar_5311|lv3p#2_6|lv3p#1_588|nta#A#2_2|nta#A#1_14|lv3pT_3698|mlv5p#1_3|total_40117|lv3pE_594|mlv3p#2_11|nta#G#1_133|lv3p_4292|exact_20023|lv3p#-5_124|lv3p#-4_484|lv3p#-3_194|lv3p#-2_517|lv3p#…
			hsa-let-7g-5p	hsa-let-7g	37076	88	2476.76	9724.75	5p	lv5p#-2_2|nta#A#1_241|lv5p_186|lv3pE_1477|exact_24277|nta#C#1_24|lv5pE_184|nta#G_91|nta#C_24|nta#G#1_91|lv3p_5009|nta#A_268|lv3p#2_4|lv3p#1_1473|nta#T#3_2|nta#T#2_4|nta#T#1_63|mlv3p_4|mv_43|lv3p#-7_4|exactNucVar_7105|lv3p#-6_6|lv3p#-5_3|lv3p#-4_13|lv3p#-3_12|lv3pT_3532|lv5p#1_184|lv3p#-2_198|lv3p#-1_3296|lv5pT_2|mlv3p#2_4|nta#T_69|nta#A#2_27|total_37076
			hsa-miR-22-3p	hsa-mir-22	31518	67	2105.47	8266.93	3p	nta#A#1_55|lv5p_65|lv5p#-1_56|lv3pE_89|exact_27365|nta#C#1_7|lv5pE_6|nta#G_47|mlv5p#1_2|mlv5p_2|nta#C_7|nta#G#1_47|lv3p_1080|nta#A_57|lv3p#1_89|nta#T#2_3|exactNucVar_2892|lv3p#-3_18|lv3pT_991|lv5p#1_6|lv3p#-2_53|lv3p#-1_920|lv5pT_59|nta#T_3|lv5p#-3_3|nta#A#2_2|total_31518
			hsa-miR-26a-5p	hsa-mir-26a-2	24891	85	1662.77	6528.71	5p	mlv3p_76|nta#G_49|nta#C_123|nta#A_185|mv_2|lv5p_48|nta#C#1_123|nta#T#3_18|nta#T#2_190|lv5pT_48|nta#T#1_1297|lv5p#-7_4|lv5p#-6_2|lv5p#-3_18|lv5p#-2_6|lv5p#-1_18|lv3p#3_6|exactNucVar_917|lv3p#2_29|lv3p#1_69|nta#A#3_3|nta#A#2_5|nta#A#1_177|lv3pT_527|total_24891|lv3pE_104|mlv3p#4_4|mlv3p#3_15|mlv3p#2_57|nta#G#1_49|lv3p_631|exact_21355|lv3p#-5_10|lv3p#-3_14|lv3p#-2_23|lv3p#-1_480|nta#T_1505
			hsa-miR-26a-5p	hsa-mir-26a-1	24850	80	1660.03	6517.96	5p	lv5p#-2_6|lv5p_48|nta#A#1_177|lv5p#-1_18|lv3pE_98|exact_21355|nta#C#1_123|nta#G_49|nta#C_123|nta#G#1_49|lv3p_625|nta#A_185|nta#UA_2|lv3p#2_29|lv3p#1_69|nta#T#2_190|nta#T#1_1299|mv_2|mlv3p_57|exactNucVar_917|lv3p#-5_10|lv3p#-3_14|lv3pT_527|lv3p#-2_23|lv3p#-1_480|lv5pT_48|lv5p#-7_4|mlv3p#2_57|lv5p#-6_2|nta#T_1489|nta#A#3_3|lv5p#-3_18|nta#A#2_5|total_24850
			hsa-miR-4433b-5p	hsa-mir-4433b	24554	199	1640.26	6440.32	5p	mlv3p_71|nta#G_427|nta#C_145|nta#A_2178|mv_4530|lv5p_644|nta#C#2_2|lv5p#3_17|lv5p#2_60|nta#C#1_143|nta#T#3_4|lv5p#1_379|nta#T#2_22|lv5pT_188|nta#T#1_359|nta#UA_6|mlv5p_2|lv5p#-1_188|lv3p#3_6|exactNucVar_253|lv3p#2_1665|lv3p#1_10555|lv5pE_456|nta#A#4_7|nta#A#3_49|nta#A#2_573|nta#A#1_1549|lv3pT_267|mlv5p#2_2|total_24554|lv3pE_12226|mlv3p#4_5|mlv3p#3_43|mlv3p#2_23|nta#G#1_427|lv3p_12493|exact_3426|l…
			hsa-miR-151a-3p	hsa-mir-151a	23095	142	1542.8	6057.64	3p	mlv3p_8|nta#G_5|nta#C_1235|nta#A_774|mv_310|lv5p_1001|nta#C#2_5|lv5p#2_485|nta#C#1_1230|lv5p#1_510|nta#T#3_78|nta#T#2_225|lv5pT_6|nta#T#1_4138|mlv5p_18|lv5p#-1_6|exactNucVar_1345|lv3p#2_18|lv3p#1_8951|lv5pE_995|nta#A#3_3|nta#A#2_65|nta#A#1_706|lv3pT_92|mlv5p#2_11|mlv5p#1_7|total_23095|lv3pE_8969|mlv3p#3_8|nta#G#3_2|nta#G#1_3|lv3p_9061|exact_4897|lv3p#-2_4|lv3p#-1_88|nta#T_4441
			hsa-let-7f-5p	hsa-let-7f-2	21314	59	1423.82	5590.5	5p	lv5p#-2_2|nta#A#1_159|lv5p_14|lv3pE_960|exact_13042|nta#C#1_27|lv5pE_9|mlv5p#1_22|mlv5p_22|nta#C_27|lv3p_3040|nta#A_166|lv3p#2_24|lv3p#1_936|nta#T#3_2|mlv3p_13|mv_6|exactNucVar_4982|lv3p#-6_10|lv3p#-5_4|lv3p#-4_11|lv3p#-3_8|lv3pT_2080|lv5p#1_9|lv3p#-2_73|lv3p#-1_1974|lv5pT_5|mlv3p#2_13|nta#T_2|lv5p#-4_3|nta#A#2_7|total_21314
			hsa-let-7c-5p	hsa-let-7c	20810	57	1390.15	5458.3	5p	lv5p#-2_2|nta#A#1_199|lv5p_7|lv5p#-1_2|lv3pE_2273|exact_1288|nta#C#1_36|lv5pE_3|nta#G_68|nta#C_36|nta#G#1_68|lv3p_3963|nta#A_214|lv3p#2_5|lv3p#1_2268|nta#T#2_3|nta#T#1_54|mlv3p_4|mv_13|lv3p#-7_14|exactNucVar_15160|lv3p#-6_25|lv3p#-5_27|lv3p#-4_44|lv3pT_1690|lv5p#1_3|lv3p#-2_65|lv3p#-1_1515|lv5pT_4|mlv3p#3_2|mlv3p#2_2|nta#T_57|nta#A#2_15|total_20810
			hsa-let-7f-5p	hsa-let-7f-1	20403	55	1362.96	5351.55	5p	lv5p#-2_2|lv5p_5|nta#A#1_161|lv3pE_62|exact_13042|nta#C#1_27|mlv5p#1_22|mlv5p_22|nta#C_27|lv3p_2142|nta#A_168|lv3p#5_6|lv3p#4_3|lv3p#2_3|lv3p#1_50|nta#T#3_2|mlv3p_13|exactNucVar_4982|lv3p#-6_10|lv3p#-5_4|lv3p#-4_11|lv3p#-3_8|lv3pT_2080|lv3p#-2_73|lv3p#-1_1974|lv5pT_5|mlv3p#2_13|nta#T_2|lv5p#-4_3|nta#A#2_7|total_20403
			hsa-miR-423-3p	hsa-mir-423	16734	206	1117.87	4389.2	3p	mlv3p_100|nta#G_25|nta#C_37|nta#A_470|mv_224|lv5p_1388|nta#T#5_5|nta#T#4_15|nta#C#1_37|lv5p#1_1305|nta#T#3_108|nta#T#2_296|lv5pT_83|nta#T#1_2275|nta#UA_2|mlv5p_13|lv5p#-3_4|lv5p#-2_11|lv5p#-1_68|exactNucVar_2548|lv3p#2_12|lv3p#1_19|lv5pE_1305|nta#A#3_6|nta#A#2_41|nta#A#1_423|lv3pT_1001|mlv5p#1_13|total_16734|lv3pE_31|mlv3p#3_40|mlv3p#2_60|nta#G#1_25|lv3p_1032|exact_8198|lv3p#-8_3|lv3p#-7_42|lv3p#…
			hsa-let-7d-5p	hsa-let-7d	16136	69	1077.92	4232.35	5p	lv5p#-2_32|nta#A#1_152|lv5p_41|lv5p#-1_2|lv3pE_1702|exact_9915|nta#C#1_9|lv5pE_7|nta#G_34|mlv5p#1_17|mlv5p_17|nta#C_9|nta#G#1_34|lv3p_2932|nta#A_167|nta#UA_4|lv3p#2_61|lv3p#1_1641|nta#T#1_8|mlv3p_40|mv_7|lv3p#-7_5|exactNucVar_2966|lv3p#-5_3|lv3p#-3_2|lv3pT_1230|lv5p#1_7|lv3p#-2_33|lv3p#-1_1187|lv5pT_34|mlv3p#2_40|nta#T_8|nta#A#2_15|total_16136
			hsa-miR-766-3p	hsa-mir-766	15856	83	1059.22	4158.91	3p	lv5p_581|nta#A#1_158|lv5p#-1_581|lv3pE_3|exact_9710|nta#G_10|nta#G#1_10|lv3p_528|nta#A_170|nta#UA_7|lv3p#1_3|nta#T#3_28|nta#T#2_129|nta#T#1_1498|mv_12|mlv3p_17|exactNucVar_3173|lv3p#-4_9|lv3p#-3_14|lv3pT_525|lv3p#-2_36|lv3p#-1_466|lv5pT_581|mlv3p#2_17|nta#T_1655|total_15856|nta#A#2_12
			hsa-miR-146a-5p	hsa-mir-146a	14040	99	937.902	3682.58	5p	lv5p#-2_4|nta#A#1_554|lv5p_180|lv5p#-1_25|lv3pE_4088|exact_6673|nta#C#1_18|lv5pE_151|nta#G_29|nta#C_18|nta#G#2_5|nta#G#1_24|lv3p_4472|nta#A_637|lv3p#4_6|lv3p#2_1319|lv3p#1_2763|nta#T#3_16|nta#T#2_150|nta#T#1_1516|mlv3p_67|mv_225|exactNucVar_57|lv3p#-6_25|lv3pT_384|lv5p#1_151|lv3p#-2_32|lv3p#-1_327|lv5pT_29|mlv3p#4_7|mlv3p#2_60|nta#T_1682|nta#A#3_6|nta#A#2_77|total_14040
			hsa-miR-140-3p	hsa-mir-140	12277	107	820.13	3220.16	3p	lv5p_3|nta#A#1_82|lv5p#-1_3|nta#C#3_2|lv3pE_348|nta#C#2_33|nta#C#1_68|nta#G_37|nta#C_103|nta#G#1_37|lv3p_348|nta#A_92|nta#UA_10|lv3p#3_35|lv3p#2_276|lv3p#1_37|nta#T#3_17|nta#T#2_81|nta#T#1_9489|mv_2103|mlv3p_4|lv5pT_3|mlv3p#3_4|nta#T_9587|nta#A#2_10|total_12277
			hsa-miR-93-5p	hsa-mir-93	12092	79	807.772	3171.64	5p	lv5p#-2_8|lv5p_61|nta#A#1_342|lv5p#-1_47|lv3pE_2586|exact_6606|nta#C#1_46|nta#G_12|nta#C_46|nta#G#2_6|nta#G#1_6|lv3p_3426|nta#A_361|lv3p#1_2586|nta#T#2_49|nta#T#1_217|mlv3p_2|mv_25|exactNucVar_1287|lv3p#-3_24|lv3pT_840|lv3p#-2_565|lv3p#-1_251|lv5pT_61|lv5p#-8_4|mlv3p#3_2|nta#T_266|lv5p#-5_2|nta#A#2_19|total_12092
			hsa-miR-432-5p	hsa-mir-432	11985	87	800.624	3143.57	5p	lv5p#-2_5|lv5p_10|nta#A#1_318|lv5p#-1_5|lv3pE_280|exact_5241|nta#C#1_28|nta#AU_3|nta#G_19|nta#G#3_7|nta#C_28|nta#G#2_5|nta#G#1_7|lv3p_1739|nta#A_347|nta#T#5_13|lv3p#2_41|nta#T#4_28|lv3p#1_239|nta#T#3_148|nta#T#2_298|nta#T#1_4055|mv_24|mlv3p_13|exactNucVar_22|lv3p#-3_49|lv3pT_1459|lv3p#-2_305|lv3p#-1_1105|mlv3p#5_3|lv5pT_10|mlv3p#2_10|nta#T_4542|nta#A#2_29|total_11985
			hsa-miR-28-3p	hsa-mir-28	11468	95	766.087	3007.97	3p	lv5p#-2_13|nta#A#1_2337|lv5p_98|lv5p#-1_73|lv3pE_246|exact_4703|nta#C#2_3|nta#C#1_762|lv5pE_12|nta#G_4|nta#C_765|nta#G#1_4|lv3p_515|nta#A_2513|lv3p#2_2|nta#T#4_6|lv3p#1_244|nta#T#3_17|nta#T#2_138|nta#T#1_1751|mlv3p_10|mv_719|exactNucVar_229|lv3p#-4_27|lv3pT_269|lv5p#1_12|lv3p#-1_242|lv5pT_86|mlv3p#2_10|nta#T_1912|nta#A#4_2|nta#A#3_4|nta#A#2_170|total_11468
			hsa-miR-98-5p	hsa-mir-98	11443	30	764.417	3001.41	5p	lv5p_2|nta#A#1_147|lv3pE_9|exact_9595|nta#C#1_6|mlv5p#1_11|mlv5p_11|nta#C_6|lv3p_735|nta#A_147|lv3p#1_9|nta#T#2_13|nta#T#1_539|mlv3p_4|exactNucVar_391|lv3p#-4_2|lv3p#-3_9|lv3pT_726|lv3p#-2_33|lv3p#-1_682|lv5pT_2|mlv3p#2_4|lv5p#-6_2|nta#T_552|total_11443
			hsa-miR-99b-5p	hsa-mir-99b	10759	90	718.725	2822	5p	lv5p#-2_15|nta#A#1_1262|lv5p_97|lv5p#-1_28|lv3pE_5|exact_6328|nta#C#1_68|lv5pE_2|nta#C_68|lv3p_1840|nta#A_1350|lv3p#1_5|nta#T#3_9|nta#T#2_33|nta#T#1_374|mv_19|exactNucVar_641|lv3p#-5_2|lv3p#-4_44|lv3p#-3_11|lv3pT_1835|lv5p#1_2|lv3p#-2_36|lv3p#-1_1742|lv5pT_95|nta#T_416|lv5p#-4_18|nta#A#3_8|lv5p#-3_34|total_10759|nta#A#2_80
			hsa-miR-30d-5p	hsa-mir-30d	10463	63	698.951	2744.36	5p	nta#A#1_30|lv3pE_9426|exact_52|nta#C#1_3|nta#G_22|nta#C_3|nta#A_30|nta#G#1_22|lv3p_9695|lv3p#4_2|lv3p#3_3|lv3p#2_8773|lv3p#1_648|nta#T#3_12|nta#T#2_52|nta#T#1_438|mv_76|mlv3p_81|exactNucVar_2|lv3p#-6_87|lv3p#-4_4|lv3pT_269|lv3p#-2_141|lv3p#-1_37|mlv3p#4_3|mlv3p#2_78|nta#T_502|total_10463
			hsa-miR-409-3p	hsa-mir-409	9574	107	639.564	2511.19	3p	mlv3p_49|nta#G_18|nta#C_14|nta#A_87|mv_574|lv5p_4053|nta#C#1_14|lv5p#1_3773|nta#T#2_6|lv5pT_280|nta#T#1_29|nta#UA_4|mlv5p_4|lv5p#-3_6|lv5p#-2_2|lv5p#-1_272|lv3p#3_42|exactNucVar_396|lv3p#2_177|lv3p#1_161|lv5pE_3773|nta#A#3_7|nta#A#2_26|nta#A#1_54|lv3pT_37|mlv5p#1_4|total_9574|lv3pE_380|mlv3p#3_24|mlv3p#2_25|nta#G#1_18|lv3p_417|exact_3927|lv3p#-2_3|lv3p#-1_34|nta#T_35
			hsa-miR-328-3p	hsa-mir-328	8683	88	580.043	2277.48	3p	mlv3p_16|nta#G_35|nta#C_35|nta#A_769|mv_8|lv5p_47|nta#T#5_4|nta#T#4_20|nta#C#1_35|lv5p#1_6|nta#T#3_134|nta#T#2_798|lv5pT_41|nta#T#1_2310|nta#UA_8|lv5p#-1_41|exactNucVar_50|lv3p#1_32|lv5pE_6|nta#A#3_18|nta#A#2_83|nta#A#1_668|lv3pT_144|total_8683|mlv3p#5_3|lv3pE_32|mlv3p#3_5|mlv3p#2_8|nta#G#2_5|nta#G#1_30|lv3p_176|exact_4281|lv3p#-5_2|lv3p#-2_2|lv3p#-1_140|nta#T_3266
			hsa-miR-106b-3p	hsa-mir-106b	8650	98	577.839	2268.83	3p	mlv3p_10|nta#G_43|nta#C_7|nta#A_379|mv_499|lv5p_22|lv5p#2_5|nta#T#4_25|nta#C#1_7|lv5p#1_13|nta#T#3_68|nta#T#2_211|lv5pT_4|nta#T#1_1883|lv5p#-3_2|lv5p#-1_2|exactNucVar_7|lv3p#2_4|lv3p#1_1235|lv5pE_18|nta#A#3_8|nta#A#2_41|nta#A#1_330|lv3pT_3634|total_8650|lv3pE_1239|mlv3p#4_2|mlv3p#3_3|mlv3p#2_5|nta#G#2_3|nta#G#1_40|lv3p_4873|exact_623|lv3p#-6_3|lv3p#-3_115|lv3p#-2_2280|lv3p#-1_1236|nta#T_2187
			hsa-miR-222-3p	hsa-mir-222	8442	79	563.944	2214.27	3p	nta#A#1_79|lv3pE_7444|exact_222|nta#C#1_68|nta#G_23|nta#C_68|nta#G#1_23|lv3p_7463|nta#A_93|lv3p#4_2643|nta#UA_4|lv3p#3_3426|lv3p#2_1244|nta#T#4_2|lv3p#1_131|nta#T#3_41|nta#T#2_62|nta#T#1_397|mv_44|mlv3p_24|exactNucVar_3|lv3p#-5_3|lv3pT_19|lv3p#-1_16|mlv3p#4_6|mlv3p#3_5|mlv3p#2_13|nta#T_502|nta#A#3_5|nta#A#2_9|total_8442
			hsa-miR-134-5p	hsa-mir-134	8164	75	545.373	2141.35	5p	lv5p#-2_2|lv5p_2|nta#A#1_759|lv3pE_39|exact_4694|nta#C#1_28|nta#AU_7|nta#G_26|nta#C_28|nta#G#1_26|lv3p_377|nta#A_1013|nta#UA_6|lv3p#2_2|nta#T#5_18|nta#T#4_40|lv3p#1_37|nta#T#3_70|nta#T#2_228|nta#T#1_1524|mlv3p_115|exactNucVar_29|lv3p#-3_3|lv3pT_338|lv3p#-2_22|lv3p#-1_313|lv5pT_2|mlv3p#3_104|mlv3p#2_11|nta#T_1880|nta#A#3_13|total_8164|nta#A#2_241
			hsa-miR-148b-3p	hsa-mir-148b	7925	60	529.407	2078.67	3p	lv5p#-2_5|lv5p_5|nta#A#1_113|lv3pE_31|exact_2262|nta#C#1_8|nta#G_2|nta#C_8|nta#G#1_2|lv3p_232|nta#A_137|lv3p#2_11|nta#T#4_9|lv3p#1_20|nta#T#3_151|nta#T#2_2352|nta#T#1_2589|mlv3p_24|exactNucVar_154|lv3p#-5_2|lv3p#-4_9|lv3p#-3_13|lv3pT_201|lv3p#-2_12|lv3p#-1_165|lv5pT_5|mlv3p#2_24|nta#T_5101|total_7925|nta#A#2_24
			hsa-miR-744-5p	hsa-mir-744	7916	81	528.806	2076.3	5p	lv5p_6|nta#A#1_89|lv5p#-1_6|lv3pE_10|exact_1062|nta#C#1_216|nta#G_3|nta#C_216|nta#G#1_3|lv3p_4831|nta#A_108|nta#UA_10|lv3p#2_6|lv3p#1_4|nta#T#3_11|nta#T#2_88|nta#T#1_1225|mv_15|mlv3p_39|lv3p#-7_20|exactNucVar_312|lv3p#-6_8|lv3p#-5_2|lv3p#-4_25|lv3p#-3_25|lv3pT_4821|lv3p#-2_295|lv3p#-1_4446|lv5pT_6|mlv3p#2_39|nta#T_1324|nta#A#3_2|nta#A#2_17|total_7916
			hsa-miR-197-3p	hsa-mir-197	7851	57	524.464	2059.26	3p	nta#A#1_65|lv5p_48|lv5p#-1_16|lv3pE_154|exact_6542|nta#C#1_2|lv5pE_32|nta#G_7|nta#C_2|nta#G#1_7|lv3p_503|nta#A_73|nta#T#5_2|lv3p#2_39|nta#T#4_15|lv3p#1_115|nta#T#3_42|nta#T#2_64|nta#T#1_487|mv_6|exactNucVar_60|lv3p#-3_3|lv3pT_349|lv5p#1_32|lv3p#-2_11|lv3p#-1_335|lv5pT_16|nta#T_610|nta#A#2_8|total_7851
			hsa-miR-484	hsa-mir-484	7507	98	501.484	1969.03	5p	lv5p#-2_4|lv5p_8|nta#A#1_167|lv5p#-1_4|lv3pE_431|exact_2833|nta#C#1_54|nta#AU_4|nta#G_51|nta#C_54|nta#G#1_51|lv3p_1821|nta#A_425|lv3p#3_3|nta#UA_4|lv3p#2_66|nta#T#4_25|lv3p#1_362|nta#T#3_112|nta#T#2_374|nta#T#1_1691|mlv3p_51|exactNucVar_62|lv3p#-4_2|lv3p#-3_4|lv3pT_1390|lv3p#-2_22|lv3p#-1_1362|lv5pT_8|mlv3p#3_2|mlv3p#2_49|nta#T_2202|nta#A#3_10|total_7507|nta#A#2_248
			hsa-miR-584-5p	hsa-mir-584	7406	100	494.737	1942.54	5p	nta#A#1_306|lv3pE_16|exact_37|nta#C#1_94|nta#G_24|nta#C_94|nta#G#1_24|lv3p_4733|nta#A_397|nta#UA_8|lv3p#2_4|nta#T#5_7|nta#T#4_12|lv3p#1_12|nta#T#3_32|nta#T#2_245|nta#T#1_1583|mlv3p_2|mv_237|exactNucVar_3|lv3p#-4_23|lv3p#-3_320|lv3pT_4717|lv3p#-2_304|lv3p#-1_4070|mlv3p#3_2|nta#A#5_2|nta#T_1879|nta#A#4_2|nta#A#3_9|total_7406|nta#A#2_78
			hsa-miR-25-3p	hsa-mir-25	6948	53	464.141	1822.41	3p	lv5p#-2_3|lv5p_34|nta#A#1_219|lv5p#-1_27|lv3pE_7|exact_4595|nta#C#2_3|nta#C#1_730|nta#G_35|nta#C_733|nta#G#1_35|lv3p_473|nta#A_233|lv3p#1_7|nta#T#3_4|nta#T#2_45|nta#T#1_555|mlv3p_2|exactNucVar_239|lv3p#-3_22|lv3pT_466|lv3p#-2_181|lv3p#-1_263|lv5pT_34|mlv3p#2_2|lv5p#-6_2|nta#T_604|lv5p#-4_2|nta#A#2_14|total_6948
			hsa-miR-652-3p	hsa-mir-652	6247	53	417.313	1638.54	3p	nta#A#1_446|lv5p_7|lv3pE_917|exact_1151|lv5pE_7|nta#G_173|nta#G#1_173|lv3p_1193|nta#A_457|lv3p#2_8|lv3p#1_909|nta#T#3_21|nta#T#2_160|nta#T#1_2977|mlv3p_19|mv_7|exactNucVar_82|lv3p#-4_5|lv5p#2_5|lv3p#-3_4|lv3pT_276|lv5p#1_2|lv3p#-2_112|lv3p#-1_155|mlv3p#4_2|mlv3p#2_17|nta#T_3158|nta#A#2_11|total_6247
			hsa-miR-27b-3p	hsa-mir-27b	6191	32	413.572	1623.85	3p	nta#A#1_17|lv5p_82|lv5p#-1_2|lv3pE_81|exact_4117|nta#C#1_21|lv5pE_80|nta#G_4|nta#C_21|nta#G#1_4|nta#A_17|lv3p_1309|lv3p#1_81|nta#T#2_23|nta#T#1_580|mv_25|exactNucVar_13|lv3p#-4_2|lv3p#-3_19|lv3pT_1228|lv5p#1_80|lv3p#-2_14|lv3p#-1_1193|lv5pT_2|nta#T_603|total_6191
			hsa-miR-125a-5p	hsa-mir-125a	6054	51	404.42	1587.92	5p	nta#A#1_182|lv3pE_5|exact_2313|nta#C#1_19|nta#G_350|nta#C_19|nta#G#1_350|lv3p_1563|nta#A_191|nta#UA_2|lv3p#1_5|nta#T#2_15|nta#T#1_1430|mlv3p_2|exactNucVar_171|lv3p#-5_5|lv3p#-4_3|lv3p#-3_79|lv3pT_1558|lv3p#-2_357|lv3p#-1_1114|mlv3p#2_2|nta#T_1445|nta#A#2_9|total_6054
			hsa-miR-148a-3p	hsa-mir-148a	4498	32	300.476	1179.79	3p	lv5p#-2_3|lv5p_5|nta#A#1_21|lv3pE_1355|exact_2574|lv3p_1377|nta#A_21|lv3p#3_2|lv3p#2_226|lv3p#1_1127|nta#T#3_11|nta#T#2_280|nta#T#1_109|exactNucVar_121|lv3p#-3_2|lv3pT_22|lv3p#-1_20|lv5pT_5|nta#T_400|lv5p#-3_2|total_4498
			hsa-let-7e-5p	hsa-let-7e	4360	49	291.257	1143.59	5p	nta#A#1_65|lv5p_104|lv3pE_172|exact_2055|nta#C#1_9|lv5pE_104|nta#G_3|nta#C_9|nta#G#1_3|lv3p_711|nta#A_78|lv3p#2_30|nta#T#4_6|lv3p#1_142|nta#T#3_5|nta#T#2_67|nta#T#1_749|mlv3p_3|mv_9|exactNucVar_561|lv3p#-5_2|lv3p#-4_6|lv3pT_539|lv5p#1_104|lv3p#-2_23|lv3p#-1_508|mlv3p#2_3|nta#T_827|nta#A#2_13|total_4360
			hsa-miR-1260b	hsa-mir-1260b	4289	26	286.514	1124.97	5p	lv3pE_868|exact_45|nta#C#1_9|nta#G_2|nta#C_9|nta#G#1_2|nta#A_2|lv3p_2952|lv3p#2_5|nta#T#4_4|lv3p#1_863|nta#T#3_10|nta#T#2_34|nta#T#1_89|mv_43|mlv3p_5|exactNucVar_1094|lv3pT_2084|lv3p#-2_15|lv3p#-1_2069|mlv3p#4_3|mlv3p#3_2|nta#T_137|nta#A#2_2|total_4289
			hsa-miR-21-5p	hsa-mir-21	4115	50	274.891	1079.33	5p	nta#A#1_118|lv5p_4|nta#C#3_4|lv3pE_3017|exact_369|nta#C#2_308|nta#C#1_101|lv5pE_4|nta#G_2|nta#C_413|nta#G#1_2|lv3p_3059|nta#A_120|lv3p#2_982|lv3p#1_2035|nta#T#1_3|mlv3p_2|mv_19|exactNucVar_124|lv3p#-4_3|lv3p#-3_10|lv3pT_42|lv5p#1_4|lv3p#-2_3|lv3p#-1_26|mlv3p#2_2|nta#T_3|nta#A#2_2|total_4115
			hsa-miR-1307-3p	hsa-mir-1307	4095	68	273.555	1074.09	3p	lv5p_64|nta#A#1_368|lv5p#-1_64|lv3pE_1268|exact_115|nta#C#1_16|nta#G_4|nta#G#3_2|nta#C_16|nta#G#1_2|lv3p_1339|nta#A_398|lv3p#3_4|lv3p#2_310|lv3p#1_954|nta#T#3_12|nta#T#2_75|nta#T#1_390|mv_1679|mlv3p_3|lv3pT_71|lv3p#-2_19|lv3p#-1_52|lv5pT_64|mlv3p#2_3|nta#T_477|nta#A#3_2|total_4095|nta#A#2_28
			hsa-miR-151a-5p	hsa-mir-151a	4068	41	271.751	1067	5p	lv5p_83|lv3pE_774|exact_2153|nta#C#1_89|lv5pE_83|nta#C_89|lv3p_811|lv3p#4_16|lv3p#3_7|lv3p#2_77|lv3p#1_674|nta#T#1_24|mlv3p_10|mv_32|exactNucVar_866|lv3p#-3_8|lv3pT_37|lv5p#1_83|lv3p#-1_29|mlv3p#3_2|mlv3p#2_8|nta#T_24|total_4068
			hsa-let-7d-3p	hsa-let-7d	3927	37	262.332	1030.02	3p	lv5p#-2_5|lv5p_198|nta#A#1_92|lv5p#-1_193|lv3pE_41|exact_3148|nta#C#1_59|nta#G_3|nta#C_59|nta#G#1_3|lv3p_228|nta#A_92|nta#UA_2|lv3p#1_41|nta#T#3_4|nta#T#1_13|mv_6|exactNucVar_176|lv3p#-4_5|lv3p#-3_4|lv3pT_187|lv3p#-2_6|lv3p#-1_172|lv5pT_198|nta#T_17|total_3927
			hsa-miR-10a-5p	hsa-mir-10a	3868	55	258.391	1014.55	5p	lv5p#-2_2|lv5p_304|nta#A#1_562|lv5p#-1_302|lv3pE_296|exact_184|nta#C#1_23|nta#G_54|nta#C_23|nta#G#1_54|lv3p_1799|nta#A_597|lv3p#1_296|nta#T#1_7|mv_880|exactNucVar_20|lv3p#-5_2|lv3p#-4_4|lv3p#-3_9|lv3pT_1503|lv3p#-2_67|lv3p#-1_1421|lv5pT_304|nta#T_7|nta#A#3_3|total_3868|nta#A#2_32
			hsa-miR-146b-5p	hsa-mir-146b	3403	39	227.328	892.58	5p	nta#A#1_34|lv3pE_2678|exact_315|nta#AU_2|nta#G_7|nta#G#1_7|lv3p_2794|nta#A_50|lv3p#3_2|lv3p#2_2|lv3p#1_2674|nta#T#3_3|nta#T#2_30|nta#T#1_188|mv_5|mlv3p_11|lv3p#-7_25|lv3p#-3_5|lv3pT_116|lv3p#-2_11|lv3p#-1_75|mlv3p#3_11|nta#T_221|nta#A#2_16|total_3403
			hsa-miR-143-3p	hsa-mir-143	3142	40	209.892	824.122	3p	nta#A#1_4|lv5p_27|lv3pE_65|exact_1171|nta#C#1_16|lv5pE_27|nta#C_16|nta#A_4|lv3p_752|nta#T#4_2|lv3p#1_65|nta#T#3_7|nta#T#2_39|nta#T#1_740|mv_24|exactNucVar_360|lv3p#-3_3|lv3pT_687|lv5p#1_27|lv3p#-2_16|lv3p#-1_668|nta#T_788|total_3142
			hsa-miR-181b-5p	hsa-mir-181b-2	3099	75	207.02	812.844	5p	nta#A#1_292|lv5p_17|lv5p#-1_7|lv3pE_594|exact_958|nta#C#1_21|lv5pE_10|nta#G_15|nta#C_21|nta#G#1_15|lv3p_1523|nta#A_307|lv3p#5_2|nta#UA_4|lv3p#2_120|lv3p#1_472|nta#T#3_3|nta#T#2_10|nta#T#1_57|mlv3p_28|mv_69|exactNucVar_91|lv3p#-4_6|lv3p#-3_20|lv3pT_929|lv5p#1_10|lv3p#-2_65|lv3p#-1_838|lv5pT_7|mlv3p#2_28|nta#T_70|total_3099|nta#A#2_15
			hsa-miR-26b-5p	hsa-mir-26b	3057	22	204.214	801.827	5p	nta#A#1_45|lv3pE_2688|exact_107|nta#C#1_2|nta#C_2|lv3p_2704|nta#A_47|lv3p#3_20|lv3p#2_58|lv3p#1_2610|nta#T#2_6|nta#T#1_182|mv_2|mlv3p_4|exactNucVar_3|lv3pT_16|lv3p#-1_16|mlv3p#3_2|mlv3p#2_2|nta#T_188|nta#A#2_2|total_3057
			hsa-miR-181b-5p	hsa-mir-181b-1	2904	61	193.993	761.697	5p	nta#A#1_292|lv5p_17|lv5p#-1_7|lv3pE_475|exact_958|nta#C#1_21|lv5pE_10|nta#G_15|nta#C_21|nta#G#1_15|lv3p_1404|nta#A_307|lv3p#2_3|lv3p#1_472|nta#T#3_3|nta#T#2_3|nta#T#1_36|mv_49|exactNucVar_91|lv3p#-4_6|lv3p#-3_20|lv3pT_929|lv5p#1_10|lv3p#-2_65|lv3p#-1_838|lv5pT_7|nta#T_42|total_2904|nta#A#2_15
			hsa-miR-142-5p	hsa-mir-142	2886	37	192.791	756.975	5p	nta#A#1_24|lv5p_42|lv5p#-1_6|lv3pE_4|exact_255|nta#C#2_3|nta#C#1_60|lv5pE_36|nta#G_2|nta#C_63|nta#G#1_2|lv3p_51|nta#A_31|lv3p#1_4|nta#T#1_5|mv_2338|exactNucVar_99|lv5p#2_36|lv3p#-3_25|lv3pT_47|lv3p#-2_6|lv3p#-1_16|lv5pT_6|nta#T_5|total_2886|nta#A#2_7
			hsa-miR-1260a	hsa-mir-1260a	2784	25	185.977	730.221	5p	nta#A#1_38|lv5p_2|lv3pE_619|nta#C#1_2|lv5pE_2|nta#G_18|nta#C_2|nta#G#1_18|lv3p_619|nta#A_41|lv3p#4_6|lv3p#3_97|lv3p#2_189|lv3p#1_327|nta#T#1_36|mv_25|mlv3p_9|exactNucVar_2032|lv5p#1_2|mlv3p#5_7|mlv3p#4_2|nta#T_36|nta#A#2_3|total_2784
			hsa-miR-186-5p	hsa-mir-186	2665	46	178.028	699.009	5p	lv5p#-2_2|nta#A#1_25|lv5p_21|lv5p#-1_16|lv3pE_1316|exact_951|nta#C#1_3|lv5pE_3|nta#G_6|nta#C_3|nta#G#1_6|lv3p_1468|nta#A_25|lv3p#2_303|lv3p#1_1013|nta#T#2_6|nta#T#1_57|mv_33|mlv3p_10|exactNucVar_85|lv3p#-6_2|lv3pT_152|lv5p#1_3|lv3p#-2_5|lv3p#-1_145|lv5pT_18|mlv3p#2_10|nta#T_63|total_2665
			hsa-miR-182-5p	hsa-mir-182	2510	50	167.673	658.353	5p	nta#A#1_77|lv3pE_971|exact_808|nta#C#2_13|nta#C#1_16|nta#C_29|lv3p_1153|nta#A_80|nta#UA_3|lv3p#3_210|lv3p#2_447|lv3p#1_314|nta#T#2_17|nta#T#1_289|exactNucVar_134|lv3p#-4_3|lv3p#-3_16|lv3pT_182|lv3p#-2_74|lv3p#-1_89|nta#T_306|nta#A#2_3|total_2510
			hsa-miR-378a-3p	hsa-mir-378a	2503	58	167.206	656.517	3p	lv5p_101|nta#A#1_446|lv5p#-1_101|lv3pE_8|exact_599|nta#C#1_5|nta#G_16|nta#C_5|nta#G#1_16|lv3p_208|nta#A_479|lv3p#1_8|nta#T#2_16|nta#T#1_662|mv_25|mlv3p_174|exactNucVar_218|lv3pT_200|lv3p#-2_16|lv3p#-1_184|lv5pT_101|mlv3p#2_174|nta#T_678|nta#A#3_2|total_2503|nta#A#2_31
			hsa-miR-4446-3p	hsa-mir-4446	2451	65	163.732	642.878	3p	nta#A#1_219|lv5p_47|lv5p#-1_45|lv3pE_2|exact_1085|nta#C#1_27|lv5pE_2|nta#G_8|nta#C_27|nta#G#1_8|lv3p_326|nta#A_304|lv3p#1_2|nta#T#3_23|nta#T#2_129|nta#T#1_348|mlv3p_4|mv_10|exactNucVar_140|lv3p#-5_4|lv3p#-3_2|lv3pT_324|lv5p#1_2|lv3p#-2_57|lv3p#-1_261|lv5pT_45|mlv3p#2_4|nta#T_500|total_2451|nta#A#2_85
			hsa-miR-6852-5p	hsa-mir-6852	2330	58	155.649	611.141	5p	nta#A#1_59|lv5p_82|lv5p#-1_2|lv3pE_740|exact_481|lv5pE_80|lv3p_869|nta#A_59|lv3p#4_14|lv3p#3_97|lv3p#2_310|lv3p#1_319|nta#T#2_17|nta#T#1_571|mlv3p_4|mv_138|exactNucVar_109|lv5p#2_10|lv3pT_129|lv5p#1_70|lv3p#-2_8|lv3p#-1_121|lv5pT_2|mlv3p#2_4|nta#T_588|total_2330
			hsa-miR-320b	hsa-mir-320b-2	2329	61	155.582	610.879	3p	nta#A#1_69|lv3pE_14|exact_12|nta#C#1_6|nta#G_3|nta#C_6|nta#G#1_3|lv3p_1697|nta#A_154|nta#T#4_6|lv3p#1_14|nta#T#3_25|nta#T#2_56|nta#T#1_237|mv_129|exactNucVar_4|lv3p#-5_5|lv3p#-4_27|lv3p#-3_45|lv3pT_1683|lv3p#-2_1600|lv3p#-1_6|nta#T_324|nta#A#4_2|nta#A#3_20|total_2329|nta#A#2_63
			hsa-miR-320b	hsa-mir-320b-1	2329	61	155.582	610.879	3p	nta#A#1_69|lv3pE_14|exact_12|nta#C#1_6|nta#G_3|nta#C_6|nta#G#1_3|lv3p_1697|nta#A_154|nta#T#4_6|lv3p#1_14|nta#T#3_25|nta#T#2_56|nta#T#1_237|mv_129|exactNucVar_4|lv3p#-5_5|lv3p#-4_27|lv3p#-3_45|lv3pT_1683|lv3p#-2_1600|lv3p#-1_6|nta#T_324|nta#A#4_2|nta#A#3_20|total_2329|nta#A#2_63
			hsa-miR-326	hsa-mir-326	2280	45	152.309	598.026	3p	nta#A#1_131|lv3pE_7|exact_51|nta#C#1_3|nta#C_3|lv3p_32|nta#A_138|nta#T#4_14|lv3p#1_7|nta#T#3_200|nta#T#2_423|nta#T#1_1406|mlv3p_4|exactNucVar_9|lv3pT_25|lv3p#-2_9|lv3p#-1_16|mlv3p#2_4|nta#T_2043|nta#A#3_2|total_2280|nta#A#2_5
			hsa-miR-126-5p	hsa-mir-126	2256	14	150.706	591.731	5p	lv5p_4|nta#A_14|lv3pT_3|nta#T_19|exact_1956|lv3p#2_5|lv3p#1_7|nta#A#1_14|lv5pT_4|total_2256|nta#T#1_19|lv5p#-1_4|lv3p_15|lv3pE_12|exactNucVar_248|lv3p#-2_3
			hsa-miR-425-5p	hsa-mir-425	2192	41	146.43	574.944	5p	lv5p_3|nta#A#1_8|lv5p#-1_3|lv3pE_1453|exact_178|nta#C#1_2|nta#C_2|lv3p_1793|nta#A_10|lv3p#2_1186|lv3p#1_267|nta#T#1_67|mv_126|exactNucVar_13|lv3p#-3_7|lv3pT_340|lv3p#-2_3|lv3p#-1_330|lv5pT_3|nta#T_67|total_2192|nta#A#2_2
			hsa-miR-107	hsa-mir-107	2175	36	145.295	570.486	3p	nta#A#1_14|lv3pE_7|exact_148|nta#G_3|nta#G#1_3|lv3p_1695|nta#A_16|lv3p#2_2|nta#T#4_2|lv3p#1_5|nta#T#2_20|nta#T#1_261|exactNucVar_30|lv3p#-5_124|lv3p#-4_484|lv3p#-3_194|lv3pT_1688|lv3p#-2_517|lv3p#-1_369|nta#T_283|nta#A#2_2|total_2175
			hsa-miR-1908-5p	hsa-mir-1908	2134	39	142.556	559.732	5p	nta#A#1_67|lv3pE_19|exact_1181|nta#C#1_2|nta#G_8|nta#C_2|nta#G#1_8|lv3p_284|nta#A_81|nta#T#5_4|nta#T#4_37|lv3p#1_19|nta#T#3_26|nta#T#2_46|nta#T#1_409|mv_2|mlv3p_21|exactNucVar_33|lv3p#-3_2|lv3pT_265|lv3p#-2_6|lv3p#-1_257|mlv3p#3_21|nta#T_522|nta#A#2_14|total_2134
			hsa-miR-126-3p	hsa-mir-126	2110	30	140.953	553.437	3p	lv5p#-2_3|nta#A#1_9|lv5p_969|lv5p#-1_837|exact_757|nta#C#1_14|lv5pE_129|nta#C_14|lv3p_102|nta#A_9|nta#T#1_171|mv_54|exactNucVar_34|lv3pT_102|lv5p#1_129|lv3p#-2_24|lv3p#-1_78|lv5pT_840|nta#T_171|total_2110
			hsa-miR-362-5p	hsa-mir-362	2047	32	136.744	536.912	5p	nta#A#1_18|lv3pE_131|exact_1398|nta#G_2|nta#G#1_2|lv3p_283|nta#A_18|lv3p#3_36|lv3p#2_87|lv3p#1_8|nta#T#3_2|nta#T#2_8|nta#T#1_82|exactNucVar_254|lv3pT_152|lv3p#-2_2|lv3p#-1_150|nta#T_92|total_2047
			hsa-miR-199a-3p	hsa-mir-199a-2	1926	38	128.661	505.175	3p	nta#A#1_62|lv5p_45|lv5p#-1_33|exact_515|nta#C#1_71|lv5pE_12|nta#C_71|lv3p_970|nta#A_64|nta#T#3_2|nta#T#2_11|nta#T#1_110|mv_125|exactNucVar_13|lv3p#-6_3|lv3p#-3_3|lv3pT_970|lv5p#1_12|lv3p#-2_55|lv3p#-1_909|lv5pT_33|nta#T_123|nta#A#2_2|total_1926
			hsa-miR-199b-3p	hsa-mir-199b	1924	37	128.527	504.65	3p	nta#A#1_62|lv5p_45|lv5p#-1_33|exact_515|nta#C#1_71|lv5pE_12|nta#C_71|lv3p_970|nta#A_62|nta#T#3_2|nta#T#2_11|nta#T#1_110|mv_125|exactNucVar_13|lv3p#-6_3|lv3p#-3_3|lv3pT_970|lv5p#1_12|lv3p#-2_55|lv3p#-1_909|lv5pT_33|nta#T_123|total_1924
			hsa-miR-199a-3p	hsa-mir-199a-1	1924	37	128.527	504.65	3p	nta#A#1_62|lv5p_45|lv5p#-1_33|exact_515|nta#C#1_71|lv5pE_12|nta#C_71|lv3p_970|nta#A_62|nta#T#3_2|nta#T#2_11|nta#T#1_110|mv_125|exactNucVar_13|lv3p#-6_3|lv3p#-3_3|lv3pT_970|lv5p#1_12|lv3p#-2_55|lv3p#-1_909|lv5pT_33|nta#T_123|total_1924
			hsa-miR-331-3p	hsa-mir-331	1794	27	119.843	470.552	3p	lv5p_2|nta#A#1_128|lv5p#-1_2|lv3pE_25|exact_514|nta#C#2_2|nta#C#1_18|nta#C_20|lv3p_581|nta#A_136|lv3p#1_25|nta#T#3_3|nta#T#2_61|nta#T#1_469|exactNucVar_8|lv3p#-4_2|lv3pT_556|lv3p#-2_2|lv3p#-1_552|lv5pT_2|nta#T_533|nta#A#4_2|total_1794|nta#A#2_6
			hsa-miR-4433b-3p	hsa-mir-4433b	1674	71	111.827	439.077	3p	nta#A#1_6|lv5p_828|lv5p#-1_5|lv3pE_29|exact_197|nta#C#1_13|lv5pE_823|nta#G_6|mlv5p#1_2|mlv5p_2|nta#C_13|lv3p_63|nta#G#1_6|nta#A_6|lv3p#2_4|lv3p#1_25|nta#T#3_10|nta#T#2_79|nta#T#1_209|mv_212|exactNucVar_49|lv3pT_34|lv5p#1_823|lv3p#-2_2|lv3p#-1_32|lv5pT_5|nta#T_298|total_1674
			hsa-miR-671-3p	hsa-mir-671	1635	61	109.222	428.848	3p	nta#A#1_58|lv5p_7|nta#C#4_3|nta#C#3_101|lv3pE_543|exact_476|nta#C#1_5|lv5pE_7|nta#G_3|nta#C_109|nta#G#1_3|lv3p_546|nta#A_79|lv3p#2_2|nta#T#4_5|lv3p#1_541|nta#T#3_22|nta#T#2_69|nta#T#1_271|mlv3p_32|mv_10|exactNucVar_6|lv3pT_3|lv5p#1_7|lv3p#-1_3|mlv3p#3_32|nta#T_367|nta#A#3_6|nta#A#2_15|total_1635
			hsa-miR-941	hsa-mir-941-2	1583	22	105.748	415.209	3p	nta#A#1_13|lv3pE_3|exact_1253|nta#G_2|nta#G#1_2|lv3p_25|nta#A_17|lv3p#1_3|nta#T#3_2|nta#T#2_16|nta#T#1_186|exactNucVar_82|lv3p#-3_3|lv3pT_22|lv3p#-2_7|lv3p#-1_12|nta#T_204|total_1583|nta#A#2_4
			hsa-miR-941	hsa-mir-941-4	1583	22	105.748	415.209	3p	nta#A#1_13|lv3pE_3|exact_1253|nta#G_2|nta#G#1_2|lv3p_25|nta#A_17|lv3p#1_3|nta#T#3_2|nta#T#2_16|nta#T#1_186|exactNucVar_82|lv3p#-3_3|lv3pT_22|lv3p#-2_7|lv3p#-1_12|nta#T_204|total_1583|nta#A#2_4
			hsa-miR-941	hsa-mir-941-2	1583	22	105.748	415.209	3p	nta#A#1_13|lv3pE_3|exact_1253|nta#G_2|nta#G#1_2|lv3p_25|nta#A_17|lv3p#1_3|nta#T#3_2|nta#T#2_16|nta#T#1_186|exactNucVar_82|lv3p#-3_3|lv3pT_22|lv3p#-2_7|lv3p#-1_12|nta#T_204|total_1583|nta#A#2_4
			hsa-miR-941	hsa-mir-941-4	1583	22	105.748	415.209	3p	nta#A#1_13|lv3pE_3|exact_1253|nta#G_2|nta#G#1_2|lv3p_25|nta#A_17|lv3p#1_3|nta#T#3_2|nta#T#2_16|nta#T#1_186|exactNucVar_82|lv3p#-3_3|lv3pT_22|lv3p#-2_7|lv3p#-1_12|nta#T_204|total_1583|nta#A#2_4
			hsa-miR-941	hsa-mir-941-2	1583	22	105.748	415.209	3p	nta#A#1_13|lv3pE_3|exact_1253|nta#G_2|nta#G#1_2|lv3p_25|nta#A_17|lv3p#1_3|nta#T#3_2|nta#T#2_16|nta#T#1_186|exactNucVar_82|lv3p#-3_3|lv3pT_22|lv3p#-2_7|lv3p#-1_12|nta#T_204|total_1583|nta#A#2_4
			hsa-miR-941	hsa-mir-941-3	1583	22	105.748	415.209	3p	nta#A#1_13|lv3pE_3|exact_1253|nta#G_2|nta#G#1_2|lv3p_25|nta#A_17|lv3p#1_3|nta#T#3_2|nta#T#2_16|nta#T#1_186|exactNucVar_82|lv3p#-3_3|lv3pT_22|lv3p#-2_7|lv3p#-1_12|nta#T_204|total_1583|nta#A#2_4
			hsa-miR-941	hsa-mir-941-5	1583	22	105.748	415.209	3p	nta#A#1_13|lv3pE_3|exact_1253|nta#G_2|nta#G#1_2|lv3p_25|nta#A_17|lv3p#1_3|nta#T#3_2|nta#T#2_16|nta#T#1_186|exactNucVar_82|lv3p#-3_3|lv3pT_22|lv3p#-2_7|lv3p#-1_12|nta#T_204|total_1583|nta#A#2_4
			hsa-miR-941	hsa-mir-941-5	1583	22	105.748	415.209	3p	nta#A#1_13|lv3pE_3|exact_1253|nta#G_2|nta#G#1_2|lv3p_25|nta#A_17|lv3p#1_3|nta#T#3_2|nta#T#2_16|nta#T#1_186|exactNucVar_82|lv3p#-3_3|lv3pT_22|lv3p#-2_7|lv3p#-1_12|nta#T_204|total_1583|nta#A#2_4
			hsa-miR-941	hsa-mir-941-5	1583	22	105.748	415.209	3p	nta#A#1_13|lv3pE_3|exact_1253|nta#G_2|nta#G#1_2|lv3p_25|nta#A_17|lv3p#1_3|nta#T#3_2|nta#T#2_16|nta#T#1_186|exactNucVar_82|lv3p#-3_3|lv3pT_22|lv3p#-2_7|lv3p#-1_12|nta#T_204|total_1583|nta#A#2_4
			hsa-miR-941	hsa-mir-941-1	1583	22	105.748	415.209	3p	nta#A#1_13|lv3pE_3|exact_1253|nta#G_2|nta#G#1_2|lv3p_25|nta#A_17|lv3p#1_3|nta#T#3_2|nta#T#2_16|nta#T#1_186|exactNucVar_82|lv3p#-3_3|lv3pT_22|lv3p#-2_7|lv3p#-1_12|nta#T_204|total_1583|nta#A#2_4
			hsa-miR-941	hsa-mir-941-3	1583	22	105.748	415.209	3p	nta#A#1_13|lv3pE_3|exact_1253|nta#G_2|nta#G#1_2|lv3p_25|nta#A_17|lv3p#1_3|nta#T#3_2|nta#T#2_16|nta#T#1_186|exactNucVar_82|lv3p#-3_3|lv3pT_22|lv3p#-2_7|lv3p#-1_12|nta#T_204|total_1583|nta#A#2_4
			hsa-miR-941	hsa-mir-941-4	1583	22	105.748	415.209	3p	nta#A#1_13|lv3pE_3|exact_1253|nta#G_2|nta#G#1_2|lv3p_25|nta#A_17|lv3p#1_3|nta#T#3_2|nta#T#2_16|nta#T#1_186|exactNucVar_82|lv3p#-3_3|lv3pT_22|lv3p#-2_7|lv3p#-1_12|nta#T_204|total_1583|nta#A#2_4
			hsa-miR-941	hsa-mir-941-3	1583	22	105.748	415.209	3p	nta#A#1_13|lv3pE_3|exact_1253|nta#G_2|nta#G#1_2|lv3p_25|nta#A_17|lv3p#1_3|nta#T#3_2|nta#T#2_16|nta#T#1_186|exactNucVar_82|lv3p#-3_3|lv3pT_22|lv3p#-2_7|lv3p#-1_12|nta#T_204|total_1583|nta#A#2_4
			hsa-miR-941	hsa-mir-941-4	1583	22	105.748	415.209	3p	nta#A#1_13|lv3pE_3|exact_1253|nta#G_2|nta#G#1_2|lv3p_25|nta#A_17|lv3p#1_3|nta#T#3_2|nta#T#2_16|nta#T#1_186|exactNucVar_82|lv3p#-3_3|lv3pT_22|lv3p#-2_7|lv3p#-1_12|nta#T_204|total_1583|nta#A#2_4
			hsa-miR-941	hsa-mir-941-5	1583	22	105.748	415.209	3p	nta#A#1_13|lv3pE_3|exact_1253|nta#G_2|nta#G#1_2|lv3p_25|nta#A_17|lv3p#1_3|nta#T#3_2|nta#T#2_16|nta#T#1_186|exactNucVar_82|lv3p#-3_3|lv3pT_22|lv3p#-2_7|lv3p#-1_12|nta#T_204|total_1583|nta#A#2_4
			hsa-miR-941	hsa-mir-941-3	1583	22	105.748	415.209	3p	nta#A#1_13|lv3pE_3|exact_1253|nta#G_2|nta#G#1_2|lv3p_25|nta#A_17|lv3p#1_3|nta#T#3_2|nta#T#2_16|nta#T#1_186|exactNucVar_82|lv3p#-3_3|lv3pT_22|lv3p#-2_7|lv3p#-1_12|nta#T_204|total_1583|nta#A#2_4
			hsa-miR-941	hsa-mir-941-2	1583	22	105.748	415.209	3p	nta#A#1_13|lv3pE_3|exact_1253|nta#G_2|nta#G#1_2|lv3p_25|nta#A_17|lv3p#1_3|nta#T#3_2|nta#T#2_16|nta#T#1_186|exactNucVar_82|lv3p#-3_3|lv3pT_22|lv3p#-2_7|lv3p#-1_12|nta#T_204|total_1583|nta#A#2_4
			hsa-miR-433-3p	hsa-mir-433	1414	26	94.4583	370.881	3p	lv5p_30|nta#A#1_39|lv5p#-1_30|lv3pE_148|exact_945|nta#C#1_4|nta#G_37|nta#C_4|nta#G#1_37|lv3p_164|nta#A_73|nta#T#4_2|lv3p#1_148|nta#T#3_5|nta#T#2_22|nta#T#1_113|mlv3p_2|exactNucVar_17|lv3p#-3_4|lv3pT_16|lv3p#-1_12|lv5pT_30|mlv3p#3_2|nta#T_142|total_1414|nta#A#2_34
			hsa-miR-11400	hsa-mir-11400	1404	22	93.7902	368.258	5p	nta#A#1_3|nta#C#3_4|lv3pE_142|exact_349|nta#C#2_503|nta#C#1_54|nta#G_2|nta#C_561|nta#G#1_2|lv3p_171|nta#A_3|lv3p#1_142|nta#T#2_2|nta#T#1_298|mv_18|lv3pT_29|lv3p#-1_29|nta#T_300|total_1404
			hsa-miR-3615	hsa-mir-3615	1300	36	86.8428	340.98	3p	nta#A#1_45|lv3pE_411|exact_19|lv3p_435|nta#A_45|lv3p#4_3|lv3p#3_9|lv3p#2_239|nta#T#4_20|lv3p#1_160|nta#T#3_36|nta#T#2_150|nta#T#1_591|mv_2|mlv3p_2|lv3pT_24|lv3p#-2_13|lv3p#-1_11|mlv3p#5_2|nta#T_797|total_1300
			hsa-miR-451a	hsa-mir-451a	1251	26	83.5695	328.128	-	lv3p#-1_628|lv3pT_699|lv3p#4_35|lv3p#3_9|exact_156|lv3p#1_285|total_1251|lv3p_1028|lv3p#-4_3|lv3p#-3_9|exactNucVar_67|lv3pE_329|lv3p#-2_59
			hsa-miR-877-5p	hsa-mir-877	1223	65	81.6991	320.783	5p	nta#A#1_207|lv3pE_394|exact_59|nta#C#2_19|nta#C#1_28|nta#G_8|nta#C_47|nta#G#1_8|lv3p_411|nta#A_267|lv3p#4_41|lv3p#3_153|lv3p#2_173|lv3p#1_27|nta#T#2_48|nta#T#1_368|mlv3p_5|exactNucVar_10|lv3pT_17|lv3p#-2_4|lv3p#-1_13|mlv3p#4_5|nta#T_416|nta#A#3_5|total_1223|nta#A#2_55
			hsa-miR-30b-5p	hsa-mir-30b	1223	13	81.6991	320.783	5p	lv3p#-1_32|lv5p_2|lv3pT_34|nta#T_19|exact_887|lv3p#1_4|lv5pT_2|total_1223|nta#T#1_19|lv5p#-2_2|lv3p_38|lv3p#-4_2|lv3pE_4|nta#G#1_3|exactNucVar_274|nta#G_3
			hsa-miR-425-3p	hsa-mir-425	1182	54	78.9602	310.029	3p	nta#A#1_34|lv5p_105|lv5p#-1_19|lv3pE_2|exact_197|lv5pE_86|nta#G_3|nta#G#1_3|lv3p_115|nta#A_34|lv3p#3_2|nta#T#3_17|nta#T#2_52|nta#T#1_431|mlv3p_7|mv_212|exactNucVar_9|lv3pT_113|lv5p#1_86|lv3p#-2_12|lv3p#-1_101|lv5pT_19|mlv3p#3_5|mlv3p#2_2|nta#T_500|total_1182
			hsa-miR-24-3p	hsa-mir-24-1	1169	26	78.0917	306.62	3p	nta#A#1_40|lv3pE_4|exact_113|nta#C#2_62|nta#C#1_3|nta#G_3|nta#C_65|nta#G#2_3|lv3p_383|nta#A_42|lv3p#1_4|nta#T#2_12|nta#T#1_495|mv_4|exactNucVar_52|lv3p#-4_2|lv3pT_379|lv3p#-2_335|lv3p#-1_42|nta#T_507|nta#A#2_2|total_1169
			hsa-miR-24-3p	hsa-mir-24-2	1167	25	77.9581	306.095	3p	nta#A#1_40|lv3pE_4|exact_113|nta#C#2_62|nta#C#1_3|nta#G_3|nta#C_65|nta#G#2_3|lv3p_383|nta#A_40|lv3p#1_4|nta#T#2_12|nta#T#1_495|mv_4|exactNucVar_52|lv3p#-4_2|lv3pT_379|lv3p#-2_335|lv3p#-1_42|nta#T_507|total_1167
			hsa-miR-574-3p	hsa-mir-574	1090	27	72.8144	285.898	3p	nta#A#1_6|lv5p_4|lv5p#-1_4|exact_530|nta#C#1_100|nta#C_100|lv3p_189|nta#A_6|nta#T#2_6|nta#T#1_87|mv_3|exactNucVar_165|lv3pT_189|lv3p#-2_17|lv3p#-1_172|lv5pT_4|nta#T_93|total_1090
			hsa-miR-30c-5p	hsa-mir-30c-1	1074	19	71.7455	281.702	5p	nta#A#1_4|lv3pE_928|exact_79|nta#G_8|nta#G#1_8|lv3p_933|nta#A_4|lv3p#1_928|nta#T#3_3|nta#T#2_9|nta#T#1_24|mv_2|exactNucVar_12|lv3p#-5_2|lv3pT_5|lv3p#-1_3|nta#T_36|total_1074
			hsa-miR-30c-5p	hsa-mir-30c-2	1074	19	71.7455	281.702	5p	nta#A#1_4|lv3pE_928|exact_79|nta#G_8|nta#G#1_8|lv3p_933|nta#A_4|lv3p#1_928|nta#T#3_3|nta#T#2_9|nta#T#1_24|mv_2|exactNucVar_12|lv3p#-5_2|lv3pT_5|lv3p#-1_3|nta#T_36|total_1074
			hsa-miR-181d-5p	hsa-mir-181d	1068	28	71.3447	280.128	5p	nta#A#1_40|lv5p_2|lv3pE_423|exact_410|nta#C#1_2|lv5pE_2|nta#G_5|nta#C_2|nta#G#1_5|lv3p_451|nta#A_40|lv3p#3_7|lv3p#1_416|nta#T#3_2|nta#T#2_15|nta#T#1_93|mlv3p_2|exactNucVar_46|lv3pT_28|lv5p#1_2|lv3p#-1_28|mlv3p#3_2|nta#T_110|total_1068
			hsa-miR-486-3p	hsa-mir-486-1	1063	27	71.0107	278.817	3p	nta#A#1_11|lv5p_14|lv3pE_17|exact_418|nta#C#1_6|lv5pE_14|nta#C_6|nta#A_11|lv3p_159|lv3p#1_17|nta#T#2_12|nta#T#1_322|mv_2|exactNucVar_119|lv3pT_142|lv5p#1_14|lv3p#-2_4|lv3p#-1_138|nta#T_334|total_1063
			hsa-miR-16-5p	hsa-mir-16-2	1036	18	69.207	271.735	5p	lv3p#-1_71|nta#C#1_2|lv5p_8|nta#C_2|nta#A_9|lv3pT_71|exact_676|lv5p#-7_4|lv3p#1_43|lv5p#-6_4|nta#A#1_9|lv5pT_8|total_1036|lv3p_114|exactNucVar_227|lv3pE_43
			hsa-miR-16-5p	hsa-mir-16-1	1036	18	69.207	271.735	5p	lv3p#-1_71|nta#C#1_2|lv5p_8|nta#C_2|nta#A_9|lv3pT_71|exact_676|lv5p#-7_4|lv3p#1_43|lv5p#-6_4|nta#A#1_9|lv5pT_8|total_1036|lv3p_114|exactNucVar_227|lv3pE_43
			hsa-miR-21-3p	hsa-mir-21	1033	15	69.0066	270.948	3p	lv5p_10|lv5p#-1_3|lv3pE_25|exact_922|lv5pE_7|nta#G_2|nta#G#1_2|lv3p_27|lv3p#2_13|lv3p#1_12|nta#T#1_5|mv_10|exactNucVar_57|lv5p#3_3|lv5p#2_4|lv3pT_2|lv3p#-2_2|lv5pT_3|nta#T_5|total_1033
			hsa-miR-486-3p	hsa-mir-486-2	1021	20	68.205	267.8	3p	nta#A#1_8|lv5p_14|lv3pE_2|exact_418|nta#C#1_6|lv5pE_14|nta#C_6|lv3p_144|nta#A_8|lv3p#1_2|nta#T#1_310|mv_2|exactNucVar_119|lv3pT_142|lv5p#1_14|lv3p#-2_4|lv3p#-1_138|nta#T_310|total_1021
			hsa-miR-769-5p	hsa-mir-769	965	16	64.4641	253.112	5p	nta#A#1_2|lv5p_22|lv3pE_4|exact_564|lv5pE_22|nta#A_2|lv3p_45|nta#UA_4|lv3p#2_4|nta#T#4_2|nta#T#3_3|nta#T#2_34|nta#T#1_135|mlv3p_6|exactNucVar_152|lv3pT_41|lv5p#1_22|lv3p#-1_41|mlv3p#2_6|nta#T_174|total_965
			hsa-miR-181a-2-3p	hsa-mir-181a-2	911	14	60.8568	238.948	3p	lv5p#-2_2|nta#A#1_4|lv5p_9|lv3pE_106|exact_716|lv5pE_7|lv3p_121|nta#A_4|lv3p#2_2|lv3p#1_104|nta#T#1_11|mv_2|exactNucVar_48|lv3pT_15|lv5p#1_7|lv3p#-1_15|lv5pT_2|nta#T_11|total_911
			hsa-miR-23b-3p	hsa-mir-23b	894	37	59.7211	234.489	3p	lv5p_2|nta#A#1_29|lv5p#-1_2|nta#C#5_3|lv3pE_2|nta#C#3_11|exact_82|nta#C#2_19|nta#C#1_9|nta#C_42|lv3p_89|nta#A_29|lv3p#1_2|nta#T#3_2|nta#T#2_6|nta#T#1_610|exactNucVar_32|lv3p#-5_4|lv3pT_87|lv3p#-2_50|lv3p#-1_33|lv5pT_2|nta#T_618|total_894
			hsa-miR-1301-3p	hsa-mir-1301	841	35	56.1806	220.588	3p	lv5p_6|nta#A#1_2|lv5p#-1_6|lv3pE_171|exact_103|nta#C#1_10|nta#G_3|nta#C_10|nta#G#1_3|lv3p_371|nta#A_2|lv3p#1_171|nta#T#3_4|nta#T#2_18|nta#T#1_247|mv_77|lv3p#-6_2|lv3p#-4_7|lv3p#-3_31|lv3pT_200|lv3p#-2_60|lv3p#-1_100|lv5pT_6|nta#T_269|total_841
			hsa-miR-223-3p	hsa-mir-223	835	45	55.7798	219.014	3p	nta#A#1_16|lv5p_18|lv5p#-1_11|lv3pE_139|exact_217|nta#C#1_55|lv5pE_7|nta#G_10|nta#C_55|nta#G#1_10|nta#A_16|lv3p_243|lv3p#2_3|lv3p#1_136|nta#T#3_2|nta#T#2_59|nta#T#1_177|mlv3p_5|mv_19|exactNucVar_14|lv3p#-3_3|lv3pT_104|lv5p#1_7|lv3p#-2_4|lv3p#-1_97|lv5pT_11|mlv3p#2_5|nta#T_238|total_835
			hsa-miR-382-5p	hsa-mir-382	832	14	55.5794	218.227	5p	lv3p#-1_7|lv5p_75|nta#A_2|lv3pT_13|nta#T_15|exact_662|nta#A#1_2|lv5pT_75|total_832|nta#T#1_15|lv5p#-2_2|lv5p#-1_73|lv3p_13|mv_15|exactNucVar_50|lv3p#-2_6
			hsa-miR-23a-3p	hsa-mir-23a	786	35	52.5065	206.162	3p	nta#A#1_5|lv5p_4|nta#C#3_11|lv3pE_209|exact_351|nta#C#1_30|lv5pE_4|nta#C_41|nta#A_5|lv3p_232|lv3p#3_2|lv3p#2_36|lv3p#1_171|nta#T#2_2|nta#T#1_36|mlv3p_6|mv_8|exactNucVar_101|lv3p#-3_4|lv3pT_23|lv5p#1_4|lv3p#-2_8|lv3p#-1_11|mlv3p#3_2|mlv3p#2_4|nta#T_38|total_786
			hsa-miR-654-5p	hsa-mir-654	754	25	50.3688	197.768	5p	lv5p_2|nta#A#1_8|lv3pE_218|exact_326|nta#C#1_28|nta#G_2|nta#C_28|nta#G#1_2|lv3p_229|nta#A_14|lv3p#1_218|nta#T#3_3|nta#T#2_3|nta#T#1_53|mv_23|exactNucVar_71|lv3pT_11|lv3p#-2_3|lv3p#-1_8|lv5pT_2|nta#T_59|lv5p#-3_2|total_754|nta#A#2_6
			hsa-miR-17-5p	hsa-mir-17	731	24	48.8324	191.736	5p	lv5p_2|nta#A#1_15|lv5p#-1_2|lv3pE_358|exact_235|lv3p_391|nta#A_20|lv3p#1_358|nta#T#2_4|nta#T#1_19|mv_5|exactNucVar_55|lv3p#-3_3|lv3pT_33|lv3p#-2_22|lv3p#-1_8|lv5pT_2|nta#T_23|total_731|nta#A#2_5
			hsa-miR-342-3p	hsa-mir-342	731	26	48.8324	191.736	3p	nta#A#1_6|lv3pE_444|exact_48|nta#C#1_3|nta#G_11|nta#C_3|nta#G#1_11|lv3p_454|nta#A_6|lv3p#2_46|lv3p#1_398|nta#T#2_2|nta#T#1_177|mv_21|exactNucVar_9|lv3pT_10|lv3p#-1_10|nta#T_179|total_731
			hsa-miR-27a-3p	hsa-mir-27a	712	24	47.5631	186.752	3p	nta#A#1_5|lv5p_4|exact_509|lv5pE_4|nta#G_2|nta#G#1_2|lv3p_98|nta#A_11|nta#T#5_2|nta#T#3_5|nta#T#2_7|nta#T#1_66|exactNucVar_8|lv3p#-4_2|lv3p#-3_19|lv3pT_98|lv5p#1_4|lv3p#-2_10|lv3p#-1_67|nta#T_80|nta#A#3_2|total_712|nta#A#2_4
			hsa-miR-23a-5p	hsa-mir-23a	700	22	46.7615	183.605	5p	lv3p#-1_49|lv5p#1_29|lv5p_29|lv3pT_55|lv5pE_29|nta#T_271|exact_212|nta#T#4_4|nta#T#3_19|total_700|nta#T#2_67|nta#T#1_181|lv3p_55|lv3p#-3_2|exactNucVar_49|mv_84|lv3p#-2_4
			hsa-miR-1249-3p	hsa-mir-1249	688	32	45.9599	180.457	3p	nta#A#1_16|exact_225|nta#C#1_37|nta#G_4|nta#C_37|nta#G#1_4|lv3p_206|nta#A_20|nta#UA_2|nta#T#3_3|nta#T#2_14|nta#T#1_167|mv_5|exactNucVar_7|lv3p#-3_28|lv3pT_206|lv3p#-2_71|lv3p#-1_107|nta#T_184|total_688|nta#A#2_4
			hsa-miR-92b-3p	hsa-mir-92b	680	58	45.4255	178.359	3p	nta#A#1_70|lv5p_10|lv5p#-1_5|exact_244|nta#C#1_3|lv5pE_5|nta#G_7|nta#C_3|nta#G#1_7|lv3p_77|nta#A_84|nta#UA_2|nta#T#4_4|nta#T#3_13|nta#T#2_36|nta#T#1_184|mv_6|exactNucVar_12|lv3p#-3_3|lv3pT_77|lv5p#1_5|lv3p#-2_26|lv3p#-1_48|lv5pT_5|nta#T_237|nta#A#3_2|nta#A#2_12|total_680
			hsa-miR-130a-3p	hsa-mir-130a	672	19	44.8911	176.26	3p	nta#A#1_23|lv3pE_101|exact_99|nta#C#1_9|nta#G_6|nta#C_9|nta#G#1_6|lv3p_516|nta#A_23|lv3p#1_101|nta#T#1_2|mv_4|exactNucVar_13|lv3pT_415|lv3p#-2_241|lv3p#-1_174|nta#T_2|total_672
			hsa-miR-20a-5p	hsa-mir-20a	647	23	43.221	169.703	5p	nta#A#1_55|lv3pE_205|exact_262|nta#G_2|nta#G#1_2|lv3p_239|nta#A_70|lv3p#1_205|nta#T#1_13|mlv3p_2|exactNucVar_59|lv3p#-3_2|lv3pT_34|lv3p#-2_14|lv3p#-1_18|mlv3p#3_2|nta#T_13|total_647|nta#A#2_15
			hsa-miR-181c-3p	hsa-mir-181c	645	12	43.0874	169.178	3p	lv5p_24|nta#A_5|nta#T_167|exact_5|nta#A#1_5|nta#T#2_3|total_645|lv5pT_24|nta#T#1_164|lv5p#-1_24|mv_444
			hsa-miR-30e-5p	hsa-mir-30e	632	23	42.219	165.769	5p	nta#A#1_2|exact_2|lv3pE_513|nta#G_4|nta#G#1_4|lv3p_523|nta#A_2|lv3p#2_500|lv3p#1_13|nta#T#1_48|mv_46|mlv3p_5|exactNucVar_2|lv3p#-6_6|lv3p#-4_2|lv3p#-3_2|lv3pT_10|mlv3p#2_5|nta#T_48|total_632
			hsa-miR-192-5p	hsa-mir-192	618	23	41.2837	162.097	5p	nta#A#1_4|lv5p_7|lv5p#-1_7|lv3pE_14|exact_318|nta#C#1_2|nta#C_2|nta#A_4|lv3p_20|lv3p#1_14|nta#T#2_4|nta#T#1_68|mv_91|exactNucVar_104|lv3pT_6|lv3p#-1_6|lv5pT_7|nta#T_72|total_618
			hsa-miR-2110	hsa-mir-2110	616	33	41.1501	161.572	5p	nta#A#1_33|lv3pE_166|exact_17|nta#G_4|nta#G#1_4|lv3p_182|nta#A_38|lv3p#2_69|lv3p#1_97|nta#T#3_3|nta#T#2_27|nta#T#1_342|exactNucVar_3|lv3pT_16|lv3p#-2_2|lv3p#-1_14|nta#T_372|total_616|nta#A#2_5
			hsa-miR-146b-3p	hsa-mir-146b	600	27	40.0813	157.375	3p	nta#A#1_59|lv5p_127|exact_132|nta#C#1_4|lv5pE_127|nta#C_4|lv3p_147|nta#A_61|nta#T#2_20|nta#T#1_47|mv_62|lv3p#-4_3|lv3p#-3_5|lv3pT_147|lv5p#1_127|lv3p#-2_16|lv3p#-1_123|nta#T_67|nta#A#2_2|total_600
			hsa-miR-320c	hsa-mir-320c-2	596	50	39.8141	156.326	3p	nta#A#1_77|lv5p_7|lv5p#-1_5|lv3pE_16|exact_103|nta#C#1_14|lv5pE_2|nta#G_6|nta#C_14|nta#G#1_6|lv3p_93|nta#A_160|lv3p#3_4|lv3p#2_10|lv3p#1_2|nta#T#4_2|nta#T#3_14|nta#T#2_29|nta#T#1_128|mv_5|mlv3p_31|exactNucVar_4|lv3p#-3_5|lv3pT_77|lv5p#1_2|lv3p#-2_27|lv3p#-1_45|lv5pT_5|mlv3p#2_31|nta#T_173|nta#A#3_20|total_596|nta#A#2_63
			hsa-miR-589-5p	hsa-mir-589	593	15	39.6137	155.539	5p	lv3p#-1_164|nta#A_20|lv3pT_178|nta#T_20|exact_4|lv3p#2_49|lv3p#1_322|nta#A#1_20|nta#T#2_6|total_593|nta#T#1_14|lv3p_549|lv3pE_371|lv3p#-2_14
			hsa-miR-760	hsa-mir-760	579	28	38.6785	151.867	3p	nta#A#1_20|lv5p_5|lv3pE_41|exact_8|lv5pE_5|lv3p_49|nta#A_24|lv3p#2_6|nta#T#4_7|lv3p#1_35|nta#T#3_21|nta#T#2_27|nta#T#1_428|mv_10|lv3pT_8|lv5p#1_5|lv3p#-2_2|lv3p#-1_6|nta#T_483|nta#A#2_4|total_579
			hsa-miR-185-3p	hsa-mir-185	562	23	37.5428	147.408	3p	nta#A#1_27|exact_6|nta#G_4|nta#G#1_4|lv3p_292|nta#A_36|nta#T#4_2|nta#T#3_9|nta#T#2_54|nta#T#1_134|mv_22|mlv3p_3|lv3pT_292|lv3p#-2_12|lv3p#-1_280|mlv3p#2_3|nta#T_199|total_562|nta#A#2_9
			hsa-miR-500a-3p	hsa-mir-500a	541	28	36.14	141.9	3p	nta#A#1_35|lv3pE_257|exact_7|nta#C#1_12|nta#G_3|nta#C_12|nta#G#1_3|lv3p_257|nta#A_38|lv3p#1_257|nta#T#3_3|nta#T#2_27|nta#T#1_173|mlv3p_2|mv_16|exactNucVar_3|mlv3p#3_2|nta#T_203|nta#A#2_3|total_541
			hsa-miR-320c	hsa-mir-320c-1	512	41	34.2027	134.294	3p	nta#A#1_69|lv5p_7|lv5p#-1_5|lv3pE_5|exact_103|nta#C#1_14|lv5pE_2|nta#G_8|nta#C_14|nta#G#2_2|nta#G#1_6|lv3p_82|nta#A_140|lv3p#2_3|lv3p#1_2|nta#T#4_2|nta#T#3_14|nta#T#2_26|nta#T#1_107|mv_5|exactNucVar_4|lv3p#-3_5|lv3pT_77|lv5p#1_2|lv3p#-2_27|lv3p#-1_45|lv5pT_5|nta#T_149|total_512|nta#A#2_71
			hsa-miR-487b-3p	hsa-mir-487b	502	19	33.5347	131.671	3p	lv3p#-1_76|lv5p_5|nta#A_4|lv3pT_76|exact_247|lv3p#2_2|lv3p#1_56|nta#A#1_4|lv5pT_5|total_502|lv5p#-2_2|lv5p#-1_3|lv3p_134|mv_38|exactNucVar_74|lv3pE_58
			hsa-miR-10401-3p	hsa-mir-10401	495	26	33.0671	129.835	3p	lv5p#2_3|nta#C#1_3|lv5p#1_61|nta#C_3|lv5p_64|nta#A_17|lv5pE_64|nta#T_194|nta#A#1_17|total_495|nta#T#1_194|mv_217
			hsa-miR-10401-3p	hsa-mir-10401	495	26	33.0671	129.835	3p	lv5p#2_3|nta#C#1_3|lv5p#1_61|nta#C_3|lv5p_64|nta#A_17|lv5pE_64|nta#T_194|nta#A#1_17|total_495|nta#T#1_194|mv_217
			hsa-miR-10401-3p	hsa-mir-10401	495	26	33.0671	129.835	3p	lv5p#2_3|nta#C#1_3|lv5p#1_61|nta#C_3|lv5p_64|nta#A_17|lv5pE_64|nta#T_194|nta#A#1_17|total_495|nta#T#1_194|mv_217
			hsa-miR-10401-3p	hsa-mir-10401	495	26	33.0671	129.835	3p	lv5p#2_3|nta#C#1_3|lv5p#1_61|nta#C_3|lv5p_64|nta#A_17|lv5pE_64|nta#T_194|nta#A#1_17|total_495|nta#T#1_194|mv_217
			hsa-miR-10401-3p	hsa-mir-10401	495	26	33.0671	129.835	3p	lv5p#2_3|nta#C#1_3|lv5p#1_61|nta#C_3|lv5p_64|nta#A_17|lv5pE_64|nta#T_194|nta#A#1_17|total_495|nta#T#1_194|mv_217
			hsa-miR-10401-3p	hsa-mir-10401	495	26	33.0671	129.835	3p	lv5p#2_3|nta#C#1_3|lv5p#1_61|nta#C_3|lv5p_64|nta#A_17|lv5pE_64|nta#T_194|nta#A#1_17|total_495|nta#T#1_194|mv_217
			hsa-miR-10401-3p	hsa-mir-10401	495	26	33.0671	129.835	3p	lv5p#2_3|nta#C#1_3|lv5p#1_61|nta#C_3|lv5p_64|nta#A_17|lv5pE_64|nta#T_194|nta#A#1_17|total_495|nta#T#1_194|mv_217
			hsa-miR-10401-3p	hsa-mir-10401	495	26	33.0671	129.835	3p	lv5p#2_3|nta#C#1_3|lv5p#1_61|nta#C_3|lv5p_64|nta#A_17|lv5pE_64|nta#T_194|nta#A#1_17|total_495|nta#T#1_194|mv_217
			hsa-miR-12136	hsa-mir-12136	494	22	33.0003	129.572	5p	lv5p_4|nta#A#1_2|lv5p#-1_4|lv3pE_83|exact_117|nta#C#1_7|nta#C_7|nta#A_2|lv3p_334|lv3p#5_7|lv3p#4_2|lv3p#3_32|lv3p#2_4|lv3p#1_38|mv_5|mlv3p_10|exactNucVar_15|lv3p#-3_59|lv3pT_251|lv3p#-2_28|lv3p#-1_164|mlv3p#5_5|lv5pT_4|mlv3p#3_5|total_494
			hsa-miR-12136	hsa-mir-12136	494	22	33.0003	129.572	5p	lv5p_4|nta#A#1_2|lv5p#-1_4|lv3pE_83|exact_117|nta#C#1_7|nta#C_7|nta#A_2|lv3p_334|lv3p#5_7|lv3p#4_2|lv3p#3_32|lv3p#2_4|lv3p#1_38|mv_5|mlv3p_10|exactNucVar_15|lv3p#-3_59|lv3pT_251|lv3p#-2_28|lv3p#-1_164|mlv3p#5_5|lv5pT_4|mlv3p#3_5|total_494
			hsa-miR-185-5p	hsa-mir-185	481	16	32.1318	126.163	5p	nta#A#1_12|lv3pE_41|exact_291|nta#C#1_43|nta#G_2|nta#C_43|nta#G#1_2|lv3p_93|nta#A_12|lv3p#1_41|nta#T#2_8|nta#T#1_22|exactNucVar_10|lv3p#-3_2|lv3pT_52|lv3p#-2_17|lv3p#-1_33|nta#T_30|total_481
			hsa-miR-1304-3p	hsa-mir-1304	480	39	32.065	125.9	3p	nta#A#1_20|lv5p_6|lv5p#-1_4|lv3pE_46|exact_124|lv5pE_2|lv3p_109|nta#A_26|lv3p#1_46|nta#T#2_17|nta#T#1_24|mv_90|exactNucVar_84|lv3p#-3_4|lv3pT_63|lv5p#1_2|lv3p#-2_17|lv3p#-1_42|lv5pT_4|nta#T_41|nta#A#2_6|total_480
			hsa-miR-4687-5p	hsa-mir-4687	450	23	30.061	118.031	5p	lv5p_2|nta#A#1_7|lv5p#-1_2|exact_134|nta#C#1_26|nta#C_26|lv3p_209|nta#A_9|nta#T#2_7|nta#T#1_55|mv_4|mlv3p_2|exactNucVar_2|lv3p#-4_2|lv3p#-3_6|lv3pT_209|lv3p#-2_62|lv3p#-1_139|lv5pT_2|mlv3p#2_2|nta#T_62|total_450|nta#A#2_2
			hsa-miR-199a-5p	hsa-mir-199a-1	442	11	29.5266	115.933	5p	lv3p#-1_19|nta#A_2|lv3pT_27|nta#T_115|exact_285|lv3p#1_7|nta#A#1_2|lv3p#-8_2|total_442|nta#T#1_115|lv3p#-5_2|lv3p_34|lv3p#-3_4|exactNucVar_6|lv3pE_7
			hsa-miR-199a-5p	hsa-mir-199a-2	442	11	29.5266	115.933	5p	lv3p#-1_19|nta#A_2|lv3pT_27|nta#T_115|exact_285|lv3p#1_7|nta#A#1_2|lv3p#-8_2|total_442|nta#T#1_115|lv3p#-5_2|lv3p_34|lv3p#-3_4|exactNucVar_6|lv3pE_7
			hsa-miR-485-3p	hsa-mir-485	399	11	26.6541	104.655	3p	lv3p#-1_3|nta#C#1_3|nta#C_3|nta#A_4|lv3pT_5|exact_362|lv3p#2_2|nta#A#2_2|lv3p#1_2|nta#A#1_2|total_399|lv3p_9|nta#G#1_2|lv3pE_4|exactNucVar_19|lv3p#-2_2|nta#G_2
			hsa-miR-361-3p	hsa-mir-361	398	16	26.5873	104.392	3p	lv3p#-1_35|nta#A_9|lv3pT_38|nta#T_26|lv3p#3_15|exact_35|lv3p#2_30|lv3p#1_158|nta#A#1_9|total_398|nta#T#1_26|lv3p_241|mv_85|exactNucVar_2|lv3pE_203|lv3p#-2_3
			hsa-miR-210-3p	hsa-mir-210	395	33	26.3869	103.605	3p	nta#A#1_6|lv5p_13|lv3pE_75|exact_120|nta#C#1_18|lv5pE_13|nta#G_2|nta#C_18|nta#G#1_2|nta#A_8|lv3p_109|lv3p#1_75|nta#T#2_14|nta#T#1_67|mlv3p_2|mv_6|exactNucVar_36|lv3p#-3_2|lv3pT_34|lv5p#1_13|lv3p#-2_16|lv3p#-1_16|mlv3p#3_2|nta#T_81|nta#A#2_2|total_395
			hsa-miR-342-5p	hsa-mir-342	372	30	24.8504	97.5727	5p	nta#A#1_18|lv3pE_156|exact_5|nta#C#2_3|nta#C_3|lv3p_159|nta#A_18|lv3p#5_34|lv3p#4_5|lv3p#3_13|lv3p#2_82|lv3p#1_22|nta#T#2_8|nta#T#1_68|mv_111|lv3pT_3|lv3p#-1_3|nta#T_76|total_372
			hsa-miR-532-5p	hsa-mir-532	368	18	24.5832	96.5235	5p	lv3p#-1_11|lv5p_19|nta#A_15|lv3pT_13|nta#T_17|exact_236|nta#A#2_2|lv3p#1_49|nta#A#1_13|lv5pT_19|total_368|nta#T#1_17|lv5p#-1_19|lv3p_62|exactNucVar_19|lv3pE_49|lv3p#-2_2
			hsa-miR-664a-5p	hsa-mir-664a	366	21	24.4496	95.9989	5p	lv3p#-1_43|nta#C#1_15|lv5p_2|nta#C_15|nta#A_4|lv3pT_213|nta#T_7|exact_2|nta#A#1_4|lv5pT_2|total_366|nta#T#1_7|lv5p#-1_2|lv3p_213|lv3p#-3_3|mv_123|lv3p#-2_167
			hsa-miR-152-3p	hsa-mir-152	341	21	22.7795	89.4416	3p	nta#A_82|mlv3p_2|nta#T_160|exact_20|nta#A#2_17|lv3p#1_77|mlv3p#3_2|nta#T#4_4|nta#A#1_65|nta#T#3_8|nta#T#2_12|total_341|nta#T#1_136|lv3p_77|lv3pE_77
			hsa-miR-155-5p	hsa-mir-155	330	21	22.0447	86.5564	5p	lv5p_2|nta#A#1_39|lv5p#-1_2|lv3pE_27|exact_40|nta#C#1_2|nta#C_2|lv3p_196|nta#A_41|lv3p#1_27|nta#T#2_2|nta#T#1_10|mlv3p_2|exactNucVar_35|lv3p#-3_3|lv3pT_169|lv3p#-2_21|lv3p#-1_145|lv5pT_2|mlv3p#3_2|nta#T_12|nta#A#2_2|total_330
			hsa-miR-1273h-3p	hsa-mir-1273h	330	21	22.0447	86.5564	3p	lv5p_11|nta#A#1_16|lv5p#-1_11|lv3pE_58|exact_141|nta#G_3|nta#G#1_3|lv3p_84|nta#A_18|nta#UA_7|lv3p#2_10|lv3p#1_48|nta#T#1_29|mv_39|mlv3p_5|lv3pT_26|lv3p#-1_26|lv5pT_11|mlv3p#2_5|nta#T_29|nta#A#2_2|total_330
			hsa-miR-128-3p	hsa-mir-128-1	329	10	21.9779	86.2941	3p	lv3p#-1_37|nta#A_5|lv3pT_45|mlv3p_7|lv3p#3_2|exact_173|lv3p#2_7|lv3p#1_88|nta#A#1_5|mlv3p#2_7|total_329|lv3p_142|exactNucVar_2|lv3pE_97|lv3p#-2_8
			hsa-miR-1843	hsa-mir-1843	329	14	21.9779	86.2941	5p	lv5p#1_38|lv5p_38|nta#A_3|lv5pE_38|nta#T_11|exact_19|lv3p#2_64|lv3p#1_79|nta#A#1_3|nta#T#2_4|total_329|nta#T#1_7|lv3p_143|lv3pE_143|mv_115
			hsa-miR-150-5p	hsa-mir-150	310	21	20.7087	81.3106	5p	nta#A#1_58|lv5p_2|lv3pE_2|exact_127|lv5pE_2|nta#G_9|nta#G#1_9|lv3p_34|nta#A_60|lv3p#1_2|nta#T#1_33|mv_11|exactNucVar_34|lv5p#2_2|lv3pT_32|lv3p#-2_7|lv3p#-1_25|nta#T_33|nta#A#2_2|total_310
			hsa-miR-431-5p	hsa-mir-431	307	6	20.5083	80.5237	5p	lv3p#-1_264|lv3pT_275|exact_26|lv3p#2_2|total_307|lv3p_277|exactNucVar_4|lv3pE_2|lv3p#-2_11
			hsa-miR-377-5p	hsa-mir-377	301	10	20.1075	78.9499	5p	lv3p#-1_42|lv3pT_45|nta#T_8|exact_177|lv3p#1_24|total_301|nta#T#1_8|lv3p_69|exactNucVar_47|lv3pE_24|lv3p#-2_3
			hsa-miR-339-5p	hsa-mir-339	296	14	19.7734	77.6385	5p	lv3p#-1_10|nta#A_8|lv3pT_149|nta#T_27|exact_86|lv3p#2_2|lv3p#1_24|nta#A#1_8|nta#T#2_3|total_296|nta#T#1_24|lv3p_175|lv3p#-4_3|lv3p#-3_83|lv3pE_26|lv3p#-2_53
			hsa-miR-196b-5p	hsa-mir-196b	295	13	19.7066	77.3762	5p	lv3p#-1_6|nta#A_3|lv3pT_6|nta#T_168|exact_91|lv3p#2_5|lv3p#1_18|nta#A#1_3|nta#T#3_2|nta#T#2_3|total_295|nta#T#1_163|lv3p_29|exactNucVar_2|nta#G#1_2|lv3pE_23|nta#G_2
			hsa-miR-625-5p	hsa-mir-625	279	10	18.6378	73.1795	5p	nta#T_2|lv3p#3_8|exact_21|lv3p#2_4|lv3p#1_240|total_279|nta#T#1_2|lv3p_252|exactNucVar_4|lv3pE_252
			hsa-miR-223-5p	hsa-mir-223	277	20	18.5042	72.6549	5p	nta#C#2_2|lv3p#-1_5|nta#C#1_7|nta#C_9|lv3pT_5|lv3p#5_8|nta#T_39|lv3p#4_40|exact_6|lv3p#3_83|lv3p#2_77|lv3p#1_10|nta#T#2_2|total_277|nta#T#1_37|lv3p_223|lv3pE_218
			hsa-miR-101-3p	hsa-mir-101-2	276	21	18.4374	72.3926	3p	nta#A#1_12|lv5p_76|lv3pE_47|exact_19|nta#C#1_14|lv5pE_76|nta#C_14|lv3p_52|nta#A_14|lv3p#1_47|nta#T#2_3|nta#T#1_17|mv_78|exactNucVar_3|lv3pT_5|lv5p#1_76|lv3p#-1_5|nta#T_20|nta#A#2_2|total_276
			hsa-miR-101-3p	hsa-mir-101-1	274	20	18.3038	71.8681	3p	nta#A#1_12|lv5p_76|lv3pE_47|exact_19|nta#C#1_14|lv5pE_76|nta#C_14|lv3p_52|nta#A_12|lv3p#1_47|nta#T#2_3|nta#T#1_17|mv_78|exactNucVar_3|lv3pT_5|lv5p#1_76|lv3p#-1_5|nta#T_20|total_274
			hsa-miR-145-5p	hsa-mir-145	270	8	18.0366	70.8189	5p	lv3p#-1_3|lv3pT_3|nta#T_21|exact_192|lv3p#2_2|lv3p#1_42|nta#T#2_3|total_270|nta#T#1_18|lv3p_47|nta#G#1_2|exactNucVar_8|lv3pE_44|nta#G_2
			hsa-miR-130b-3p	hsa-mir-130b	268	18	17.903	70.2943	3p	lv3p#-1_41|nta#C#1_2|lv5p_3|nta#C_2|nta#A_17|lv3pT_85|nta#T_90|exact_59|nta#A#1_17|lv5pT_3|total_268|nta#T#1_90|lv5p#-1_3|lv3p_85|exactNucVar_2|mv_10|lv3p#-2_44
			hsa-miR-28-5p	hsa-mir-28	266	10	17.7694	69.7697	5p	lv3p#-1_46|lv5p#1_2|lv5p_2|nta#A_24|lv3pT_53|lv5pE_2|nta#T_2|exact_171|lv3p#1_6|nta#A#1_24|total_266|nta#T#1_2|lv3p_59|exactNucVar_5|lv3pE_6|mv_3|lv3p#-2_7
			hsa-miR-181c-5p	hsa-mir-181c	264	14	17.6358	69.2451	5p	lv3p#-1_56|nta#A_2|lv3pT_56|nta#T_3|exact_77|lv3p#2_29|lv3p#1_87|nta#A#1_2|total_264|nta#T#1_3|lv3p_172|exactNucVar_10|lv3pE_116
			hsa-miR-339-3p	hsa-mir-339	262	20	17.5022	68.7206	3p	lv3p#-1_35|lv5p_32|lv3pT_56|nta#T_50|exact_80|lv3p#1_2|lv5pT_32|nta#T#2_10|total_262|nta#T#1_40|lv5p#-2_22|lv5p#-1_10|lv3p_58|lv3pE_2|exactNucVar_40|mv_2|lv3p#-2_21
			hsa-miR-361-5p	hsa-mir-361	259	11	17.3018	67.9337	5p	lv3p#-1_8|nta#C#1_2|nta#C_2|nta#A_13|lv3pT_14|nta#T_20|exact_180|lv3p#1_26|nta#A#1_13|total_259|nta#T#1_20|lv3p_40|exactNucVar_4|lv3pE_26|lv3p#-2_6
			hsa-miR-629-5p	hsa-mir-629	255	9	17.0346	66.8845	5p	nta#C#2_3|lv3p#-1_7|nta#C_3|nta#A_2|lv3pT_7|lv3p#3_2|exact_86|lv3p#2_12|lv3p#1_124|nta#A#1_2|total_255|lv3p_145|exactNucVar_19|lv3pE_138
			hsa-miR-6721-5p	hsa-mir-6721	251	21	16.7673	65.8353	5p	lv3p#-1_14|nta#A_11|lv3pT_14|nta#T_16|lv3p#3_9|exact_35|lv3p#2_6|lv3p#1_143|nta#A#1_11|nta#T#2_2|total_251|nta#T#1_14|lv3p_172|exactNucVar_13|lv3pE_158|mv_4
			hsa-miR-664b-5p	hsa-mir-664b	251	17	16.7673	65.8353	5p	lv3p#-1_180|nta#A_2|lv3pT_193|nta#T_37|exact_14|lv3p#2_2|lv3p#1_3|nta#A#1_2|nta#T#2_5|total_251|nta#T#1_32|lv3p_198|lv3pE_5|lv3p#-2_13
			hsa-miR-148a-5p	hsa-mir-148a	249	5	16.6337	65.3108	5p	exact_179|total_249|exactNucVar_70
			hsa-miR-7706	hsa-mir-7706	245	7	16.3665	64.2616	3p	lv3p#-1_46|nta#A_2|lv3pT_46|nta#T_76|exact_109|nta#A#2_2|total_245|nta#T#1_76|lv3p_46|nta#G#1_2|exactNucVar_10|nta#G_2
			hsa-miR-370-3p	hsa-mir-370	228	17	15.2309	59.8026	3p	nta#A#1_28|lv3pE_6|exact_92|nta#C#1_2|nta#C_2|lv3p_28|nta#A_32|lv3p#2_6|nta#T#3_3|nta#T#2_7|nta#T#1_54|mv_8|mlv3p_2|lv3p#-4_6|lv3pT_22|lv3p#-2_2|lv3p#-1_14|mlv3p#2_2|nta#T_64|nta#A#3_4|total_228
			hsa-miR-1307-5p	hsa-mir-1307	227	9	15.1641	59.5403	5p	lv3pT_28|nta#T_18|lv3p#3_2|exact_126|lv3p#2_29|lv3p#1_22|total_227|nta#T#1_18|lv3p_81|lv3p#-4_25|exactNucVar_2|lv3p#-3_3|lv3pE_53
			hsa-miR-128-3p	hsa-mir-128-2	225	5	15.0305	59.0157	3p	lv3p#-1_37|nta#A_5|lv3pT_45|exact_173|nta#A#1_5|total_225|lv3p_45|exactNucVar_2|lv3p#-2_8
			hsa-miR-15b-5p	hsa-mir-15b	223	11	14.8969	58.4912	5p	lv3p#-1_56|nta#C#1_24|nta#C_24|lv3pT_67|nta#T_4|exact_113|total_223|nta#T#1_4|lv3p_67|lv3p#-4_5|nta#G#1_3|lv3p#-3_6|exactNucVar_12|nta#G_3
			hsa-miR-493-3p	hsa-mir-493	223	7	14.8969	58.4912	3p	nta#A_8|nta#T_59|exact_154|nta#A#1_8|nta#T#3_5|total_223|nta#T#2_4|nta#T#1_50|nta#G#1_2|nta#G_2
			hsa-miR-363-3p	hsa-mir-363	218	14	14.5629	57.1797	3p	lv3p#-1_132|lv5p_2|lv3pT_177|nta#T_17|exact_3|lv3p#1_7|lv5pT_2|nta#T#2_3|total_218|nta#T#1_14|lv5p#-1_2|lv3p_184|mv_12|lv3pE_7|lv3p#-2_45
			hsa-miR-30e-3p	hsa-mir-30e	215	11	14.3625	56.3928	3p	lv3p#-1_8|nta#A_4|lv3pT_12|nta#T_78|exact_85|nta#A#1_4|nta#T#2_10|total_215|nta#T#1_68|lv3p_12|exactNucVar_36|lv3p#-2_4
			hsa-miR-324-3p	hsa-mir-324	205	26	13.6944	53.7699	3p	nta#C#1_4|nta#C_4|lv5p_44|nta#A_22|nta#T_112|nta#A#2_2|nta#A#1_20|nta#T#3_6|total_205|nta#T#2_22|lv5pT_44|lv5p#-3_14|nta#T#1_84|lv5p#-1_30|mv_23
			hsa-miR-25-5p	hsa-mir-25	202	10	13.494	52.983	5p	nta#A_5|nta#T_7|exact_7|lv3p#2_152|lv3p#1_31|nta#A#1_5|total_202|nta#T#1_7|lv3p_183|lv3pE_183
			hsa-miR-5189-5p	hsa-mir-5189	202	23	13.494	52.983	5p	lv5p#-2_14|nta#A#1_16|lv5p_14|exact_4|nta#C#1_2|nta#C_2|lv3p_109|nta#A_16|nta#T#3_2|nta#T#2_2|nta#T#1_44|mv_9|lv3p#-4_3|lv3p#-3_87|lv3pT_109|lv3p#-2_15|lv3p#-1_4|lv5pT_14|nta#T_48|total_202
			hsa-miR-501-3p	hsa-mir-501	190	14	12.6924	49.8355	3p	lv3p#-1_6|lv5p_2|nta#A_2|lv3pT_6|nta#T_60|exact_68|lv3p#2_13|lv3p#1_35|lv5p#-6_2|nta#A#1_2|lv5pT_2|nta#T#2_5|total_190|nta#T#1_55|lv3p_54|exactNucVar_4|lv3pE_48
			hsa-miR-410-3p	hsa-mir-410	182	6	12.158	47.7372	3p	lv3p#-1_8|lv5p_3|lv3pT_10|exact_161|lv5pT_3|total_182|lv5p#-2_3|lv3p_10|exactNucVar_8|lv3p#-3_2
			hsa-miR-1908-3p	hsa-mir-1908	181	17	12.0912	47.4749	3p	nta#C#1_9|nta#C_9|nta#A_46|nta#T_78|exact_48|nta#A#3_2|nta#T#4_4|nta#A#1_44|nta#T#3_10|total_181|nta#T#2_16|nta#T#1_48
			hsa-miR-7977	hsa-mir-7977	178	9	11.8908	46.688	5p	lv3p#-1_12|lv5p_51|lv3pT_12|nta#T_2|lv3p#4_2|lv3p#2_3|lv3p#1_3|lv5pT_51|total_178|nta#T#1_2|lv5p#-2_38|lv5p#-1_13|lv3p_20|mv_2|exactNucVar_103|lv3pE_8
			hsa-miR-338-5p	hsa-mir-338	173	6	11.5568	45.3765	5p	mv_2|nta#A_2|lv3p#-1_169|nta#A#1_2|total_173|lv3p_169|lv3pT_169
			hsa-miR-505-3p	hsa-mir-505	173	15	11.5568	45.3765	3p	lv5p_3|nta#A_2|nta#T_20|exact_8|lv3p#2_77|lv3p#1_15|nta#A#1_2|lv5pT_3|nta#T#2_3|total_173|nta#T#1_17|lv5p#-1_3|lv3p_92|mv_48|lv3pE_92
			hsa-miR-323b-3p	hsa-mir-323b	172	3	11.49	45.1143	3p	lv3p#-2_3|exact_2|lv3p#-1_167|total_172|lv3p_170|lv3pT_170
			hsa-miR-139-5p	hsa-mir-139	172	4	11.49	45.1143	5p	lv3p#-2_8|lv3p#-1_27|exact_131|total_172|nta#T#1_6|lv3p_35|nta#T_6|lv3pT_35
			hsa-miR-345-5p	hsa-mir-345	166	9	11.0892	43.5405	5p	lv3p#-1_87|nta#A_6|lv3pT_91|nta#T_36|exact_31|lv3p#1_2|nta#T#4_3|nta#A#1_6|nta#T#2_6|total_166|nta#T#1_27|lv3p_93|lv3pE_2|lv3p#-2_4
			hsa-miR-30a-5p	hsa-mir-30a	165	9	11.0224	43.2782	5p	lv3p#-1_2|lv3pT_10|mlv3p_3|nta#T_3|lv3p#2_146|lv3p#1_3|mlv3p#2_3|total_165|nta#T#1_3|lv3p_159|lv3pE_149|lv3p#-2_8
			hsa-miR-142-3p	hsa-mir-142	163	18	10.8888	42.7536	3p	lv5p_28|lv5p#-1_28|lv3pE_2|exact_26|nta#C#1_5|nta#G_5|nta#C_5|nta#G#1_5|lv3p_20|lv3p#1_2|nta#T#1_12|mv_62|exactNucVar_5|lv3pT_18|lv3p#-1_18|lv5pT_28|nta#T_12|total_163
			hsa-miR-19b-3p	hsa-mir-19b-2	162	11	10.822	42.4913	3p	exact_13|lv3p#-1_124|total_162|exactNucVar_8|nta#T#1_17|lv3p_124|nta#T_17|lv3pT_124
			hsa-miR-99b-3p	hsa-mir-99b	162	22	10.822	42.4913	3p	lv3p#-1_9|nta#A_24|lv3pT_9|mlv3p_3|nta#T_84|exact_12|nta#A#3_2|lv3p#1_30|mlv3p#3_3|nta#A#1_22|nta#T#3_5|total_162|nta#T#2_31|nta#T#1_48|lv3p_39|lv3pE_30
			hsa-miR-19b-3p	hsa-mir-19b-1	162	11	10.822	42.4913	3p	exact_13|lv3p#-1_124|total_162|exactNucVar_8|nta#T#1_17|lv3p_124|nta#T_17|lv3pT_124
			hsa-miR-485-5p	hsa-mir-485	158	7	10.5547	41.4422	5p	nta#T_7|exact_89|lv3p#2_4|lv3p#1_40|total_158|nta#T#1_7|lv3p_44|exactNucVar_18|lv3pE_44
			hsa-miR-10527-5p	hsa-mir-10527	157	9	10.4879	41.1799	5p	lv3p#-1_3|lv3pT_3|exact_31|lv3p#2_2|lv3p#1_108|total_157|lv3p_113|exactNucVar_13|lv3pE_110
			hsa-miR-324-5p	hsa-mir-324	157	10	10.4879	41.1799	5p	lv5p#-2_2|nta#A#1_10|lv5p_2|lv3pE_56|exact_60|nta#G_3|nta#G#1_3|lv3p_68|nta#A_10|lv3p#1_56|nta#T#1_14|lv3p#-7_2|lv3p#-3_3|lv3pT_12|lv3p#-1_7|lv5pT_2|nta#T_14|total_157
			hsa-miR-939-5p	hsa-mir-939	151	9	10.0871	39.6061	5p	lv3p#-1_7|nta#C#1_3|nta#C_3|nta#A_44|lv3pT_7|nta#T_73|exact_20|lv3p#1_4|nta#A#1_44|nta#T#2_2|total_151|nta#T#1_71|lv3p_11|lv3pE_4
			hsa-miR-181a-3p	hsa-mir-181a-1	146	6	9.75312	38.2947	3p	lv3p#-1_6|lv3pT_8|nta#T_20|exact_116|total_146|nta#T#1_20|lv3p_8|lv3p#-3_2|exactNucVar_2
			hsa-miR-6511b-3p	hsa-mir-6511b-1	145	17	9.68631	38.0324	3p	lv3p#-1_58|nta#C#1_4|nta#C_4|lv3pT_63|nta#T_48|exact_16|lv3p#1_11|nta#T#3_2|nta#T#2_7|total_145|nta#T#1_39|lv3p_74|mv_3|lv3pE_11|lv3p#-2_5
			hsa-miR-6511b-3p	hsa-mir-6511b-1	145	17	9.68631	38.0324	3p	lv3p#-1_58|nta#C#1_4|nta#C_4|lv3pT_63|nta#T_48|exact_16|lv3p#1_11|nta#T#3_2|nta#T#2_7|total_145|nta#T#1_39|lv3p_74|mv_3|lv3pE_11|lv3p#-2_5
			hsa-miR-6734-5p	hsa-mir-6734	141	22	9.41911	36.9832	5p	lv3p#-1_17|lv5p#1_6|lv5p_28|lv3pT_17|lv5pE_6|nta#T_32|exact_29|lv3p#1_7|lv5pT_22|nta#T#2_4|total_141|nta#T#1_28|lv5p#-1_22|lv3p_24|exactNucVar_4|lv3pE_7|mv_24
			hsa-miR-139-3p	hsa-mir-139	132	7	8.81789	34.6226	3p	lv3p#-1_6|lv5p#2_3|lv5p#1_2|lv5p_8|lv3pT_6|lv5pE_5|nta#T_7|exact_111|lv5pT_3|nta#T#2_2|total_132|nta#T#1_5|lv5p#-1_3|lv3p_6
			hsa-miR-539-5p	hsa-mir-539	131	5	8.75108	34.3603	5p	nta#A_3|nta#T_17|exact_33|lv3p#1_76|nta#A#1_3|total_131|nta#T#1_17|lv3p_76|mv_2|lv3pE_76
			hsa-miR-3188	hsa-mir-3188	129	12	8.61748	33.8357	3p	lv3p#-1_6|nta#C#1_5|nta#C_5|nta#A_44|lv3pT_6|mlv3p_2|nta#T_56|exact_16|nta#A#2_6|nta#A#1_38|mlv3p#2_2|nta#T#2_7|total_129|nta#T#1_49|lv3p_6
			hsa-miR-6511a-3p	hsa-mir-6511a-4	128	8	8.55068	33.5734	3p	nta#C#1_2|nta#C_2|nta#T_12|exact_54|lv3p#2_29|lv3p#1_31|nta#T#3_2|total_128|nta#T#1_10|lv3p_60|lv3pE_60
			hsa-miR-6511a-3p	hsa-mir-6511a-1	128	8	8.55068	33.5734	3p	nta#C#1_2|nta#C_2|nta#T_12|exact_54|lv3p#2_29|lv3p#1_31|nta#T#3_2|total_128|nta#T#1_10|lv3p_60|lv3pE_60
			hsa-miR-6511a-3p	hsa-mir-6511a-4	128	8	8.55068	33.5734	3p	nta#C#1_2|nta#C_2|nta#T_12|exact_54|lv3p#2_29|lv3p#1_31|nta#T#3_2|total_128|nta#T#1_10|lv3p_60|lv3pE_60
			hsa-miR-6511a-3p	hsa-mir-6511a-3	128	8	8.55068	33.5734	3p	nta#C#1_2|nta#C_2|nta#T_12|exact_54|lv3p#2_29|lv3p#1_31|nta#T#3_2|total_128|nta#T#1_10|lv3p_60|lv3pE_60
			hsa-miR-330-3p	hsa-mir-330	128	21	8.55068	33.5734	3p	lv3p#-1_3|lv5p_4|nta#A_4|lv3pT_5|nta#T_66|exact_12|nta#A#1_4|lv5pT_4|total_128|nta#T#1_66|lv5p#-1_4|lv3p_5|mv_34|exactNucVar_3|lv3p#-2_2
			hsa-miR-6511a-3p	hsa-mir-6511a-4	128	8	8.55068	33.5734	3p	nta#C#1_2|nta#C_2|nta#T_12|exact_54|lv3p#2_29|lv3p#1_31|nta#T#3_2|total_128|nta#T#1_10|lv3p_60|lv3pE_60
			hsa-miR-6511a-3p	hsa-mir-6511a-4	128	8	8.55068	33.5734	3p	nta#C#1_2|nta#C_2|nta#T_12|exact_54|lv3p#2_29|lv3p#1_31|nta#T#3_2|total_128|nta#T#1_10|lv3p_60|lv3pE_60
			hsa-miR-6511a-3p	hsa-mir-6511a-1	128	8	8.55068	33.5734	3p	nta#C#1_2|nta#C_2|nta#T_12|exact_54|lv3p#2_29|lv3p#1_31|nta#T#3_2|total_128|nta#T#1_10|lv3p_60|lv3pE_60
			hsa-miR-6511a-3p	hsa-mir-6511a-3	128	8	8.55068	33.5734	3p	nta#C#1_2|nta#C_2|nta#T_12|exact_54|lv3p#2_29|lv3p#1_31|nta#T#3_2|total_128|nta#T#1_10|lv3p_60|lv3pE_60
			hsa-miR-6511a-3p	hsa-mir-6511a-1	128	8	8.55068	33.5734	3p	nta#C#1_2|nta#C_2|nta#T_12|exact_54|lv3p#2_29|lv3p#1_31|nta#T#3_2|total_128|nta#T#1_10|lv3p_60|lv3pE_60
			hsa-miR-6511a-3p	hsa-mir-6511a-2	128	8	8.55068	33.5734	3p	nta#C#1_2|nta#C_2|nta#T_12|exact_54|lv3p#2_29|lv3p#1_31|nta#T#3_2|total_128|nta#T#1_10|lv3p_60|lv3pE_60
			hsa-miR-6511a-3p	hsa-mir-6511a-2	128	8	8.55068	33.5734	3p	nta#C#1_2|nta#C_2|nta#T_12|exact_54|lv3p#2_29|lv3p#1_31|nta#T#3_2|total_128|nta#T#1_10|lv3p_60|lv3pE_60
			hsa-miR-6511a-3p	hsa-mir-6511a-1	128	8	8.55068	33.5734	3p	nta#C#1_2|nta#C_2|nta#T_12|exact_54|lv3p#2_29|lv3p#1_31|nta#T#3_2|total_128|nta#T#1_10|lv3p_60|lv3pE_60
			hsa-miR-6511a-3p	hsa-mir-6511a-3	128	8	8.55068	33.5734	3p	nta#C#1_2|nta#C_2|nta#T_12|exact_54|lv3p#2_29|lv3p#1_31|nta#T#3_2|total_128|nta#T#1_10|lv3p_60|lv3pE_60
			hsa-miR-6511a-3p	hsa-mir-6511a-2	128	8	8.55068	33.5734	3p	nta#C#1_2|nta#C_2|nta#T_12|exact_54|lv3p#2_29|lv3p#1_31|nta#T#3_2|total_128|nta#T#1_10|lv3p_60|lv3pE_60
			hsa-miR-6511a-3p	hsa-mir-6511a-2	128	8	8.55068	33.5734	3p	nta#C#1_2|nta#C_2|nta#T_12|exact_54|lv3p#2_29|lv3p#1_31|nta#T#3_2|total_128|nta#T#1_10|lv3p_60|lv3pE_60
			hsa-miR-6511a-3p	hsa-mir-6511a-3	128	8	8.55068	33.5734	3p	nta#C#1_2|nta#C_2|nta#T_12|exact_54|lv3p#2_29|lv3p#1_31|nta#T#3_2|total_128|nta#T#1_10|lv3p_60|lv3pE_60
			hsa-miR-4750-5p	hsa-mir-4750	127	11	8.48388	33.3111	5p	nta#T_114|exact_3|lv3p#1_6|nta#T#3_7|total_127|nta#T#2_7|nta#T#1_100|lv3p_6|nta#G#1_4|lv3pE_6|nta#G_4
			hsa-miR-128-1-5p	hsa-mir-128-1	125	7	8.35027	32.7865	5p	lv3p#-1_9|nta#A_7|lv3pT_45|nta#T_8|exact_65|nta#A#1_7|nta#T#2_2|total_125|nta#T#1_6|lv3p_45|lv3p#-2_36
			hsa-miR-5187-5p	hsa-mir-5187	124	12	8.28347	32.5242	5p	lv3p#-1_6|nta#C#1_13|lv5p#1_17|nta#C_13|lv5p_17|nta#A_2|lv3pT_6|lv5pE_17|nta#T_5|exact_62|lv3p#1_3|nta#A#1_2|total_124|nta#T#1_5|lv3p_9|lv3pE_3|exactNucVar_16
			hsa-miR-15a-5p	hsa-mir-15a	121	8	8.08306	31.7374	5p	lv3p#-2_19|exact_15|lv3p#-1_82|total_121|exactNucVar_5|lv3p_101|lv3pT_101
			hsa-miR-10b-5p	hsa-mir-10b	120	12	8.01626	31.4751	5p	lv3p#-1_82|lv5p_9|nta#A_11|lv3pT_91|exact_3|nta#A#1_11|lv5pT_9|total_120|lv5p#-1_9|lv3p#-5_3|lv3p_91|mv_6|lv3p#-3_2|lv3p#-2_4
			hsa-miR-340-5p	hsa-mir-340	118	4	7.88266	30.9505	5p	mv_2|lv3p#-2_2|lv3p#-1_29|exact_85|total_118|lv3p_31|lv3pT_31
			hsa-miR-1306-5p	hsa-mir-1306	115	8	7.68225	30.1636	5p	lv3p#-1_61|nta#A_6|lv3pT_61|nta#T_13|exact_33|lv3p#2_2|nta#A#2_2|nta#A#1_4|nta#T#2_4|total_115|nta#T#1_9|lv3p_63|lv3pE_2
			hsa-miR-4435	hsa-mir-4435-1	112	8	7.48184	29.3767	5p	lv5p#1_2|lv5p_2|nta#A_9|lv5pE_2|nta#T_25|exact_69|lv3p#1_5|nta#A#1_9|nta#T#2_2|total_112|nta#T#1_23|lv3p_5|exactNucVar_2|lv3pE_5
			hsa-miR-4435	hsa-mir-4435-1	112	8	7.48184	29.3767	5p	lv5p#1_2|lv5p_2|nta#A_9|lv5pE_2|nta#T_25|exact_69|lv3p#1_5|nta#A#1_9|nta#T#2_2|total_112|nta#T#1_23|lv3p_5|exactNucVar_2|lv3pE_5
			hsa-miR-4435	hsa-mir-4435-2	112	8	7.48184	29.3767	5p	lv5p#1_2|lv5p_2|nta#A_9|lv5pE_2|nta#T_25|exact_69|lv3p#1_5|nta#A#1_9|nta#T#2_2|total_112|nta#T#1_23|lv3p_5|exactNucVar_2|lv3pE_5
			hsa-miR-431-3p	hsa-mir-431	112	17	7.48184	29.3767	3p	lv3p#-1_6|lv5p#2_16|lv5p_22|lv3pT_6|lv5pE_22|nta#T_19|exact_21|nta#UA_2|nta#T#3_2|nta#T#2_7|total_112|nta#T#1_10|lv3p_6|mv_44|lv5p#3_6
			hsa-miR-4435	hsa-mir-4435-2	112	8	7.48184	29.3767	5p	lv5p#1_2|lv5p_2|nta#A_9|lv5pE_2|nta#T_25|exact_69|lv3p#1_5|nta#A#1_9|nta#T#2_2|total_112|nta#T#1_23|lv3p_5|exactNucVar_2|lv3pE_5
			hsa-miR-1538	hsa-mir-1538	111	8	7.41504	29.1144	3p	lv3p#-1_35|nta#A_2|lv3pT_42|nta#T_20|exact_45|nta#A#1_2|nta#T#2_5|total_111|nta#T#1_15|lv3p_42|exactNucVar_2|lv3p#-2_7
			hsa-miR-1343-3p	hsa-mir-1343	111	9	7.41504	29.1144	3p	lv3p#-1_17|lv5p#1_4|lv5p_4|nta#A_3|lv3pT_17|lv5pE_4|nta#T_8|exact_52|lv3p#1_25|nta#A#1_3|nta#T#2_2|total_111|nta#T#1_6|lv3p_42|lv3pE_25|mv_2
			hsa-miR-6511b-3p	hsa-mir-6511b-2	110	12	7.34824	28.8521	3p	lv3p#-1_58|nta#C#1_4|nta#C_4|lv3pT_63|nta#T_13|exact_16|lv3p#1_11|nta#T#3_2|total_110|nta#T#1_11|lv3p_74|mv_3|lv3pE_11|lv3p#-2_5
			hsa-miR-6511b-3p	hsa-mir-6511b-2	110	12	7.34824	28.8521	3p	lv3p#-1_58|nta#C#1_4|nta#C_4|lv3pT_63|nta#T_13|exact_16|lv3p#1_11|nta#T#3_2|total_110|nta#T#1_11|lv3p_74|mv_3|lv3pE_11|lv3p#-2_5
			hsa-miR-379-5p	hsa-mir-379	109	7	7.28144	28.5898	5p	nta#A_3|nta#T_15|exact_62|lv3p#1_9|nta#A#1_3|total_109|nta#T#1_15|lv3p_9|exactNucVar_20|lv3pE_9
			hsa-miR-4485-3p	hsa-mir-4485	108	22	7.21463	28.3276	3p	nta#A_4|lv3pT_19|nta#A#1_4|total_108|lv3p#-5_3|lv3p_19|lv3p#-4_10|lv3p#-3_6|mv_85
			hsa-miR-27b-5p	hsa-mir-27b	108	6	7.21463	28.3276	5p	mlv3p_4|lv3p#3_20|exact_59|lv3p#2_22|lv3p#1_3|mlv3p#3_2|mlv3p#2_2|total_108|lv3p_45|lv3pE_45
			hsa-miR-26a-1-3p	hsa-mir-26a-1	104	2	6.94743	27.2784	3p	exact_99|total_104|nta#T#1_5|nta#T_5
			hsa-miR-26b-3p	hsa-mir-26b	104	4	6.94743	27.2784	3p	lv3pE_77|exact_9|nta#T#2_3|total_104|nta#T#1_15|lv3p_77|nta#T_18|lv3p#1_77
			hsa-miR-1306-3p	hsa-mir-1306	104	10	6.94743	27.2784	3p	nta#A_4|nta#T_77|lv3p#3_10|lv3p#2_7|nta#A#1_4|nta#T#2_6|total_104|nta#T#1_71|lv3p_17|lv3pE_17|mv_6
			hsa-miR-6810-5p	hsa-mir-6810	100	13	6.68022	26.2292	5p	lv5p#1_3|lv5p_3|lv5pE_3|nta#T_32|lv3p#3_13|lv3p#2_38|lv3p#1_7|nta#T#2_2|total_100|nta#T#1_30|lv3p_58|mv_7|lv3pE_58
			hsa-miR-130b-5p	hsa-mir-130b	99	4	6.61341	25.9669	5p	lv3pE_81|lv3p#-1_2|exact_16|total_99|lv3p_83|lv3pT_2|lv3p#1_81
			hsa-miR-10399-3p	hsa-mir-10399	99	12	6.61341	25.9669	3p	lv5p#1_4|lv5p_6|nta#A_2|lv5pE_4|nta#T_69|nta#A#1_2|lv5pT_2|total_99|nta#T#1_69|lv5p#-1_2|mv_22
			hsa-miR-1296-5p	hsa-mir-1296	96	12	6.41301	25.1801	5p	nta#A_5|mlv3p_9|nta#T_4|exact_47|lv3p#2_6|nta#A#2_3|lv3p#1_21|nta#A#1_2|mlv3p#3_7|mlv3p#2_2|total_96|nta#T#1_4|lv3p_27|mv_2|exactNucVar_2|lv3pE_27
			hsa-miR-224-5p	hsa-mir-224	96	6	6.41301	25.1801	5p	lv5p_58|nta#A_2|nta#T_2|nta#A#1_2|total_96|lv5pT_58|nta#T#1_2|lv5p#-1_58|mv_34
			hsa-miR-381-3p	hsa-mir-381	95	5	6.34621	24.9178	3p	mv_2|lv5p_2|lv5p#1_2|exact_75|lv5pE_2|total_95|exactNucVar_16
			hsa-miR-3679-5p	hsa-mir-3679	93	13	6.2126	24.3932	5p	lv3p#-1_2|nta#A_14|lv3pT_30|mlv3p_4|nta#T_27|exact_18|nta#A#1_14|mlv3p#2_4|nta#T#2_3|total_93|nta#T#1_24|lv3p_30|lv3p#-4_2|lv3p#-3_2|lv3p#-2_24
			hsa-miR-29a-3p	hsa-mir-29a	93	8	6.2126	24.3932	3p	lv3p#-1_37|nta#C#1_4|lv5p#1_7|nta#C_4|lv5p_7|lv3pT_41|lv5pE_7|exact_25|total_93|lv3p_41|nta#G#1_2|mv_14|lv3p#-2_4|nta#G_2
			hsa-miR-190b-5p	hsa-mir-190b	90	4	6.0122	23.6063	5p	lv3pE_9|nta#A_7|exact_55|nta#A#1_7|total_90|lv3p_9|exactNucVar_19|lv3p#1_9
			hsa-miR-874-3p	hsa-mir-874	90	9	6.0122	23.6063	3p	nta#C#2_2|nta#C#1_2|nta#C_4|nta#T_8|exact_11|lv3p#2_40|lv3p#1_27|total_90|nta#T#2_3|nta#T#1_5|lv3p_67|lv3pE_67
			hsa-miR-374b-5p	hsa-mir-374b	90	6	6.0122	23.6063	5p	lv3pE_31|lv3p#-1_28|exact_27|total_90|exactNucVar_4|lv3p_59|lv3pT_28|lv3p#1_31
			hsa-miR-320d	hsa-mir-320d-1	85	15	5.67818	22.2948	3p	nta#A#1_7|exact_2|lv3pE_7|lv3p_39|nta#A_9|lv3p#1_7|nta#T#2_3|nta#T#1_12|mv_7|mlv3p_13|lv3pT_32|lv3p#-2_5|lv3p#-1_27|mlv3p#4_3|mlv3p#3_4|mlv3p#2_6|nta#T_15|nta#A#2_2|total_85
			hsa-miR-191-3p	hsa-mir-191	85	11	5.67818	22.2948	3p	lv3p#-1_2|nta#C#1_2|nta#C_2|lv5p_25|lv3pT_2|nta#T_12|exact_9|lv3p#1_8|nta#T#2_5|lv5pT_25|total_85|nta#T#1_7|lv5p#-1_25|lv3p_10|mv_27|lv3pE_8
			hsa-miR-493-5p	hsa-mir-493	81	4	5.41098	21.2457	5p	lv3p#-1_8|exact_60|total_81|nta#T#1_4|lv3p_8|exactNucVar_9|nta#T_4|lv3pT_8
			hsa-miR-148b-5p	hsa-mir-148b	79	6	5.27737	20.7211	5p	lv5p_6|mv_50|lv3pE_23|lv5p#1_6|lv5pE_6|total_79|lv3p_23|lv3p#1_23
			hsa-miR-1468-5p	hsa-mir-1468	77	5	5.14377	20.1965	5p	nta#C#1_11|nta#C_11|nta#A_2|nta#T_2|exact_4|lv3p#1_58|nta#A#1_2|total_77|nta#T#1_2|lv3p_58|lv3pE_58
			hsa-miR-6741-3p	hsa-mir-6741	77	5	5.14377	20.1965	3p	lv3pT_7|nta#T_3|exact_65|total_77|nta#T#1_3|lv3p_7|exactNucVar_2|lv3p#-3_3|lv3p#-2_4
			hsa-miR-7849-3p	hsa-mir-7849	76	12	5.07696	19.9342	3p	lv5p_3|lv3pE_42|exact_12|lv5pE_3|lv3p_45|lv3p#3_6|lv3p#2_33|lv3p#1_3|nta#T#2_2|nta#T#1_5|mv_2|mlv3p_2|exactNucVar_5|lv3pT_3|lv5p#1_3|lv3p#-1_3|mlv3p#4_2|nta#T_7|total_76
			hsa-miR-30c-1-3p	hsa-mir-30c-1	75	6	5.01016	19.6719	3p	lv3p#-1_25|lv3pT_30|nta#T_2|exact_38|lv3p#1_3|total_75|nta#T#1_2|lv3p_33|exactNucVar_2|lv3pE_3|lv3p#-2_5
			hsa-miR-133a-3p	hsa-mir-133a-2	75	8	5.01016	19.6719	3p	lv5p_6|nta#A_3|nta#T_6|exact_5|lv3p#1_36|nta#A#1_3|nta#T#2_2|lv5pT_6|total_75|nta#T#1_4|lv5p#-1_6|lv3p_36|mv_19|lv3pE_36
			hsa-miR-133a-3p	hsa-mir-133a-1	75	8	5.01016	19.6719	3p	lv5p_6|nta#A_3|nta#T_6|exact_5|lv3p#1_36|nta#A#1_3|nta#T#2_2|lv5pT_6|total_75|nta#T#1_4|lv5p#-1_6|lv3p_36|mv_19|lv3pE_36
			hsa-miR-6837-3p	hsa-mir-6837	75	5	5.01016	19.6719	3p	lv3p#-2_3|exact_44|total_75|lv3p_3|exactNucVar_28|lv3pT_3
			hsa-miR-654-3p	hsa-mir-654	73	7	4.87656	19.1473	3p	mv_24|lv3p#-2_23|exact_2|lv3p#-1_24|total_73|lv3p_47|lv3pT_47
			hsa-miR-1229-3p	hsa-mir-1229	73	11	4.87656	19.1473	3p	lv3p#-1_6|lv5p#2_2|lv5p#1_5|lv5p_7|lv3pT_6|lv5pE_7|nta#T_20|exact_25|total_73|nta#T#2_2|nta#T#1_18|lv3p_6|exactNucVar_6|mv_9
			hsa-miR-4286	hsa-mir-4286	72	3	4.80976	18.885	5p	mv_7|mlv3p_3|lv3pE_62|total_72|lv3p_62|mlv3p#2_3|lv3p#2_62
			hsa-miR-335-3p	hsa-mir-335	71	8	4.74295	18.6227	3p	lv3p#-1_11|lv5p#1_14|lv5p_14|nta#A_2|lv3pT_11|lv5pE_14|nta#T_5|exact_34|nta#A#3_2|total_71|nta#T#1_5|lv3p_11|exactNucVar_3|mv_2
			hsa-miR-122-5p	hsa-mir-122	67	5	4.47575	17.5736	5p	lv3pE_2|exact_27|lv3p#-1_31|total_67|exactNucVar_7|lv3p_33|lv3pT_31|lv3p#1_2
			hsa-miR-18a-5p	hsa-mir-18a	66	8	4.40894	17.3113	5p	lv3p#-1_3|nta#C#1_2|nta#C_2|nta#A_4|lv3pT_18|nta#T_2|exact_29|lv3p#1_11|nta#A#1_4|total_66|nta#T#1_2|lv3p_29|lv3pE_11|lv3p#-2_15
			hsa-miR-193a-5p	hsa-mir-193a	65	11	4.34214	17.049	5p	lv3p#-1_13|nta#A_7|lv3pT_26|nta#T_15|exact_15|nta#A#3_4|nta#A#2_3|total_65|nta#T#1_15|lv3p_26|exactNucVar_2|lv3p#-2_13
			hsa-miR-3138	hsa-mir-3138	63	12	4.20854	16.5244	3p	lv5p_2|nta#A_3|nta#T_22|exact_4|nta#A#1_3|lv5p#-5_2|lv5pT_2|total_63|nta#T#2_7|nta#T#1_15|mv_32
			hsa-miR-150-3p	hsa-mir-150	63	10	4.20854	16.5244	3p	lv3p#-1_4|nta#C#2_7|nta#C_7|nta#A_5|lv3pT_36|nta#T_15|nta#A#2_2|nta#A#1_3|total_63|nta#T#1_15|lv3p_36|lv3p#-3_2|lv3p#-2_30
			hsa-miR-320d	hsa-mir-320d-2	62	11	4.14173	16.2621	3p	nta#A#1_7|exact_2|lv3pE_2|nta#G_3|nta#G#2_3|lv3p_34|nta#A_9|lv3p#1_2|nta#T#1_9|mv_3|mlv3p_2|lv3pT_32|lv3p#-2_5|lv3p#-1_27|mlv3p#4_2|nta#T_9|total_62|nta#A#2_2
			hsa-miR-221-5p	hsa-mir-221	61	9	4.07493	15.9998	5p	nta#A_2|nta#T_7|lv3p#4_40|lv3p#3_7|lv3p#1_5|nta#A#1_2|total_61|nta#T#1_7|lv3p_52|lv3pE_52
			hsa-miR-29c-5p	hsa-mir-29c	61	12	4.07493	15.9998	5p	lv3p#-1_13|lv3pT_13|lv3p#5_2|nta#T_7|lv3p#3_2|exact_4|lv3p#2_6|total_61|nta#T#1_7|lv3p_23|mv_27|lv3pE_10
			hsa-miR-421	hsa-mir-421	60	10	4.00813	15.7375	3p	lv3p#-1_24|lv5p_4|lv3pT_26|nta#T_9|exact_13|lv5pT_4|total_60|nta#T#1_9|lv5p#-1_4|lv3p_26|mv_8|lv3p#-2_2
			hsa-miR-210-5p	hsa-mir-210	59	9	3.94133	15.4752	5p	lv3p#-1_11|nta#A_2|lv3pT_11|nta#T_12|exact_17|lv3p#1_14|nta#A#1_2|total_59|nta#T#1_12|lv3p_25|exactNucVar_3|lv3pE_14
			hsa-miR-6842-3p	hsa-mir-6842	58	3	3.87453	15.2129	3p	lv3p#-2_7|lv3p#-1_5|exact_46|total_58|lv3p_12|lv3pT_12
			hsa-miR-4645-3p	hsa-mir-4645	56	6	3.74092	14.6884	3p	lv5p#2_24|lv5p#1_5|lv5p_29|nta#A_5|lv5pE_29|exact_3|nta#A#1_5|total_56|mv_19
			hsa-miR-7848-3p	hsa-mir-7848	56	6	3.74092	14.6884	3p	lv5p_2|lv3pT_7|nta#T_23|exact_24|lv5pT_2|total_56|nta#T#1_23|lv5p#-1_2|lv3p_7|lv3p#-3_3|lv3p#-2_4
			hsa-miR-30a-3p	hsa-mir-30a	55	9	3.67412	14.4261	3p	lv3p#-1_2|lv3pT_2|nta#T_15|exact_25|total_55|nta#T#1_15|lv3p_2|mv_6|exactNucVar_7
			hsa-miR-628-3p	hsa-mir-628	55	6	3.67412	14.4261	3p	lv5p#1_3|lv5p_3|mlv3p_3|lv5pE_3|nta#T_6|exact_4|lv3p#2_37|lv3p#1_2|mlv3p#2_3|total_55|nta#T#1_6|lv3p_39|lv3pE_39
			hsa-miR-4443	hsa-mir-4443	53	8	3.54051	13.9015	5p	lv3p#-1_8|mlv5p#1_4|lv3pT_22|mlv3p_2|exact_10|mlv5p_4|mlv3p#1_2|total_53|lv3p_22|mv_15|lv3p#-2_14
			hsa-miR-125b-5p	hsa-mir-125b-1	53	7	3.54051	13.9015	5p	lv3p#-1_10|nta#C#1_6|nta#C_6|nta#A_3|lv3pT_12|nta#T_3|exact_26|lv3p#1_3|nta#A#1_3|total_53|nta#T#1_3|lv3p_15|lv3pE_3|lv3p#-2_2
			hsa-miR-766-5p	hsa-mir-766	52	9	3.47371	13.6392	5p	lv3p#-1_8|nta#A_3|lv3pT_8|mlv3p_2|nta#T_11|exact_4|mlv3p#5_2|lv3p#2_8|lv3p#1_16|nta#A#1_3|total_52|nta#T#1_11|lv3p_32|lv3pE_24
			hsa-miR-125b-5p	hsa-mir-125b-2	50	6	3.34011	13.1146	5p	lv3p#-1_10|nta#C#1_6|nta#C_6|nta#A_3|lv3pT_12|nta#T_3|exact_26|nta#A#1_3|total_50|nta#T#1_3|lv3p_12|lv3p#-2_2
			hsa-miR-93-3p	hsa-mir-93	50	6	3.34011	13.1146	3p	mv_2|lv3pE_42|exact_2|total_50|nta#T#1_4|lv3p_42|nta#T_4|lv3p#1_42
			hsa-miR-532-3p	hsa-mir-532	49	6	3.27331	12.8523	3p	lv3p#-1_9|nta#C#1_7|nta#C_7|nta#A_2|lv3pT_9|nta#T_6|exact_25|nta#A#1_2|total_49|nta#T#1_6|lv3p_9
			hsa-miR-942-5p	hsa-mir-942	49	8	3.27331	12.8523	5p	lv3p#-1_2|nta#A_18|lv3pT_2|lv3p#1_3|nta#A#1_18|total_49|lv3p_5|mv_22|nta#G#1_4|lv3pE_3|nta#G_4
			hsa-miR-668-3p	hsa-mir-668	48	7	3.2065	12.59	3p	nta#C_2|lv3pT_2|nta#T_4|lv3p#1_23|total_48|nta#T#1_4|lv3p#-5_2|lv3p_25|lv3pE_23|mv_17|nta#C#3_2
			hsa-miR-340-3p	hsa-mir-340	47	4	3.1397	12.3277	3p	lv3pE_23|total_47|lv3p_23|nta#T#1_24|nta#T_24|lv3p#2_6|lv3p#1_17
			hsa-let-7b-3p	hsa-let-7b	47	4	3.1397	12.3277	3p	nta#T#3_2|total_47|nta#T#1_45|nta#T_47
			hsa-miR-34a-5p	hsa-mir-34a	46	5	3.0729	12.0654	5p	nta#A_4|nta#T_4|exact_22|lv3p#1_16|nta#A#1_4|nta#T#3_2|total_46|nta#T#1_2|lv3p_16|lv3pE_16
			hsa-miR-3605-3p	hsa-mir-3605	46	9	3.0729	12.0654	3p	lv3p#-1_2|lv5p_3|nta#A_7|lv3pT_10|nta#T_8|exact_16|nta#A#1_7|lv5pT_3|total_46|nta#T#1_8|lv5p#-1_3|lv3p_10|exactNucVar_2|lv3p#-2_8
			hsa-miR-22-5p	hsa-mir-22	45	5	3.0061	11.8031	5p	lv3p#-1_18|nta#C#1_3|nta#C_3|lv3pT_18|nta#T_4|exact_18|lv3p#1_2|total_45|nta#T#1_4|lv3p_20|lv3pE_2
			hsa-miR-6847-5p	hsa-mir-6847	44	6	2.9393	11.5409	5p	lv5p#1_7|lv5p_7|lv5pE_7|nta#T_3|exact_13|lv3p#1_15|total_44|nta#T#1_3|lv3p_15|lv3pE_15|mv_6
			hsa-miR-3928-3p	hsa-mir-3928	43	4	2.87249	11.2786	3p	lv3p#-1_2|nta#A_3|lv3pT_2|nta#T_8|exact_30|nta#A#1_3|total_43|nta#T#1_8|lv3p_2
			hsa-miR-197-5p	hsa-mir-197	42	12	2.80569	11.0163	5p	lv3p#-1_2|nta#A_2|lv3pT_16|nta#T_22|exact_2|nta#T#4_2|nta#A#1_2|nta#T#2_2|total_42|nta#T#1_18|lv3p_16|lv3p#-4_10|lv3p#-2_4
			hsa-miR-4665-5p	hsa-mir-4665	42	7	2.80569	11.0163	5p	lv3p#-1_3|nta#A_2|lv3pT_3|nta#T_12|exact_25|nta#A#1_2|total_42|nta#T#2_2|nta#T#1_10|lv3p_3
			hsa-miR-20b-5p	hsa-mir-20b	41	5	2.73889	10.754	5p	lv3pE_20|exact_16|total_41|nta#T#1_2|exactNucVar_3|lv3p_20|nta#T_2|lv3p#1_20
			hsa-miR-7704	hsa-mir-7704	39	3	2.60528	10.2294	5p	lv3p#-4_3|lv3p#-3_21|lv3p#-2_15|total_39|lv3p_39|lv3pT_39
			hsa-miR-543	hsa-mir-543	39	2	2.60528	10.2294	3p	lv3pE_16|exact_23|total_39|lv3p_16|lv3p#1_16
			hsa-miR-5010-3p	hsa-mir-5010	39	4	2.60528	10.2294	3p	lv5p_2|nta#T_34|lv3p#1_3|total_39|lv5pT_2|nta#T#1_34|lv5p#-1_2|lv3p_3|lv3pE_3
			hsa-miR-487a-5p	hsa-mir-487a	39	3	2.60528	10.2294	5p	lv3p#-2_2|exact_32|total_39|lv3p_2|nta#T#1_5|nta#T_5|lv3pT_2
			hsa-miR-3127-5p	hsa-mir-3127	39	10	2.60528	10.2294	5p	lv3p#-1_4|nta#A_2|lv3pT_6|nta#T_11|exact_14|nta#A#1_2|total_39|nta#T#1_11|lv3p_6|exactNucVar_2|mv_4|lv3p#-2_2
			hsa-miR-151b	hsa-mir-151b	39	5	2.60528	10.2294	3p	lv5p#1_2|lv5p_2|mlv3p_2|lv5pE_2|exact_8|lv3p#2_27|mlv3p#2_2|total_39|lv3p_27|lv3pE_27
			hsa-miR-5010-5p	hsa-mir-5010	38	6	2.53848	9.9671	5p	lv3p#-1_10|lv3pT_10|nta#T_3|exact_16|lv3p#1_2|total_38|nta#T#1_3|lv3p_12|lv3pE_2|exactNucVar_7
			hsa-miR-18a-3p	hsa-mir-18a	38	4	2.53848	9.9671	3p	lv3p#-1_4|exact_21|total_38|lv3p_4|nta#T#1_13|nta#T_13|lv3pT_4
			hsa-miR-6810-3p	hsa-mir-6810	37	4	2.47168	9.70481	3p	lv3p#-3_2|lv3p#-1_3|exact_26|total_37|lv3p_5|exactNucVar_6|lv3pT_5
			hsa-miR-6803-3p	hsa-mir-6803	37	4	2.47168	9.70481	3p	lv3p#-3_3|lv3p#-1_2|exact_28|total_37|lv3p_5|nta#T#1_4|nta#T_4|lv3pT_5
			hsa-miR-30b-3p	hsa-mir-30b	37	6	2.47168	9.70481	3p	lv3p#-1_10|lv3pT_13|nta#T_2|exact_20|total_37|nta#T#1_2|lv3p_13|exactNucVar_2|lv3p#-2_3
			hsa-miR-296-5p	hsa-mir-296	36	6	2.40488	9.44252	5p	nta#C#1_4|lv5p#1_4|nta#C_4|lv5p_4|nta#A_2|lv5pE_4|nta#T_3|exact_21|nta#A#1_2|total_36|nta#T#1_3|exactNucVar_2
			hsa-miR-125a-3p	hsa-mir-125a	35	5	2.33808	9.18023	3p	mv_4|lv3p#-2_5|exact_4|lv3p#-1_22|total_35|lv3p_27|lv3pT_27
			hsa-miR-6862-5p	hsa-mir-6862-2	34	9	2.27127	8.91793	5p	lv3p#-1_7|lv5p#1_2|lv5p_2|lv3pT_9|lv5pE_2|exact_7|total_34|lv3p_9|mv_16|lv3p#-2_2
			hsa-miR-6862-5p	hsa-mir-6862-1	34	9	2.27127	8.91793	5p	lv3p#-1_7|lv5p#1_2|lv5p_2|lv3pT_9|lv5pE_2|exact_7|total_34|lv3p_9|mv_16|lv3p#-2_2
			hsa-miR-6772-3p	hsa-mir-6772	34	5	2.27127	8.91793	3p	lv3pE_12|exact_6|nta#T#2_3|total_34|nta#T#1_13|lv3p_12|nta#T_16|lv3p#1_12
			hsa-miR-140-5p	hsa-mir-140	34	4	2.27127	8.91793	5p	lv3pE_3|exact_27|total_34|nta#T#1_2|exactNucVar_2|lv3p_3|nta#T_2|lv3p#2_3
			hsa-miR-6862-5p	hsa-mir-6862-2	34	9	2.27127	8.91793	5p	lv3p#-1_7|lv5p#1_2|lv5p_2|lv3pT_9|lv5pE_2|exact_7|total_34|lv3p_9|mv_16|lv3p#-2_2
			hsa-miR-6862-5p	hsa-mir-6862-1	34	9	2.27127	8.91793	5p	lv3p#-1_7|lv5p#1_2|lv5p_2|lv3pT_9|lv5pE_2|exact_7|total_34|lv3p_9|mv_16|lv3p#-2_2
			hsa-miR-3177-3p	hsa-mir-3177	34	4	2.27127	8.91793	3p	nta#A#2_2|nta#A_2|exact_22|nta#T#2_3|total_34|nta#T#1_7|nta#T_10
			hsa-miR-6813-5p	hsa-mir-6813	33	6	2.20447	8.65564	5p	lv3p#-1_8|lv5p_7|nta#A_2|lv3pT_10|nta#T_4|exact_10|nta#A#1_2|lv5pT_7|total_33|nta#T#1_4|lv5p#-1_7|lv3p_10|lv3p#-2_2
			hsa-miR-1287-5p	hsa-mir-1287	32	6	2.13767	8.39335	5p	lv3p#-1_7|lv3pT_7|nta#T_2|exact_7|lv3p#1_14|total_32|nta#T#1_2|lv3p_21|exactNucVar_2|lv3pE_14
			hsa-miR-548k	hsa-mir-548k	32	3	2.13767	8.39335	5p	lv3pE_2|exact_27|total_32|lv3p_2|exactNucVar_3|lv3p#1_2
			hsa-miR-505-5p	hsa-mir-505	32	6	2.13767	8.39335	5p	lv3pE_32|total_32|lv3p_32|lv3p#2_16|lv3p#1_16
			hsa-miR-92a-1-5p	hsa-mir-92a-1	31	6	2.07087	8.13106	5p	lv3p#-1_4|lv3pT_6|nta#T_2|exact_18|total_31|nta#T#1_2|lv3p_6|exactNucVar_5|lv3p#-2_2
			hsa-miR-1304-5p	hsa-mir-1304	31	5	2.07087	8.13106	5p	mv_28|exact_3|total_31
			hsa-miR-4746-5p	hsa-mir-4746	30	5	2.00407	7.86877	5p	lv3p#-1_3|nta#C#1_2|nta#C_2|lv3pT_3|nta#T_3|exact_18|total_30|nta#T#1_3|lv3p_3|exactNucVar_4
			hsa-miR-106a-5p	hsa-mir-106a	30	7	2.00407	7.86877	5p	lv5p_2|nta#A_3|nta#T_13|exact_7|nta#A#1_3|lv5pT_2|total_30|nta#T#1_13|lv5p#-1_2|exactNucVar_3|nta#G#1_2|nta#G_2
			hsa-miR-323a-3p	hsa-mir-323a	30	2	2.00407	7.86877	3p	lv5p_22|lv5p#1_22|exact_8|lv5pE_22|total_30
			hsa-miR-6516-5p	hsa-mir-6516	30	5	2.00407	7.86877	5p	mv_6|exact_3|lv3p#-1_19|total_30|lv3p_19|nta#T#1_2|nta#T_2|lv3pT_19
			hsa-miR-548j-5p	hsa-mir-548j	29	3	1.93726	7.60647	5p	lv5p_6|lv3pE_2|lv5p#1_6|exact_21|lv5pE_6|total_29|lv3p_2|lv3p#1_2
			hsa-miR-625-3p	hsa-mir-625	29	7	1.93726	7.60647	3p	nta#C#1_3|lv5p_2|nta#C_3|nta#A_3|nta#T_11|exact_5|lv3p#1_5|nta#A#1_3|lv5pT_2|total_29|nta#T#1_11|lv5p#-1_2|lv3p_5|lv3pE_5
			hsa-miR-454-3p	hsa-mir-454	29	7	1.93726	7.60647	3p	mlv3p_2|exact_8|lv3p#2_3|lv3p#1_9|mlv3p#3_2|total_29|lv3p_12|mv_3|exactNucVar_4|lv3pE_12
			hsa-miR-3196	hsa-mir-3196	29	2	1.93726	7.60647	5p	lv3p#-3_21|lv3p#-2_8|total_29|lv3p_29|lv3pT_29
			hsa-miR-769-3p	hsa-mir-769	29	10	1.93726	7.60647	3p	lv5p_3|nta#A_2|lv3pT_2|nta#T_18|exact_4|nta#T#5_2|nta#A#1_2|nta#T#3_2|nta#T#2_3|lv5pT_3|total_29|nta#T#1_11|lv5p#-1_3|lv3p_2|lv3p#-2_2
			hsa-miR-4654	hsa-mir-4654	29	8	1.93726	7.60647	5p	nta#A_9|nta#T_11|lv3p#2_2|nta#A#2_2|lv3p#1_7|nta#A#1_7|nta#T#3_3|total_29|nta#T#1_8|lv3p_9|lv3pE_9
			hsa-miR-411-5p	hsa-mir-411	29	2	1.93726	7.60647	5p	lv5p_25|lv5p#1_25|exact_4|lv5pE_25|total_29
			hsa-miR-6859-5p	hsa-mir-6859-4	28	4	1.87046	7.34418	5p	lv3p#-1_5|lv5p_8|lv3pT_5|nta#T_5|exact_10|lv5pT_8|total_28|nta#T#1_5|lv5p#-1_8|lv3p_5
			hsa-miR-6859-5p	hsa-mir-6859-1	28	4	1.87046	7.34418	5p	lv3p#-1_5|lv5p_8|lv3pT_5|nta#T_5|exact_10|lv5pT_8|total_28|nta#T#1_5|lv5p#-1_8|lv3p_5
			hsa-miR-6859-5p	hsa-mir-6859-4	28	4	1.87046	7.34418	5p	lv3p#-1_5|lv5p_8|lv3pT_5|nta#T_5|exact_10|lv5pT_8|total_28|nta#T#1_5|lv5p#-1_8|lv3p_5
			hsa-miR-6859-5p	hsa-mir-6859-1	28	4	1.87046	7.34418	5p	lv3p#-1_5|lv5p_8|lv3pT_5|nta#T_5|exact_10|lv5pT_8|total_28|nta#T#1_5|lv5p#-1_8|lv3p_5
			hsa-miR-6859-5p	hsa-mir-6859-2	28	4	1.87046	7.34418	5p	lv3p#-1_5|lv5p_8|lv3pT_5|nta#T_5|exact_10|lv5pT_8|total_28|nta#T#1_5|lv5p#-1_8|lv3p_5
			hsa-miR-6859-5p	hsa-mir-6859-3	28	4	1.87046	7.34418	5p	lv3p#-1_5|lv5p_8|lv3pT_5|nta#T_5|exact_10|lv5pT_8|total_28|nta#T#1_5|lv5p#-1_8|lv3p_5
			hsa-miR-6859-5p	hsa-mir-6859-2	28	4	1.87046	7.34418	5p	lv3p#-1_5|lv5p_8|lv3pT_5|nta#T_5|exact_10|lv5pT_8|total_28|nta#T#1_5|lv5p#-1_8|lv3p_5
			hsa-miR-6859-5p	hsa-mir-6859-3	28	4	1.87046	7.34418	5p	lv3p#-1_5|lv5p_8|lv3pT_5|nta#T_5|exact_10|lv5pT_8|total_28|nta#T#1_5|lv5p#-1_8|lv3p_5
			hsa-miR-6859-5p	hsa-mir-6859-1	28	4	1.87046	7.34418	5p	lv3p#-1_5|lv5p_8|lv3pT_5|nta#T_5|exact_10|lv5pT_8|total_28|nta#T#1_5|lv5p#-1_8|lv3p_5
			hsa-miR-17-3p	hsa-mir-17	28	6	1.87046	7.34418	3p	lv3p#-1_2|lv3pT_11|nta#T_12|exact_5|total_28|nta#T#1_12|lv3p_11|lv3p#-3_2|lv3p#-2_7
			hsa-miR-6859-5p	hsa-mir-6859-2	28	4	1.87046	7.34418	5p	lv3p#-1_5|lv5p_8|lv3pT_5|nta#T_5|exact_10|lv5pT_8|total_28|nta#T#1_5|lv5p#-1_8|lv3p_5
			hsa-miR-501-5p	hsa-mir-501	28	6	1.87046	7.34418	5p	lv3pE_19|lv3p#-1_4|exact_5|total_28|lv3p_23|lv3pT_4|lv3p#2_14|lv3p#1_5
			hsa-miR-6859-5p	hsa-mir-6859-4	28	4	1.87046	7.34418	5p	lv3p#-1_5|lv5p_8|lv3pT_5|nta#T_5|exact_10|lv5pT_8|total_28|nta#T#1_5|lv5p#-1_8|lv3p_5
			hsa-miR-491-5p	hsa-mir-491	28	5	1.87046	7.34418	5p	nta#A_2|exact_18|lv3p#1_3|nta#A#1_2|total_28|lv3p_3|mv_3|exactNucVar_2|lv3pE_3
			hsa-miR-6859-5p	hsa-mir-6859-3	28	4	1.87046	7.34418	5p	lv3p#-1_5|lv5p_8|lv3pT_5|nta#T_5|exact_10|lv5pT_8|total_28|nta#T#1_5|lv5p#-1_8|lv3p_5
			hsa-miR-6859-5p	hsa-mir-6859-1	28	4	1.87046	7.34418	5p	lv3p#-1_5|lv5p_8|lv3pT_5|nta#T_5|exact_10|lv5pT_8|total_28|nta#T#1_5|lv5p#-1_8|lv3p_5
			hsa-miR-6859-5p	hsa-mir-6859-3	28	4	1.87046	7.34418	5p	lv3p#-1_5|lv5p_8|lv3pT_5|nta#T_5|exact_10|lv5pT_8|total_28|nta#T#1_5|lv5p#-1_8|lv3p_5
			hsa-miR-6859-5p	hsa-mir-6859-4	28	4	1.87046	7.34418	5p	lv3p#-1_5|lv5p_8|lv3pT_5|nta#T_5|exact_10|lv5pT_8|total_28|nta#T#1_5|lv5p#-1_8|lv3p_5
			hsa-miR-6859-5p	hsa-mir-6859-2	28	4	1.87046	7.34418	5p	lv3p#-1_5|lv5p_8|lv3pT_5|nta#T_5|exact_10|lv5pT_8|total_28|nta#T#1_5|lv5p#-1_8|lv3p_5
			hsa-miR-3620-3p	hsa-mir-3620	27	4	1.80366	7.08189	3p	mv_2|lv5p_7|lv5p#2_7|exact_18|lv5pE_7|total_27
			hsa-miR-758-3p	hsa-mir-758	26	6	1.73686	6.8196	3p	lv3pE_8|exact_9|total_26|exactNucVar_2|nta#T#1_7|lv3p_8|nta#T_7|lv3p#2_8
			hsa-miR-1275	hsa-mir-1275	26	3	1.73686	6.8196	5p	lv3pE_2|lv3p#-1_2|exact_22|total_26|lv3p_4|lv3pT_2|lv3p#2_2
			hsa-miR-378a-5p	hsa-mir-378a	26	4	1.73686	6.8196	5p	nta#G#1_2|lv3p#-1_2|exact_17|total_26|lv3p_2|exactNucVar_5|lv3pT_2|nta#G_2
			hsa-miR-103a-2-5p	hsa-mir-103a-2	25	5	1.67005	6.5573	5p	nta#A_2|nta#T_2|exact_3|lv3p#1_18|nta#A#1_2|total_25|nta#T#1_2|lv3p_18|lv3pE_18
			hsa-miR-204-5p	hsa-mir-204	25	4	1.67005	6.5573	5p	lv3pE_13|exact_10|total_25|exactNucVar_2|lv3p_13|lv3p#1_13
			hsa-miR-452-5p	hsa-mir-452	25	7	1.67005	6.5573	5p	mv_6|lv3pE_15|total_25|nta#T#1_4|lv3p_15|nta#T_4|lv3p#2_7|lv3p#1_8
			hsa-miR-132-3p	hsa-mir-132	25	4	1.67005	6.5573	3p	lv5p_5|lv5pT_5|exact_12|lv5p#-1_5|total_25|exactNucVar_2|nta#T#1_6|nta#T_6
			hsa-miR-30d-3p	hsa-mir-30d	25	5	1.67005	6.5573	3p	lv5p_5|exact_9|lv3p#1_4|total_25|lv5pT_5|lv5p#-1_5|lv3p_4|mv_4|exactNucVar_3|lv3pE_4
			hsa-miR-4685-3p	hsa-mir-4685	24	4	1.60325	6.29501	3p	lv3p#-2_3|exact_13|nta#T#2_3|total_24|lv3p_3|nta#T#1_5|nta#T_8|lv3pT_3
			hsa-miR-6793-5p	hsa-mir-6793	24	8	1.60325	6.29501	5p	lv5p#1_3|lv5p_5|lv5pE_5|nta#T_5|exact_8|lv3p#1_2|total_24|nta#T#1_5|lv3p_2|lv3pE_2|nta#G#1_2|mv_2|nta#G_2|lv5p#3_2
			hsa-miR-550a-5p	hsa-mir-550a-2	24	6	1.60325	6.29501	5p	mv_4|lv3p#-2_7|lv3p#-1_6|total_24|nta#T#1_7|lv3p_13|nta#T_7|lv3pT_13
			hsa-miR-550a-5p	hsa-mir-550a-1	24	6	1.60325	6.29501	5p	mv_4|lv3p#-2_7|lv3p#-1_6|total_24|nta#T#1_7|lv3p_13|nta#T_7|lv3pT_13
			hsa-miR-4449	hsa-mir-4449	23	6	1.53645	6.03272	3p	mv_16|nta#C_2|total_23|nta#T#1_5|nta#T_5|nta#C#1_2
			hsa-miR-6772-5p	hsa-mir-6772	23	6	1.53645	6.03272	5p	lv5p#2_2|lv5p#1_7|lv5p_9|nta#A_4|lv5pE_9|nta#T_2|exact_8|nta#A#1_4|total_23|nta#T#1_2
			hsa-miR-4326	hsa-mir-4326	22	5	1.46965	5.77043	-	lv3pE_3|nta#A_5|nta#A#1_5|total_22|lv3p#4_3|lv3p_3|nta#T#1_14|nta#T_14
			hsa-miR-154-5p	hsa-mir-154	22	2	1.46965	5.77043	5p	exact_20|total_22|exactNucVar_2
			hsa-miR-4429	hsa-mir-4429	22	6	1.46965	5.77043	5p	nta#A_3|mlv3p_3|nta#T_5|lv3p#1_9|nta#A#1_3|mlv3p#3_3|nta#T#2_2|total_22|nta#T#1_3|lv3p_9|exactNucVar_2|lv3pE_9
			hsa-miR-19a-3p	hsa-mir-19a	22	3	1.46965	5.77043	3p	exact_6|lv3p#-1_16|total_22|lv3p_16|lv3pT_16
			hsa-miR-4516	hsa-mir-4516	22	4	1.46965	5.77043	5p	mv_2|lv5p_16|lv5pT_16|lv5p#-2_5|exact_4|lv5p#-1_11|total_22
			hsa-miR-2277-5p	hsa-mir-2277	21	7	1.40285	5.50814	5p	lv3p#-1_7|lv5p_2|nta#A_2|lv3pT_7|nta#T_10|nta#A#1_2|nta#T#3_3|lv5pT_2|total_21|nta#T#1_7|lv5p#-2_2|lv3p_7
			hsa-miR-136-3p	hsa-mir-136	21	1	1.40285	5.50814	3p	exact_21|total_21
			hsa-miR-889-3p	hsa-mir-889	21	3	1.40285	5.50814	3p	nta#A#2_2|nta#A_2|exact_17|total_21|exactNucVar_2
			hsa-miR-3661	hsa-mir-3661	21	4	1.40285	5.50814	5p	lv3p#-1_2|nta#A_6|lv3pT_2|nta#T_10|lv3p#1_3|nta#A#1_6|total_21|nta#T#1_10|lv3p_5|lv3pE_3
			hsa-miR-3191-3p	hsa-mir-3191	21	4	1.40285	5.50814	3p	lv3pE_2|lv3p#-1_3|total_21|lv3p_5|nta#T#1_16|nta#T_16|lv3p#2_2|lv3pT_3
			hsa-miR-330-5p	hsa-mir-330	20	5	1.33604	5.24584	5p	lv3p#-1_4|lv3pT_4|nta#T_2|exact_4|lv3p#1_10|total_20|nta#T#1_2|lv3p_14|lv3pE_10
			hsa-miR-92b-5p	hsa-mir-92b	20	3	1.33604	5.24584	5p	lv3pE_17|lv3p#-1_3|total_20|lv3p_20|lv3pT_3|lv3p#1_17
			hsa-let-7i-3p	hsa-let-7i	19	4	1.26924	4.98355	3p	lv3p#-2_5|lv3p#-1_4|exact_4|total_19|lv3p_9|exactNucVar_6|lv3pT_9
			hsa-miR-7110-5p	hsa-mir-7110	19	5	1.26924	4.98355	5p	lv5p#1_3|lv5p_3|nta#A_2|lv5pE_3|nta#T_2|lv3p#1_10|nta#A#1_2|total_19|nta#T#1_2|lv3p_10|lv3pE_10|mv_2
			hsa-miR-374a-5p	hsa-mir-374a	19	4	1.26924	4.98355	5p	lv3pE_4|lv3p#-1_15|total_19|lv3p_19|lv3pT_15|lv3p#1_4
			hsa-miR-4701-5p	hsa-mir-4701	19	7	1.26924	4.98355	5p	lv3p#-1_3|lv5p#2_3|lv5p_3|lv3pT_3|lv5pE_3|nta#T_2|exact_4|lv3p#1_2|total_19|nta#T#1_2|lv3p_5|exactNucVar_2|lv3pE_2|mv_3
			hsa-miR-127-5p	hsa-mir-127	18	4	1.20244	4.72126	5p	mv_8|lv3pE_4|exact_3|total_18|exactNucVar_3|lv3p_4|lv3p#1_4
			hsa-miR-323a-5p	hsa-mir-323a	18	3	1.20244	4.72126	5p	exact_6|lv3p#-1_8|total_18|nta#T#1_4|lv3p_8|nta#T_4|lv3pT_8
			hsa-miR-301a-3p	hsa-mir-301a	18	3	1.20244	4.72126	3p	mv_2|exact_14|total_18|exactNucVar_2
			hsa-miR-1294	hsa-mir-1294	18	1	1.20244	4.72126	5p	exact_18|total_18
			hsa-miR-376c-3p	hsa-mir-376c	18	3	1.20244	4.72126	3p	exact_11|total_18|exactNucVar_7
			hsa-miR-548e-3p	hsa-mir-548e	18	3	1.20244	4.72126	3p	nta#C_3|lv3p#-1_7|exact_8|total_18|lv3p_7|nta#C#1_3|lv3pT_7
			hsa-miR-424-3p	hsa-mir-424	18	4	1.20244	4.72126	3p	lv3pE_3|lv3p#-2_3|lv3p#-1_2|exact_10|total_18|lv3p_8|lv3pT_5|lv3p#1_3
			hsa-miR-1226-3p	hsa-mir-1226	17	1	1.13564	4.45897	3p	exact_17|total_17
			hsa-miR-4677-3p	hsa-mir-4677	17	3	1.13564	4.45897	3p	lv3pE_2|exact_12|total_17|lv3p_2|exactNucVar_3|lv3p#1_2
			hsa-miR-5100	hsa-mir-5100	17	2	1.13564	4.45897	3p	mv_17|total_17
			hsa-miR-6842-5p	hsa-mir-6842	17	4	1.13564	4.45897	5p	lv5p#1_3|lv5p_3|nta#A_2|lv5pE_3|nta#T_7|exact_5|nta#A#1_2|total_17|nta#T#1_7
			hsa-miR-541-3p	hsa-mir-541	17	3	1.13564	4.45897	3p	lv5p_2|lv5pT_2|lv3p#-1_5|exact_10|lv5p#-1_2|total_17|lv3p_5|lv3pT_5
			hsa-miR-3180-5p	hsa-mir-3180-2	16	5	1.06883	4.19668	5p	nta#A_2|lv3pT_9|nta#T_5|nta#A#1_2|total_16|nta#T#1_5|lv3p_9|lv3p#-4_3|lv3p#-3_6
			hsa-miR-15b-3p	hsa-mir-15b	16	2	1.06883	4.19668	3p	exact_3|lv3p#-1_13|total_16|lv3p_13|lv3pT_13
			hsa-miR-3180-5p	hsa-mir-3180-2	16	5	1.06883	4.19668	5p	nta#A_2|lv3pT_9|nta#T_5|nta#A#1_2|total_16|nta#T#1_5|lv3p_9|lv3p#-4_3|lv3p#-3_6
			hsa-miR-4508	hsa-mir-4508	16	5	1.06883	4.19668	5p	lv5p_2|mv_12|lv5pT_2|exact_2|lv5p#-1_2|total_16
			hsa-miR-183-5p	hsa-mir-183	16	5	1.06883	4.19668	5p	lv5p_2|nta#A_2|lv3p#1_2|nta#A#1_2|lv5pT_2|total_16|lv5p#-1_2|lv3p_2|lv3pE_2|mv_10
			hsa-miR-1180-3p	hsa-mir-1180	16	5	1.06883	4.19668	3p	lv3p#-2_4|lv3p#-1_2|exact_6|total_16|nta#T#1_4|lv3p_6|nta#T_4|lv3pT_6
			hsa-miR-3180-5p	hsa-mir-3180-3	16	5	1.06883	4.19668	5p	nta#A_2|lv3pT_9|nta#T_5|nta#A#1_2|total_16|nta#T#1_5|lv3p_9|lv3p#-4_3|lv3p#-3_6
			hsa-miR-3180-5p	hsa-mir-3180-1	16	5	1.06883	4.19668	5p	nta#A_2|lv3pT_9|nta#T_5|nta#A#1_2|total_16|nta#T#1_5|lv3p_9|lv3p#-4_3|lv3p#-3_6
			hsa-miR-3180-5p	hsa-mir-3180-2	16	5	1.06883	4.19668	5p	nta#A_2|lv3pT_9|nta#T_5|nta#A#1_2|total_16|nta#T#1_5|lv3p_9|lv3p#-4_3|lv3p#-3_6
			hsa-miR-3180-5p	hsa-mir-3180-3	16	5	1.06883	4.19668	5p	nta#A_2|lv3pT_9|nta#T_5|nta#A#1_2|total_16|nta#T#1_5|lv3p_9|lv3p#-4_3|lv3p#-3_6
			hsa-miR-3180-5p	hsa-mir-3180-3	16	5	1.06883	4.19668	5p	nta#A_2|lv3pT_9|nta#T_5|nta#A#1_2|total_16|nta#T#1_5|lv3p_9|lv3p#-4_3|lv3p#-3_6
			hsa-miR-3180-5p	hsa-mir-3180-1	16	5	1.06883	4.19668	5p	nta#A_2|lv3pT_9|nta#T_5|nta#A#1_2|total_16|nta#T#1_5|lv3p_9|lv3p#-4_3|lv3p#-3_6
			hsa-miR-378c	hsa-mir-378c	16	3	1.06883	4.19668	5p	lv3p#-5_16|total_16|lv3p_16|lv3pT_16
			hsa-miR-3180-5p	hsa-mir-3180-1	16	5	1.06883	4.19668	5p	nta#A_2|lv3pT_9|nta#T_5|nta#A#1_2|total_16|nta#T#1_5|lv3p_9|lv3p#-4_3|lv3p#-3_6
			hsa-miR-940	hsa-mir-940	16	3	1.06883	4.19668	3p	exact_8|total_16|nta#T#1_8|nta#T_8
			hsa-miR-660-5p	hsa-mir-660	15	2	1.00203	3.93438	5p	lv3pE_2|exact_13|total_15|lv3p_2|lv3p#1_2
			hsa-miR-3620-5p	hsa-mir-3620	15	3	1.00203	3.93438	5p	lv3p#-2_3|lv3p#-1_6|exact_6|total_15|lv3p_9|lv3pT_9
			hsa-miR-5193	hsa-mir-5193	15	6	1.00203	3.93438	3p	mv_6|exact_5|nta#T#2_2|total_15|nta#T#1_2|nta#T_4
			hsa-miR-338-3p	hsa-mir-338	15	3	1.00203	3.93438	3p	lv3pE_6|lv3p#-1_3|exact_6|total_15|lv3p_9|lv3pT_3|lv3p#1_6
			hsa-miR-320e	hsa-mir-320e	15	4	1.00203	3.93438	3p	mv_7|nta#C_2|total_15|nta#T#1_6|nta#T_6|nta#C#1_2
			hsa-miR-4741	hsa-mir-4741	15	6	1.00203	3.93438	3p	lv3p#-1_3|nta#A_2|lv3pT_8|nta#T_2|exact_3|nta#T#6_2|nta#A#1_2|total_15|lv3p_8|lv3p#-3_2|lv3p#-2_3
			hsa-miR-6741-5p	hsa-mir-6741	15	5	1.00203	3.93438	5p	lv3p#-1_2|nta#A_2|lv3pT_2|nta#T_7|exact_2|nta#A#1_2|total_15|nta#T#1_7|lv3p_2|nta#G#1_2|nta#G_2
			hsa-miR-3605-5p	hsa-mir-3605	15	3	1.00203	3.93438	5p	lv5p_7|lv5p#2_3|lv5p#1_4|exact_8|lv5pE_7|total_15
			hsa-miR-3120-3p	hsa-mir-3120	15	4	1.00203	3.93438	3p	mv_2|lv3p#-1_4|exact_7|total_15|nta#T#1_2|lv3p_4|nta#T_2|lv3pT_4
			hsa-miR-3187-3p	hsa-mir-3187	15	6	1.00203	3.93438	3p	nta#A#3_2|exact_2|nta#A_8|nta#A#1_6|total_15|nta#T#1_5|nta#T_5
			hsa-miR-7845-5p	hsa-mir-7845	15	3	1.00203	3.93438	5p	mv_2|lv3p#-5_10|lv3pE_3|total_15|lv3p_13|lv3pT_10|lv3p#1_3
			hsa-miR-3074-5p	hsa-mir-3074	14	4	0.93523	3.67209	5p	lv5p#1_2|lv5p_2|lv5pE_2|exact_2|lv3p#1_8|total_14|lv3p_8|mv_2|lv3pE_8
			hsa-miR-937-3p	hsa-mir-937	14	3	0.93523	3.67209	3p	lv3p#-1_2|exact_5|total_14|lv3p_2|nta#T#1_7|nta#T_7|lv3pT_2
			hsa-miR-6751-5p	hsa-mir-6751	14	4	0.93523	3.67209	5p	lv5p_4|mv_8|lv5pT_4|exact_2|lv5p#-1_4|total_14
			hsa-miR-5189-3p	hsa-mir-5189	14	4	0.93523	3.67209	3p	lv3pE_3|total_14|exactNucVar_2|lv3p_3|nta#T#1_9|nta#T_9|lv3p#1_3
			hsa-miR-4786-5p	hsa-mir-4786	13	5	0.868428	3.4098	5p	lv5p#1_4|lv5p_4|lv5pE_4|nta#T_2|exact_5|lv3p#1_2|total_13|nta#T#2_2|lv3p_2|lv3pE_2
			hsa-miR-2355-3p	hsa-mir-2355	13	3	0.868428	3.4098	3p	lv5p_2|lv5pT_2|lv5p#-2_2|exact_9|total_13|exactNucVar_2
			hsa-miR-877-3p	hsa-mir-877	12	1	0.801626	3.14751	3p	exact_12|total_12
			hsa-miR-203a-3p	hsa-mir-203a	12	2	0.801626	3.14751	3p	mv_6|lv3p#-6_6|total_12|lv3p_6|lv3pT_6
			hsa-miR-6763-5p	hsa-mir-6763	12	6	0.801626	3.14751	5p	mv_6|lv3pE_2|total_12|lv3p_2|nta#T#1_4|nta#T_4|lv3p#1_2
			hsa-miR-671-5p	hsa-mir-671	12	4	0.801626	3.14751	5p	lv3pE_8|total_12|nta#T#1_4|lv3p_8|nta#T_4|lv3p#2_4|lv3p#1_4
			hsa-miR-3190-3p	hsa-mir-3190	12	3	0.801626	3.14751	3p	lv5p_10|mv_2|lv5pT_10|lv5p#-1_10|total_12
			hsa-miR-337-3p	hsa-mir-337	12	2	0.801626	3.14751	3p	lv5p_4|lv5pT_4|exact_8|lv5p#-1_4|total_12
			hsa-miR-190a-5p	hsa-mir-190a	11	3	0.734824	2.88521	5p	lv3pE_11|total_11|lv3p_11|lv3p#3_2|lv3p#2_9
			hsa-miR-412-5p	hsa-mir-412	11	3	0.734824	2.88521	5p	lv3p#-1_2|exact_7|total_11|exactNucVar_2|lv3p_2|lv3pT_2
			hsa-miR-6877-3p	hsa-mir-6877	11	4	0.734824	2.88521	3p	mv_8|total_11|nta#T#1_3|nta#T_3
			hsa-miR-2277-3p	hsa-mir-2277	11	3	0.734824	2.88521	3p	mv_7|lv3pE_2|nta#A_2|nta#A#1_2|total_11|lv3p_2|lv3p#1_2
			hsa-miR-454-5p	hsa-mir-454	11	3	0.734824	2.88521	5p	lv3pE_3|exact_6|total_11|exactNucVar_2|lv3p_3|lv3p#1_3
			hsa-miR-4433a-5p	hsa-mir-4433a	11	4	0.734824	2.88521	5p	mv_2|lv3pE_7|total_11|nta#T#1_2|lv3p_7|nta#T_2|lv3p#2_4|lv3p#1_3
			hsa-miR-335-5p	hsa-mir-335	11	2	0.734824	2.88521	5p	lv3p#-1_5|exact_6|total_11|lv3p_5|lv3pT_5
			hsa-miR-24-2-5p	hsa-mir-24-2	10	3	0.668022	2.62292	5p	lv5p_2|mv_6|lv3pE_2|lv5p#1_2|lv5pE_2|total_10|lv3p_2|lv3p#1_2
			hsa-miR-33b-5p	hsa-mir-33b	10	1	0.668022	2.62292	5p	lv3p#-1_10|total_10|lv3p_10|lv3pT_10
			hsa-miR-6877-5p	hsa-mir-6877	10	3	0.668022	2.62292	5p	mv_7|exact_3|total_10
			hsa-miR-382-3p	hsa-mir-382	10	2	0.668022	2.62292	3p	lv3pE_5|exact_5|total_10|lv3p_5|lv3p#1_5
			hsa-miR-3173-5p	hsa-mir-3173	10	3	0.668022	2.62292	5p	mv_3|lv3pE_2|exact_5|total_10|lv3p_2|lv3p#2_2
			hsa-miR-3940-3p	hsa-mir-3940	10	4	0.668022	2.62292	3p	lv3p#-1_5|exact_3|total_10|nta#T#1_2|lv3p_5|nta#T_2|lv3pT_5
			hsa-miR-200c-3p	hsa-mir-200c	10	1	0.668022	2.62292	3p	exact_10|total_10
			hsa-miR-1914-5p	hsa-mir-1914	10	4	0.668022	2.62292	5p	mv_2|lv3pE_5|total_10|lv3p_5|nta#T#1_3|nta#T_3|lv3p#2_2|lv3p#1_3
			hsa-miR-6855-5p	hsa-mir-6855	10	2	0.668022	2.62292	5p	total_10|exactNucVar_2|nta#T#1_8|nta#T_8
			hsa-miR-548o-3p	hsa-mir-548o	9	1	0.60122	2.36063	3p	exact_9|total_9
			hsa-miR-1270	hsa-mir-1270	9	1	0.60122	2.36063	5p	exact_9|total_9
			hsa-miR-4676-5p	hsa-mir-4676	9	4	0.60122	2.36063	5p	lv5p#1_2|lv5p_2|lv5pE_2|lv3p#2_2|lv3p#1_3|total_9|lv3p_5|exactNucVar_2|lv3pE_5
			hsa-miR-6736-5p	hsa-mir-6736	9	3	0.60122	2.36063	5p	lv3pE_2|lv3p#-1_2|exact_5|total_9|lv3p_4|lv3pT_2|lv3p#2_2
			hsa-miR-6894-5p	hsa-mir-6894	9	2	0.60122	2.36063	5p	exact_2|total_9|nta#T#1_7|nta#T_7
			hsa-miR-6819-5p	hsa-mir-6819	9	4	0.60122	2.36063	5p	lv3p#-1_2|lv3pT_2|nta#T_2|exact_3|lv3p#1_2|total_9|nta#T#2_2|lv3p_4|lv3pE_2
			hsa-miR-6892-5p	hsa-mir-6892	9	3	0.60122	2.36063	5p	nta#T#3_3|exact_4|nta#T#2_2|total_9|nta#T_5
			hsa-miR-6735-5p	hsa-mir-6735	9	2	0.60122	2.36063	5p	exact_5|total_9|nta#T#1_4|nta#T_4
			hsa-miR-3124-5p	hsa-mir-3124	9	2	0.60122	2.36063	5p	total_9|nta#T#1_9|nta#T_9
			hsa-miR-548o-3p	hsa-mir-548o-2	9	1	0.60122	2.36063	3p	exact_9|total_9
			hsa-miR-409-5p	hsa-mir-409	9	3	0.60122	2.36063	5p	lv3pE_6|exact_3|total_9|lv3p_6|lv3p#2_2|lv3p#1_4
			hsa-miR-106b-5p	hsa-mir-106b	9	3	0.60122	2.36063	5p	lv3pE_2|exact_3|lv3p#-1_4|total_9|lv3p_6|lv3p#2_2|lv3pT_4
			hsa-miR-337-5p	hsa-mir-337	9	2	0.60122	2.36063	5p	exact_4|lv3p#-1_5|total_9|lv3p_5|lv3pT_5
			hsa-miR-629-3p	hsa-mir-629	9	3	0.60122	2.36063	3p	exact_4|nta#T#2_2|total_9|nta#T#1_3|nta#T_5
			hsa-miR-6513-5p	hsa-mir-6513	8	2	0.534417	2.09834	5p	lv3pE_3|exact_5|total_8|lv3p_3|lv3p#1_3
			hsa-miR-135a-3p	hsa-mir-135a-1	8	3	0.534417	2.09834	3p	mv_3|nta#A_2|nta#A#1_2|total_8|nta#T#1_3|nta#T_3
			hsa-miR-7855-5p	hsa-mir-7855	8	3	0.534417	2.09834	5p	lv3pE_2|exact_4|total_8|nta#T#1_2|lv3p_2|nta#T_2|lv3p#3_2
			hsa-miR-494-3p	hsa-mir-494	8	1	0.534417	2.09834	3p	lv3pE_8|total_8|lv3p_8|lv3p#1_8
			hsa-miR-329-3p	hsa-mir-329-1	8	2	0.534417	2.09834	3p	lv3p#-1_2|exact_6|total_8|lv3p_2|lv3pT_2
			hsa-miR-33a-5p	hsa-mir-33a	8	2	0.534417	2.09834	5p	exact_2|lv3p#-1_6|total_8|lv3p_6|lv3pT_6
			hsa-miR-329-3p	hsa-mir-329-2	8	2	0.534417	2.09834	3p	lv3p#-1_2|exact_6|total_8|lv3p_2|lv3pT_2
			hsa-miR-30c-2-3p	hsa-mir-30c-2	8	1	0.534417	2.09834	3p	exact_8|total_8
			hsa-miR-29b-2-5p	hsa-mir-29b-2	8	2	0.534417	2.09834	5p	lv3pE_8|total_8|lv3p_8|lv3p#2_6|lv3p#1_2
			hsa-miR-6819-3p	hsa-mir-6819	8	1	0.534417	2.09834	3p	exact_8|total_8
			hsa-miR-99a-5p	hsa-mir-99a	8	2	0.534417	2.09834	5p	lv3p#-2_2|exact_6|total_8|lv3p_2|lv3pT_2
			hsa-miR-3064-5p	hsa-mir-3064	8	2	0.534417	2.09834	5p	lv3pE_2|exact_6|total_8|lv3p_2|lv3p#1_2
			hsa-miR-6511b-5p	hsa-mir-6511b-2	8	4	0.534417	2.09834	5p	total_8|nta#T#1_8|nta#T_8
			hsa-miR-6514-5p	hsa-mir-6514	8	3	0.534417	2.09834	5p	lv3p#-1_2|lv5p_4|lv3pT_2|lv3p#2_2|total_8|lv5pT_4|lv5p#-1_4|lv3p_4|lv3pE_2
			hsa-miR-195-5p	hsa-mir-195	8	2	0.534417	2.09834	5p	lv3pE_4|exact_4|total_8|lv3p_4|lv3p#1_4
			hsa-miR-652-5p	hsa-mir-652	8	3	0.534417	2.09834	5p	mv_5|total_8|nta#T#1_3|nta#T_3
			hsa-miR-374a-3p	hsa-mir-374a	8	1	0.534417	2.09834	3p	exact_8|total_8
			hsa-miR-6511b-5p	hsa-mir-6511b-2	8	4	0.534417	2.09834	5p	total_8|nta#T#1_8|nta#T_8
			hsa-miR-6511b-5p	hsa-mir-6511b-1	8	4	0.534417	2.09834	5p	total_8|nta#T#1_8|nta#T_8
			hsa-miR-3691-5p	hsa-mir-3691	8	3	0.534417	2.09834	5p	mv_6|exact_2|total_8
			hsa-miR-665	hsa-mir-665	8	2	0.534417	2.09834	3p	lv3p#-2_5|total_8|nta#T#1_3|lv3p_5|nta#T_3|lv3pT_5
			hsa-miR-4687-3p	hsa-mir-4687	8	4	0.534417	2.09834	3p	mv_2|exact_2|nta#T#2_2|total_8|nta#T#1_2|nta#T_4
			hsa-miR-6511b-5p	hsa-mir-6511b-1	8	4	0.534417	2.09834	5p	total_8|nta#T#1_8|nta#T_8
			hsa-miR-6861-5p	hsa-mir-6861	7	3	0.467615	1.83605	5p	mv_2|lv5p_3|lv3p#-3_2|lv5p#1_3|lv5pE_3|total_7|lv3p_2|lv3pT_2
			hsa-miR-9-5p	hsa-mir-9-3	7	2	0.467615	1.83605	5p	lv3p#-1_2|exact_5|total_7|lv3p_2|lv3pT_2
			hsa-miR-4734	hsa-mir-4734	7	3	0.467615	1.83605	3p	mv_4|lv3pE_3|total_7|lv3p_3|lv3p#1_3
			hsa-miR-9-5p	hsa-mir-9-2	7	2	0.467615	1.83605	5p	lv3p#-1_2|exact_5|total_7|lv3p_2|lv3pT_2
			hsa-miR-29b-3p	hsa-mir-29b-1	7	1	0.467615	1.83605	3p	exact_7|total_7
			hsa-miR-200b-3p	hsa-mir-200b	7	2	0.467615	1.83605	3p	lv3pE_2|total_7|lv3p_2|nta#T#1_5|nta#T_5|lv3p#1_2
			hsa-miR-4707-3p	hsa-mir-4707	7	1	0.467615	1.83605	3p	exact_7|total_7
			hsa-miR-432-3p	hsa-mir-432	7	2	0.467615	1.83605	3p	lv5p_2|lv5p#1_2|exact_5|lv5pE_2|total_7
			hsa-miR-598-3p	hsa-mir-598	7	2	0.467615	1.83605	3p	nta#C_2|exact_5|total_7|nta#C#1_2
			hsa-miR-27a-5p	hsa-mir-27a	7	2	0.467615	1.83605	5p	lv3p#-1_3|exact_4|total_7|lv3p_3|lv3pT_3
			hsa-miR-125b-2-3p	hsa-mir-125b-2	7	2	0.467615	1.83605	3p	nta#C_2|total_7|nta#T#1_5|nta#C#2_2|nta#T_5
			hsa-miR-29b-3p	hsa-mir-29b-2	7	1	0.467615	1.83605	3p	exact_7|total_7
			hsa-miR-502-3p	hsa-mir-502	7	2	0.467615	1.83605	3p	lv3p#-1_5|total_7|nta#T#1_2|lv3p_5|nta#T_2|lv3pT_5
			hsa-miR-375-3p	hsa-mir-375	7	1	0.467615	1.83605	3p	exact_7|total_7
			hsa-miR-483-5p	hsa-mir-483	7	2	0.467615	1.83605	5p	lv3p#-4_2|exact_5|total_7|lv3p_2|lv3pT_2
			hsa-miR-7108-5p	hsa-mir-7108	7	3	0.467615	1.83605	5p	lv3pE_2|nta#A_3|nta#A#1_3|total_7|nta#T#1_2|lv3p_2|nta#T_2|lv3p#2_2
			hsa-miR-9-5p	hsa-mir-9-1	7	2	0.467615	1.83605	5p	lv3p#-1_2|exact_5|total_7|lv3p_2|lv3pT_2
			hsa-miR-664a-3p	hsa-mir-664a	7	1	0.467615	1.83605	3p	exact_7|total_7
			hsa-miR-4701-3p	hsa-mir-4701	7	2	0.467615	1.83605	3p	lv3pE_4|total_7|nta#T#1_3|lv3p_4|nta#T_3|lv3p#3_4
			hsa-miR-6891-5p	hsa-mir-6891	7	2	0.467615	1.83605	5p	lv5p_2|mv_5|lv5p#1_2|lv5pE_2|total_7
			hsa-miR-4688	hsa-mir-4688	6	2	0.400813	1.57375	3p	nta#A_2|exact_4|nta#A#1_2|total_6
			hsa-miR-4436b-3p	hsa-mir-4436b-2	6	2	0.400813	1.57375	3p	lv3p#-1_6|total_6|lv3p_6|lv3pT_6
			hsa-miR-4748	hsa-mir-4748	6	1	0.400813	1.57375	5p	exact_6|total_6
			hsa-miR-6511a-5p	hsa-mir-6511a-4	6	3	0.400813	1.57375	5p	total_6|nta#T#1_6|nta#T_6
			hsa-miR-6511a-5p	hsa-mir-6511a-1	6	3	0.400813	1.57375	5p	total_6|nta#T#1_6|nta#T_6
			hsa-miR-6511a-5p	hsa-mir-6511a-4	6	3	0.400813	1.57375	5p	total_6|nta#T#1_6|nta#T_6
			hsa-miR-6511a-5p	hsa-mir-6511a-3	6	3	0.400813	1.57375	5p	total_6|nta#T#1_6|nta#T_6
			hsa-miR-5006-3p	hsa-mir-5006	6	2	0.400813	1.57375	3p	nta#T#2_2|total_6|nta#T#1_4|nta#T_6
			hsa-miR-4804-5p	hsa-mir-4804	6	2	0.400813	1.57375	5p	mv_3|lv5p_3|lv5p#1_3|lv5pE_3|total_6
			hsa-miR-6511a-5p	hsa-mir-6511a-4	6	3	0.400813	1.57375	5p	total_6|nta#T#1_6|nta#T_6
			hsa-miR-4436b-3p	hsa-mir-4436b-1	6	2	0.400813	1.57375	3p	lv3p#-1_6|total_6|lv3p_6|lv3pT_6
			hsa-miR-550a-3p	hsa-mir-550a-2	6	1	0.400813	1.57375	3p	exact_6|total_6
			hsa-miR-6511a-5p	hsa-mir-6511a-4	6	3	0.400813	1.57375	5p	total_6|nta#T#1_6|nta#T_6
			hsa-miR-6511a-5p	hsa-mir-6511a-1	6	3	0.400813	1.57375	5p	total_6|nta#T#1_6|nta#T_6
			hsa-miR-194-3p	hsa-mir-194-2	6	2	0.400813	1.57375	3p	exact_2|total_6|nta#T#1_4|nta#T_4
			hsa-miR-487a-3p	hsa-mir-487a	6	1	0.400813	1.57375	3p	exact_6|total_6
			hsa-miR-16-2-3p	hsa-mir-16-2	6	1	0.400813	1.57375	3p	mv_6|total_6
			hsa-miR-550a-3p	hsa-mir-550a-1	6	1	0.400813	1.57375	3p	exact_6|total_6
			hsa-miR-6511a-5p	hsa-mir-6511a-3	6	3	0.400813	1.57375	5p	total_6|nta#T#1_6|nta#T_6
			hsa-miR-4436b-3p	hsa-mir-4436b-2	6	2	0.400813	1.57375	3p	lv3p#-1_6|total_6|lv3p_6|lv3pT_6
			hsa-miR-548ax	hsa-mir-548ax	6	1	0.400813	1.57375	5p	lv3p#-1_6|total_6|lv3p_6|lv3pT_6
			hsa-miR-211-5p	hsa-mir-211	6	1	0.400813	1.57375	5p	exact_6|total_6
			hsa-miR-636	hsa-mir-636	6	3	0.400813	1.57375	3p	lv3p#-2_2|lv3p#-1_2|total_6|lv3p_4|nta#T#1_2|nta#T_2|lv3pT_4
			hsa-miR-4646-5p	hsa-mir-4646	6	2	0.400813	1.57375	5p	lv3pE_3|total_6|lv3p_3|nta#T#1_3|nta#T_3|lv3p#1_3
			hsa-miR-6511a-5p	hsa-mir-6511a-1	6	3	0.400813	1.57375	5p	total_6|nta#T#1_6|nta#T_6
			hsa-miR-576-5p	hsa-mir-576	6	2	0.400813	1.57375	5p	lv3pE_4|exact_2|total_6|lv3p_4|lv3p#1_4
			hsa-miR-6511a-5p	hsa-mir-6511a-2	6	3	0.400813	1.57375	5p	total_6|nta#T#1_6|nta#T_6
			hsa-miR-6511a-5p	hsa-mir-6511a-2	6	3	0.400813	1.57375	5p	total_6|nta#T#1_6|nta#T_6
			hsa-miR-29c-3p	hsa-mir-29c	6	2	0.400813	1.57375	3p	mlv3p_2|exact_4|total_6|mlv3p#2_2
			hsa-miR-29a-5p	hsa-mir-29a	6	2	0.400813	1.57375	5p	lv3pE_6|total_6|lv3p_6|lv3p#3_4|lv3p#1_2
			hsa-miR-6511a-5p	hsa-mir-6511a-1	6	3	0.400813	1.57375	5p	total_6|nta#T#1_6|nta#T_6
			hsa-miR-495-3p	hsa-mir-495	6	1	0.400813	1.57375	3p	exact_6|total_6
			hsa-miR-6511a-5p	hsa-mir-6511a-3	6	3	0.400813	1.57375	5p	total_6|nta#T#1_6|nta#T_6
			hsa-miR-3161	hsa-mir-3161	6	1	0.400813	1.57375	5p	lv3p#-1_6|total_6|lv3p_6|lv3pT_6
			hsa-miR-4436b-3p	hsa-mir-4436b-1	6	2	0.400813	1.57375	3p	lv3p#-1_6|total_6|lv3p_6|lv3pT_6
			hsa-miR-6511a-5p	hsa-mir-6511a-2	6	3	0.400813	1.57375	5p	total_6|nta#T#1_6|nta#T_6
			hsa-miR-6804-5p	hsa-mir-6804	6	3	0.400813	1.57375	5p	mv_2|nta#T#2_2|total_6|nta#T#1_2|nta#T_4
			hsa-miR-6511a-5p	hsa-mir-6511a-2	6	3	0.400813	1.57375	5p	total_6|nta#T#1_6|nta#T_6
			hsa-miR-550a-3p	hsa-mir-550a-3	6	1	0.400813	1.57375	3p	exact_6|total_6
			hsa-miR-6511a-5p	hsa-mir-6511a-3	6	3	0.400813	1.57375	5p	total_6|nta#T#1_6|nta#T_6
			hsa-miR-2276-3p	hsa-mir-2276	6	1	0.400813	1.57375	3p	exact_6|total_6
			hsa-miR-6764-5p	hsa-mir-6764	5	1	0.334011	1.31146	5p	exact_5|total_5
			hsa-miR-219a-1-3p	hsa-mir-219a-1	5	2	0.334011	1.31146	3p	lv3pE_3|exact_2|total_5|lv3p_3|lv3p#1_3
			hsa-miR-5698	hsa-mir-5698	5	1	0.334011	1.31146	5p	exact_5|total_5
			hsa-miR-3178	hsa-mir-3178	5	1	0.334011	1.31146	5p	mv_5|total_5
			hsa-miR-4799-5p	hsa-mir-4799	5	2	0.334011	1.31146	5p	mv_3|exact_2|total_5
			hsa-miR-6779-5p	hsa-mir-6779	5	2	0.334011	1.31146	5p	mv_2|lv5p_3|lv5p#1_3|lv5pE_3|total_5
			hsa-miR-144-5p	hsa-mir-144	5	1	0.334011	1.31146	5p	lv3pE_5|total_5|lv3p_5|lv3p#1_5
			hsa-miR-6793-3p	hsa-mir-6793	5	2	0.334011	1.31146	3p	exact_3|total_5|nta#T#1_2|nta#T_2
			hsa-miR-3182	hsa-mir-3182	5	2	0.334011	1.31146	5p	lv3p#-2_3|lv3p#-1_2|total_5|lv3p_5|lv3pT_5
			hsa-miR-23b-5p	hsa-mir-23b	5	2	0.334011	1.31146	5p	lv5p_3|lv5pT_3|exact_2|lv5p#-1_3|total_5
			hsa-miR-3675-5p	hsa-mir-3675	5	2	0.334011	1.31146	5p	lv5p_2|mv_3|lv5pT_2|lv5p#-1_2|total_5
			hsa-miR-3675-5p	hsa-mir-3675	5	2	0.334011	1.31146	5p	lv5p_2|mv_3|lv5pT_2|lv5p#-1_2|total_5
			hsa-miR-497-5p	hsa-mir-497	5	1	0.334011	1.31146	5p	exact_5|total_5
			hsa-miR-4784	hsa-mir-4784	5	1	0.334011	1.31146	5p	lv3pE_5|total_5|lv3p_5|lv3p#2_5
			hsa-miR-589-3p	hsa-mir-589	5	1	0.334011	1.31146	3p	exact_5|total_5
			hsa-miR-6515-5p	hsa-mir-6515	5	2	0.334011	1.31146	5p	lv5p_2|lv5p#1_2|exact_3|lv5pE_2|total_5
			hsa-miR-6727-5p	hsa-mir-6727	5	2	0.334011	1.31146	5p	lv3p#-1_3|total_5|nta#T#1_2|lv3p_3|nta#T_2|lv3pT_3
			hsa-miR-7109-3p	hsa-mir-7109	5	1	0.334011	1.31146	3p	total_5|nta#T#1_5|nta#T_5
			hsa-miR-610	hsa-mir-610	5	1	0.334011	1.31146	5p	total_5|nta#T#1_5|nta#T_5
			hsa-miR-1238-3p	hsa-mir-1238	5	1	0.334011	1.31146	3p	mv_5|total_5
			hsa-miR-3176	hsa-mir-3176	5	2	0.334011	1.31146	3p	mlv3p_3|nta#A_2|nta#A#1_2|total_5|mlv3p#4_3
			hsa-miR-6786-3p	hsa-mir-6786	5	1	0.334011	1.31146	3p	exact_5|total_5
			hsa-miR-143-5p	hsa-mir-143	5	1	0.334011	1.31146	5p	total_5|nta#T#1_5|nta#T_5
			hsa-miR-3617-5p	hsa-mir-3617	5	1	0.334011	1.31146	5p	exact_5|total_5
			hsa-miR-4738-3p	hsa-mir-4738	5	1	0.334011	1.31146	3p	mv_5|total_5
			hsa-miR-6825-5p	hsa-mir-6825	5	2	0.334011	1.31146	5p	lv3pE_2|total_5|lv3p_2|nta#T#1_3|nta#T_3|lv3p#2_2
			hsa-miR-6513-3p	hsa-mir-6513	4	2	0.267209	1.04917	3p	lv5p_2|lv5p#1_2|nta#A_2|lv5pE_2|nta#A#1_2|total_4
			hsa-let-7g-3p	hsa-let-7g	4	1	0.267209	1.04917	3p	total_4|nta#T#1_4|nta#T_4
			hsa-miR-3677-3p	hsa-mir-3677	4	1	0.267209	1.04917	3p	exact_4|total_4
			hsa-miR-509-3p	hsa-mir-509-2	4	2	0.267209	1.04917	3p	lv3pE_2|exact_2|total_4|lv3p_2|lv3p#1_2
			hsa-miR-487b-5p	hsa-mir-487b	4	1	0.267209	1.04917	5p	exact_4|total_4
			hsa-miR-6780a-5p	hsa-mir-6780a	4	2	0.267209	1.04917	5p	lv3pE_2|nta#A_2|nta#A#1_2|total_4|lv3p_2|lv3p#1_2
			hsa-let-7f-1-3p	hsa-let-7f-1	4	2	0.267209	1.04917	3p	nta#T#3_2|total_4|nta#T#1_2|nta#T_4
			hsa-miR-4722-5p	hsa-mir-4722	4	1	0.267209	1.04917	5p	total_4|nta#T#1_4|nta#T_4
			hsa-miR-5588-5p	hsa-mir-5588	4	1	0.267209	1.04917	5p	exact_4|total_4
			hsa-miR-1271-5p	hsa-mir-1271	4	2	0.267209	1.04917	5p	lv3p#-1_2|total_4|lv3p_2|nta#T#1_2|nta#T_2|lv3pT_2
			hsa-miR-194-5p	hsa-mir-194-2	4	2	0.267209	1.04917	5p	exact_2|total_4|nta#T#1_2|nta#T_2
			hsa-miR-641	hsa-mir-641	4	2	0.267209	1.04917	5p	lv5p_2|mv_2|lv5pT_2|lv5p#-1_2|total_4
			hsa-miR-4787-3p	hsa-mir-4787	4	2	0.267209	1.04917	3p	lv3p#-2_2|exact_2|total_4|lv3p_2|lv3pT_2
			hsa-miR-3162-3p	hsa-mir-3162	4	1	0.267209	1.04917	3p	total_4|nta#T#1_4|nta#T_4
			hsa-miR-3158-3p	hsa-mir-3158-1	4	2	0.267209	1.04917	3p	exact_2|total_4|nta#T#1_2|nta#T_2
			hsa-miR-100-5p	hsa-mir-100	4	2	0.267209	1.04917	5p	lv3p#-1_2|nta#A#2_2|nta#A_2|total_4|lv3p_2|lv3pT_2
			hsa-miR-4785	hsa-mir-4785	4	2	0.267209	1.04917	3p	lv3pE_2|exact_2|total_4|lv3p_2|lv3p#1_2
			hsa-miR-4662a-5p	hsa-mir-4662a	4	1	0.267209	1.04917	5p	exact_4|total_4
			hsa-miR-3173-3p	hsa-mir-3173	4	2	0.267209	1.04917	3p	mv_2|nta#A_2|nta#A#1_2|total_4
			hsa-miR-6894-3p	hsa-mir-6894	4	2	0.267209	1.04917	3p	nta#A_2|nta#A#1_2|total_4|nta#T#1_2|nta#T_2
			hsa-miR-3158-3p	hsa-mir-3158-2	4	2	0.267209	1.04917	3p	exact_2|total_4|nta#T#1_2|nta#T_2
			hsa-miR-3909	hsa-mir-3909	4	1	0.267209	1.04917	3p	exact_4|total_4
			hsa-miR-509-3p	hsa-mir-509-3	4	2	0.267209	1.04917	3p	lv3pE_2|exact_2|total_4|lv3p_2|lv3p#1_2
			hsa-miR-212-5p	hsa-mir-212	4	2	0.267209	1.04917	5p	exact_2|total_4|nta#T#1_2|nta#T_2
			hsa-miR-6886-3p	hsa-mir-6886	4	1	0.267209	1.04917	3p	exact_4|total_4
			hsa-miR-548ag	hsa-mir-548ag-2	4	1	0.267209	1.04917	5p	lv3pE_4|total_4|lv3p_4|lv3p#1_4
			hsa-miR-215-5p	hsa-mir-215	4	2	0.267209	1.04917	5p	lv3p#-1_2|total_4|lv3p_2|exactNucVar_2|lv3pT_2
			hsa-miR-550b-3p	hsa-mir-550b-1	4	1	0.267209	1.04917	3p	lv5p_4|lv5p#1_4|lv5pE_4|total_4
			hsa-miR-659-5p	hsa-mir-659	4	2	0.267209	1.04917	5p	exact_2|total_4|exactNucVar_2
			hsa-miR-4743-5p	hsa-mir-4743	4	2	0.267209	1.04917	5p	lv3p#-4_2|total_4|lv3p_2|nta#T#1_2|nta#T_2|lv3pT_2
			hsa-miR-10395-3p	hsa-mir-10395	4	1	0.267209	1.04917	3p	lv5p_4|lv5pT_4|lv5p#-1_4|total_4
			hsa-miR-1292-3p	hsa-mir-1292	4	2	0.267209	1.04917	3p	lv3pE_2|total_4|nta#T#1_2|lv3p_2|nta#T_2|lv3p#1_2
			hsa-miR-550b-3p	hsa-mir-550b-2	4	1	0.267209	1.04917	3p	lv5p_4|lv5p#1_4|lv5pE_4|total_4
			hsa-let-7e-3p	hsa-let-7e	4	1	0.267209	1.04917	3p	exact_4|total_4
			hsa-miR-3613-3p	hsa-mir-3613	4	1	0.267209	1.04917	3p	lv3p#-2_4|total_4|lv3p_4|lv3pT_4
			hsa-miR-509-3p	hsa-mir-509-1	4	2	0.267209	1.04917	3p	lv3pE_2|exact_2|total_4|lv3p_2|lv3p#1_2
			hsa-miR-483-3p	hsa-mir-483	4	1	0.267209	1.04917	3p	mv_4|total_4
			hsa-miR-4647	hsa-mir-4647	4	2	0.267209	1.04917	5p	lv3p#-2_2|nta#A_2|nta#A#1_2|total_4|lv3p_2|lv3pT_2
			hsa-miR-6865-3p	hsa-mir-6865	4	1	0.267209	1.04917	3p	lv3pE_4|total_4|lv3p_4|lv3p#1_4
			hsa-miR-509-3p	hsa-mir-509-2	4	2	0.267209	1.04917	3p	lv3pE_2|exact_2|total_4|lv3p_2|lv3p#1_2
			hsa-miR-6837-5p	hsa-mir-6837	4	2	0.267209	1.04917	5p	lv3pE_4|total_4|lv3p_4|lv3p#2_2|lv3p#1_2
			hsa-miR-6767-5p	hsa-mir-6767	3	1	0.200407	0.786877	5p	exact_3|total_3
			hsa-miR-4497	hsa-mir-4497	3	1	0.200407	0.786877	5p	lv3p#-1_3|total_3|lv3p_3|lv3pT_3
			hsa-miR-4467	hsa-mir-4467	3	1	0.200407	0.786877	5p	lv3pE_3|total_3|lv3p_3|lv3p#2_3
			hsa-miR-5004-3p	hsa-mir-5004	3	1	0.200407	0.786877	3p	total_3|nta#T#1_3|nta#T_3
			hsa-miR-369-5p	hsa-mir-369	3	1	0.200407	0.786877	5p	lv3p#-1_3|total_3|lv3p_3|lv3pT_3
			hsa-miR-6852-3p	hsa-mir-6852	3	1	0.200407	0.786877	3p	nta#T#3_3|total_3|nta#T_3
			hsa-miR-943	hsa-mir-943	3	1	0.200407	0.786877	3p	total_3|nta#T#1_3|nta#T_3
			hsa-miR-6818-5p	hsa-mir-6818	3	1	0.200407	0.786877	5p	exact_3|total_3
			hsa-miR-2355-5p	hsa-mir-2355	3	1	0.200407	0.786877	5p	lv3pE_3|total_3|lv3p_3|lv3p#1_3
			hsa-miR-6821-3p	hsa-mir-6821	3	1	0.200407	0.786877	3p	lv5p_3|lv5pT_3|lv5p#-4_3|total_3
			hsa-miR-6858-3p	hsa-mir-6858	3	1	0.200407	0.786877	3p	exact_3|total_3
			hsa-miR-4717-3p	hsa-mir-4717	3	1	0.200407	0.786877	3p	total_3|nta#T#1_3|nta#T_3
			hsa-miR-5001-5p	hsa-mir-5001	3	1	0.200407	0.786877	5p	lv3p#-1_3|total_3|lv3p_3|lv3pT_3
			hsa-miR-138-5p	hsa-mir-138-2	3	1	0.200407	0.786877	5p	exact_3|total_3
			hsa-miR-138-5p	hsa-mir-138-1	3	1	0.200407	0.786877	5p	exact_3|total_3
			hsa-miR-4492	hsa-mir-4492	3	1	0.200407	0.786877	3p	exact_3|total_3
			hsa-miR-3613-5p	hsa-mir-3613	3	1	0.200407	0.786877	5p	exact_3|total_3
			hsa-miR-4732-3p	hsa-mir-4732	3	1	0.200407	0.786877	3p	exact_3|total_3
			hsa-miR-3195	hsa-mir-3195	3	1	0.200407	0.786877	5p	lv3p#-1_3|total_3|lv3p_3|lv3pT_3
			hsa-miR-3127-3p	hsa-mir-3127	3	1	0.200407	0.786877	3p	exact_3|total_3
			hsa-miR-6885-3p	hsa-mir-6885	3	1	0.200407	0.786877	3p	exact_3|total_3
			hsa-miR-6796-5p	hsa-mir-6796	3	1	0.200407	0.786877	5p	total_3|nta#T#1_3|nta#T_3
			hsa-miR-6505-5p	hsa-mir-6505	2	1	0.133604	0.524584	5p	total_2|nta#T#1_2|nta#T_2
			hsa-miR-3685	hsa-mir-3685	2	1	0.133604	0.524584	5p	exact_2|total_2
			hsa-miR-12135	hsa-mir-12135	2	1	0.133604	0.524584	3p	total_2|exactNucVar_2
			hsa-miR-3180-3p	hsa-mir-3180-2	2	1	0.133604	0.524584	3p	exact_2|total_2
			hsa-miR-1185-2-3p	hsa-mir-1185-2	2	1	0.133604	0.524584	3p	exact_2|total_2
			hsa-miR-4436b-5p	hsa-mir-4436b-2	2	1	0.133604	0.524584	5p	mv_2|total_2
			hsa-miR-1233-3p	hsa-mir-1233-1	2	1	0.133604	0.524584	3p	lv5p_2|lv5p#1_2|lv5pE_2|total_2
			hsa-miR-6724-5p	hsa-mir-6724-3	2	1	0.133604	0.524584	5p	mv_2|total_2
			hsa-miR-6747-3p	hsa-mir-6747	2	1	0.133604	0.524584	3p	lv5p_2|lv5p#1_2|lv5pE_2|total_2
			hsa-miR-5701	hsa-mir-5701-2	2	1	0.133604	0.524584	5p	lv5p_2|lv5pT_2|lv5p#-2_2|total_2
			hsa-miR-135a-5p	hsa-mir-135a-1	2	1	0.133604	0.524584	5p	exact_2|total_2
			hsa-miR-5701	hsa-mir-5701-3	2	1	0.133604	0.524584	5p	lv5p_2|lv5pT_2|lv5p#-2_2|total_2
			hsa-miR-6724-5p	hsa-mir-6724-1	2	1	0.133604	0.524584	5p	mv_2|total_2
			hsa-miR-6724-5p	hsa-mir-6724-4	2	1	0.133604	0.524584	5p	mv_2|total_2
			hsa-miR-6724-5p	hsa-mir-6724-1	2	1	0.133604	0.524584	5p	mv_2|total_2
			hsa-miR-3180-3p	hsa-mir-3180-5	2	1	0.133604	0.524584	3p	exact_2|total_2
			hsa-miR-3180	hsa-mir-3180-5	2	1	0.133604	0.524584	5p	lv3pE_2|total_2|lv3p_2|lv3p#3_2
			hsa-miR-3202	hsa-mir-3202-1	2	1	0.133604	0.524584	5p	mv_2|total_2
			hsa-miR-134-3p	hsa-mir-134	2	1	0.133604	0.524584	3p	mv_2|total_2
			hsa-miR-6724-5p	hsa-mir-6724-4	2	1	0.133604	0.524584	5p	mv_2|total_2
			hsa-miR-494-5p	hsa-mir-494	2	1	0.133604	0.524584	5p	lv5p_2|lv5pT_2|lv5p#-2_2|total_2
			hsa-miR-6724-5p	hsa-mir-6724-3	2	1	0.133604	0.524584	5p	mv_2|total_2
			hsa-miR-4999-5p	hsa-mir-4999	2	1	0.133604	0.524584	5p	total_2|nta#T#1_2|nta#T_2
			hsa-miR-188-5p	hsa-mir-188	2	1	0.133604	0.524584	5p	lv3pE_2|total_2|lv3p_2|lv3p#1_2
			hsa-miR-6770-3p	hsa-mir-6770-1	2	1	0.133604	0.524584	3p	total_2|nta#T#1_2|nta#T_2
			hsa-miR-1233-3p	hsa-mir-1233-2	2	1	0.133604	0.524584	3p	lv5p_2|lv5p#1_2|lv5pE_2|total_2
			hsa-miR-6730-5p	hsa-mir-6730	2	1	0.133604	0.524584	5p	total_2|nta#T#1_2|nta#T_2
			hsa-miR-655-5p	hsa-mir-655	2	1	0.133604	0.524584	5p	exact_2|total_2
			hsa-miR-6884-5p	hsa-mir-6884	2	1	0.133604	0.524584	5p	total_2|nta#T#1_2|nta#T_2
			hsa-miR-331-5p	hsa-mir-331	2	1	0.133604	0.524584	5p	mv_2|total_2
			hsa-miR-3619-3p	hsa-mir-3619	2	1	0.133604	0.524584	3p	total_2|nta#T#1_2|nta#T_2
			hsa-miR-6724-5p	hsa-mir-6724-4	2	1	0.133604	0.524584	5p	mv_2|total_2
			hsa-miR-3065-3p	hsa-mir-3065	2	1	0.133604	0.524584	3p	exact_2|total_2
			hsa-miR-3180-3p	hsa-mir-3180-2	2	1	0.133604	0.524584	3p	exact_2|total_2
			hsa-miR-296-3p	hsa-mir-296	2	1	0.133604	0.524584	3p	total_2|nta#T#1_2|nta#T_2
			hsa-miR-6724-5p	hsa-mir-6724-2	2	1	0.133604	0.524584	5p	mv_2|total_2
			hsa-miR-449c-5p	hsa-mir-449c	2	1	0.133604	0.524584	5p	lv5p_2|lv5pT_2|lv5p#-1_2|total_2
			hsa-miR-5587-3p	hsa-mir-5587	2	1	0.133604	0.524584	3p	lv5p_2|lv5p#1_2|lv5pE_2|total_2
			hsa-miR-6770-3p	hsa-mir-6770-3	2	1	0.133604	0.524584	3p	total_2|nta#T#1_2|nta#T_2
			hsa-miR-3150a-3p	hsa-mir-3150a	2	1	0.133604	0.524584	3p	mv_2|total_2
			hsa-miR-6724-5p	hsa-mir-6724-1	2	1	0.133604	0.524584	5p	mv_2|total_2
			hsa-miR-6763-3p	hsa-mir-6763	2	1	0.133604	0.524584	3p	total_2|exactNucVar_2
			hsa-miR-4436b-5p	hsa-mir-4436b-1	2	1	0.133604	0.524584	5p	mv_2|total_2
			hsa-miR-32-5p	hsa-mir-32	2	1	0.133604	0.524584	5p	lv3p#-1_2|total_2|lv3p_2|lv3pT_2
			hsa-miR-5701	hsa-mir-5701-3	2	1	0.133604	0.524584	5p	lv5p_2|lv5pT_2|lv5p#-2_2|total_2
			hsa-miR-5701	hsa-mir-5701-2	2	1	0.133604	0.524584	5p	lv5p_2|lv5pT_2|lv5p#-2_2|total_2
			hsa-miR-5701	hsa-mir-5701-1	2	1	0.133604	0.524584	5p	lv5p_2|lv5pT_2|lv5p#-2_2|total_2
			hsa-miR-369-3p	hsa-mir-369	2	1	0.133604	0.524584	3p	exact_2|total_2
			hsa-miR-6724-5p	hsa-mir-6724-2	2	1	0.133604	0.524584	5p	mv_2|total_2
			hsa-miR-6724-5p	hsa-mir-6724-2	2	1	0.133604	0.524584	5p	mv_2|total_2
			hsa-miR-5701	hsa-mir-5701-1	2	1	0.133604	0.524584	5p	lv5p_2|lv5pT_2|lv5p#-2_2|total_2
			hsa-miR-6724-5p	hsa-mir-6724-1	2	1	0.133604	0.524584	5p	mv_2|total_2
			hsa-miR-3684	hsa-mir-3684	2	1	0.133604	0.524584	3p	lv5p_2|lv5p#2_2|lv5pE_2|total_2
			hsa-miR-6770-3p	hsa-mir-6770-2	2	1	0.133604	0.524584	3p	total_2|nta#T#1_2|nta#T_2
			hsa-miR-6724-5p	hsa-mir-6724-2	2	1	0.133604	0.524584	5p	mv_2|total_2
			hsa-miR-6798-3p	hsa-mir-6798	2	1	0.133604	0.524584	3p	exact_2|total_2
			hsa-miR-6770-3p	hsa-mir-6770-1	2	1	0.133604	0.524584	3p	total_2|nta#T#1_2|nta#T_2
			hsa-miR-3192-5p	hsa-mir-3192	2	1	0.133604	0.524584	5p	exact_2|total_2
			hsa-miR-19b-1-5p	hsa-mir-19b-1	2	1	0.133604	0.524584	5p	total_2|nta#T#1_2|nta#T_2
			hsa-miR-1193	hsa-mir-1193	2	1	0.133604	0.524584	5p	exact_2|total_2
			hsa-miR-6724-5p	hsa-mir-6724-1	2	1	0.133604	0.524584	5p	mv_2|total_2
			hsa-miR-504-5p	hsa-mir-504	2	1	0.133604	0.524584	5p	lv5p_2|lv5pT_2|lv5p#-1_2|total_2
			hsa-miR-503-5p	hsa-mir-503	2	1	0.133604	0.524584	5p	nta#C_2|total_2|nta#C#1_2
			hsa-miR-503-3p	hsa-mir-503	2	1	0.133604	0.524584	3p	lv5p_2|lv5pT_2|lv5p#-1_2|total_2
			hsa-miR-4533	hsa-mir-4533	2	1	0.133604	0.524584	5p	lv3pE_2|total_2|lv3p_2|lv3p#2_2
			hsa-let-7a-3p	hsa-let-7a-3	2	1	0.133604	0.524584	3p	total_2|nta#T#1_2|nta#T_2
			hsa-miR-7113-5p	hsa-mir-7113	2	1	0.133604	0.524584	5p	lv3pE_2|total_2|lv3p_2|lv3p#1_2
			hsa-miR-6724-5p	hsa-mir-6724-3	2	1	0.133604	0.524584	5p	mv_2|total_2
			hsa-miR-373-3p	hsa-mir-373	2	1	0.133604	0.524584	3p	exact_2|total_2
			hsa-miR-1233-3p	hsa-mir-1233-2	2	1	0.133604	0.524584	3p	lv5p_2|lv5p#1_2|lv5pE_2|total_2
			hsa-miR-1909-3p	hsa-mir-1909	2	1	0.133604	0.524584	3p	total_2|nta#T#1_2|nta#T_2
			hsa-miR-6724-5p	hsa-mir-6724-4	2	1	0.133604	0.524584	5p	mv_2|total_2
			hsa-miR-6889-5p	hsa-mir-6889	2	1	0.133604	0.524584	5p	lv3p#-2_2|total_2|lv3p_2|lv3pT_2
			hsa-miR-323b-5p	hsa-mir-323b	2	1	0.133604	0.524584	5p	lv3pE_2|total_2|lv3p_2|lv3p#1_2
			hsa-miR-6777-5p	hsa-mir-6777	2	1	0.133604	0.524584	5p	total_2|nta#T#1_2|nta#T_2
			hsa-miR-6724-5p	hsa-mir-6724-4	2	1	0.133604	0.524584	5p	mv_2|total_2
			hsa-miR-146a-3p	hsa-mir-146a	2	1	0.133604	0.524584	3p	total_2|nta#T#1_2|nta#T_2
			hsa-miR-6724-5p	hsa-mir-6724-2	2	1	0.133604	0.524584	5p	mv_2|total_2
			hsa-miR-6882-5p	hsa-mir-6882	2	1	0.133604	0.524584	5p	exact_2|total_2
			hsa-miR-5701	hsa-mir-5701-2	2	1	0.133604	0.524584	5p	lv5p_2|lv5pT_2|lv5p#-2_2|total_2
			hsa-miR-6724-5p	hsa-mir-6724-2	2	1	0.133604	0.524584	5p	mv_2|total_2
			hsa-miR-2116-3p	hsa-mir-2116	2	1	0.133604	0.524584	3p	mv_2|total_2
			hsa-miR-6858-5p	hsa-mir-6858	2	1	0.133604	0.524584	5p	mv_2|total_2
			hsa-miR-5701	hsa-mir-5701-3	2	1	0.133604	0.524584	5p	lv5p_2|lv5pT_2|lv5p#-2_2|total_2
			hsa-miR-6770-3p	hsa-mir-6770-1	2	1	0.133604	0.524584	3p	total_2|nta#T#1_2|nta#T_2
			hsa-miR-664b-3p	hsa-mir-664b	2	1	0.133604	0.524584	3p	exact_2|total_2
			hsa-miR-4436b-5p	hsa-mir-4436b-2	2	1	0.133604	0.524584	5p	mv_2|total_2
			hsa-miR-371b-5p	hsa-mir-371b	2	1	0.133604	0.524584	5p	lv3p#-1_2|total_2|lv3p_2|lv3pT_2
			hsa-miR-301b-3p	hsa-mir-301b	2	1	0.133604	0.524584	3p	total_2|exactNucVar_2
			hsa-miR-6836-5p	hsa-mir-6836	2	1	0.133604	0.524584	5p	mv_2|total_2
			hsa-miR-6724-5p	hsa-mir-6724-1	2	1	0.133604	0.524584	5p	mv_2|total_2
			hsa-miR-3180-3p	hsa-mir-3180-4	2	1	0.133604	0.524584	3p	exact_2|total_2
			hsa-miR-3180	hsa-mir-3180-4	2	1	0.133604	0.524584	5p	lv3pE_2|total_2|lv3p_2|lv3p#3_2
			hsa-miR-3682-3p	hsa-mir-3682	2	1	0.133604	0.524584	3p	total_2|nta#T#1_2|nta#T_2
			hsa-miR-10392-5p	hsa-mir-10392	2	1	0.133604	0.524584	5p	lv5p_2|lv5pT_2|lv5p#-4_2|total_2
			hsa-miR-6791-3p	hsa-mir-6791	2	1	0.133604	0.524584	3p	exact_2|total_2
			hsa-miR-6797-3p	hsa-mir-6797	2	1	0.133604	0.524584	3p	total_2|nta#T#1_2|nta#T_2
			hsa-miR-6724-5p	hsa-mir-6724-2	2	1	0.133604	0.524584	5p	mv_2|total_2
			hsa-miR-3175	hsa-mir-3175	2	1	0.133604	0.524584	5p	exact_2|total_2
			hsa-miR-6802-5p	hsa-mir-6802	2	1	0.133604	0.524584	5p	lv3pE_2|total_2|lv3p_2|lv3p#1_2
			hsa-miR-6516-3p	hsa-mir-6516	2	1	0.133604	0.524584	3p	mv_2|total_2
			hsa-miR-6716-3p	hsa-mir-6716	2	1	0.133604	0.524584	3p	lv3pE_2|total_2|lv3p_2|lv3p#2_2
			hsa-miR-152-5p	hsa-mir-152	2	1	0.133604	0.524584	5p	exact_2|total_2
[truncated: 61 more rows]

## Sheet: SRX716596
name	pre-microRNA	RC	UR	RPM (lib)	RPM (total)	arm: the arm - either 3p or 5p	isoString
[truncated: 825 more rows]

[truncated: 2 more sheets: SRX716597, SRX716598]
