# Supplementary material for: Computational Identification and Characterization of New microRNAs in Human Platelets Stored in a Blood Bank
Source: Biomolecules. 2020 Aug 12;10(8):1173. doi: 10.3390/biom10081173 (PMC7464399; doi:10.3390/biom10081173)
Supplement: Supplementary file 1 [file biomolecules-10-01173-s001.zip › Supplementary files/S3-Enrichment analysis.xlsx]

## Sheet: Functional Annotation Clusterin
Annotation Cluster 1	Enrichment Score: 4.087862514917701
Category	Term	Count	%	PValue	Genes	List Total	Pop Hits	Pop Total	Fold Enrichment	Bonferroni	Benjamini	FDR
GOTERM_BP_DIRECT	GO:0006366~transcription from RNA polymerase II promoter	23	8.424908424908425	6.15055e-06	BACH1, CCNT2, PLAG1, ONECUT2, TAF9B, ESR1, ARID3B, SOX4, SMAD2, CTCF, PAX3, HMGA2, POLR2D, HMGA1, SALL3, MAX, MEF2D, HAND1, ETS1, TRPS1, CREB3L2, NFIB, PLAGL2	245	513	16792	3.072888570632932	0.009542912750032828	0.004782894414506633	0.010266552660920247
GOTERM_BP_DIRECT	GO:0045944~positive regulation of transcription from RNA polymerase II promoter	32	11.72161172161172	3.8321e-05	CCNT2, BACH1, NR6A1, TAF9B, ONECUT2, SOX4, CTCF, PAX3, HAND1, DDX3X, CREB3L2, FGF2, PIK3R1, PLAGL2, PLAG1, DAB2IP, CDK8, ESR1, ARID3B, SMAD2, TET2, HMGA2, HMGA1, FOXP1, MEF2D, RNF4, ETS1, ATXN7, TRPS1, MLLT10, KLF2, NFIB	245	981	16792	2.235719486571387	0.0579939367685578	0.019717538302737925	0.06394958485899105
GOTERM_MF_DIRECT	GO:0003700~transcription factor activity, sequence-specific DNA binding	31	11.355311355311356	7.95488e-05	BACH1, E2F2, E2F6, NR6A1, ZNF200, SOX4, CTCF, PAX3, ZNF780B, MAX, ELK4, CREB3L2, PLAGL2, PLAG1, CREBZF, ZHX1, RUNX1T1, ESR1, SMAD2, MXD1, HMGA1, FOXP1, SALL3, MEF2D, PA2G4, RNF4, ETS1, MLLT10, TRPS1, KLF2, NFIB	249	961	16881	2.1869413136416633	0.03631581536403905	0.012254839394900907	0.11332446418549358
GOTERM_MF_DIRECT	GO:0000978~RNA polymerase II core promoter proximal region sequence-specific DNA binding	16	5.86080586080586	0.000255575	PLAG1, NR6A1, ONECUT2, ESR1, ARID3B, SMAD2, CTCF, MBD2, MXD1, FOXP1, MEF2D, MAX, HAND1, CREB3L2, ZNF562, NFIB	249	355	16881	3.055557441031732	0.11206569648941844	0.02349118762053637	0.3636653971053727
GOTERM_MF_DIRECT	GO:0001077~transcriptional activator activity, RNA polymerase II core promoter proximal region sequence-specific binding	12	4.395604395604396	0.000758901	PLAG1, MEF2D, NR6A1, ONECUT2, CREB3L2, ESR1, ARID3B, SOX4, SMAD2, HMGA2, PLAGL2, NFIB	249	236	16881	3.44721257913008	0.2974388741872992	0.05713969378723782	1.0762704094690712
Annotation Cluster 2	Enrichment Score: 2.25213318640932
Category	Term	Count	%	PValue	Genes	List Total	Pop Hits	Pop Total	Fold Enrichment	Bonferroni	Benjamini	FDR
GOTERM_MF_DIRECT	GO:0048027~mRNA 5'-UTR binding	4	1.465201465201465	0.000246474	DDX3X, IGF2BP1, IGF2BP2, IGF2BP3	249	9	16881	30.131191432396246	0.10829902012531933	0.028249414510462256	0.35073624449932783
GOTERM_BP_DIRECT	GO:0017148~negative regulation of translation	6	2.197802197802198	0.00152175	DDX3X, TSC1, IGF2BP1, IGF2BP2, IGF2BP3, LIN28A	245	58	16792	7.090218156228008	0.906912646880549	0.21134135519216424	2.510136291755505
GOTERM_MF_DIRECT	GO:0045182~translation regulator activity	3	1.098901098901099	0.00310126	IGF2BP1, IGF2BP2, IGF2BP3	249	6	16881	33.89759036144578	0.7640951712049753	0.14826578762092069	4.330654577278247
GOTERM_BP_DIRECT	GO:0042035~regulation of cytokine biosynthetic process	3	1.098901098901099	0.00420842	IGF2BP1, IGF2BP2, IGF2BP3	245	7	16792	29.373760932944606	0.9986048817888751	0.3969480961103361	6.797812433489381
GOTERM_BP_DIRECT	GO:0051028~mRNA transport	4	1.465201465201465	0.0307474	G3BP2, IGF2BP1, IGF2BP2, IGF2BP3	245	47	16792	5.833087277464178	1.0	0.7223107048970712	40.62632664443871
GOTERM_BP_DIRECT	GO:0010467~gene expression	4	1.465201465201465	0.0324553	IGF2BP1, IGF2BP2, IGF2BP3, POLR2D	245	48	16792	5.7115646258503405	1.0	0.7325707625855917	42.34882509818131
GOTERM_MF_DIRECT	GO:0003730~mRNA 3'-UTR binding	4	1.465201465201465	0.0351724	CPEB4, IGF2BP1, IGF2BP2, IGF2BP3	249	49	16881	5.5343004671748215	0.9999999412343759	0.5151425658962332	39.97178887156453
Annotation Cluster 3	Enrichment Score: 1.370710678959628
Category	Term	Count	%	PValue	Genes	List Total	Pop Hits	Pop Total	Fold Enrichment	Bonferroni	Benjamini	FDR
GOTERM_BP_DIRECT	GO:0040008~regulation of growth	5	1.8315018315018317	0.00729592	DAB2IP, SOCS3, SOCS1, SOCS5, HMGA2	245	53	16792	6.46592221794378	0.9999889825921303	0.46965318114449084	11.506090041272078
GOTERM_BP_DIRECT	GO:0046426~negative regulation of JAK-STAT cascade	4	1.465201465201465	0.0201655	SOCS3, SOCS1, SOCS5, HMGA2	245	40	16792	6.853877551020409	0.9999999999999839	0.6530733346275172	28.82725176964461
GOTERM_MF_DIRECT	GO:0004860~protein kinase inhibitor activity	4	1.465201465201465	0.0408734	SH3BP5, SOCS3, SOCS1, SOCS5	249	52	16881	5.215013901760889	0.9999999962648678	0.5259131355588536	44.83419858381619
GOTERM_BP_DIRECT	GO:0007259~JAK-STAT cascade	3	1.098901098901099	0.0784666	SOCS3, SOCS1, SOCS5	245	32	16792	6.4255102040816325	1.0	0.8718776278648688	74.43846046649331
GOTERM_BP_DIRECT	GO:0019221~cytokine-mediated signaling pathway	4	1.465201465201465	0.296915	SOCS3, SOCS1, SOCS5, CSF1R	245	131	16792	2.092787038479514	1.0	0.9904789204962907	99.72067124071961
Annotation Cluster 4	Enrichment Score: 1.2025169634803843
Category	Term	Count	%	PValue	Genes	List Total	Pop Hits	Pop Total	Fold Enrichment	Bonferroni	Benjamini	FDR
GOTERM_MF_DIRECT	GO:0000166~nucleotide binding	13	4.761904761904762	0.00546007672193916	RBFOX1, RBFOX2, CPEB4, SREK1, G3BP2, IGF2BP1, IGF2BP2, IGF2BP3, POLR2D, SRSF7, MSI2, PTBP3, TNRC6B	249	348	16881	2.5325785902229607	0.9215969462810308	0.19116286623485412	7.50707403517743
GOTERM_BP_DIRECT	GO:0000381~regulation of alternative mRNA splicing, via spliceosome	3	1.098901098901099	0.10519403498171992	RBFOX1, RBFOX2, SREK1	245	38	16792	5.410955961331901	1.0	0.9158734675180055	84.36077474519139
GOTERM_BP_DIRECT	GO:0006397~mRNA processing	6	2.197802197802198	0.12066351557899183	RBFOX1, RBFOX2, PDE12, SRSF7, SREK1, PTBP3	245	179	16792	2.297389123247064	1.0	0.9358248368497749	88.31074108867473
GOTERM_BP_DIRECT	GO:0008380~RNA splicing	5	1.8315018315018317	0.22344277300479762	RBFOX1, RBFOX2, SRSF7, SREK1, PTBP3	245	166	16792	2.0644209491025323	1.0	0.9782392375243255	98.53216414305518
Annotation Cluster 5	Enrichment Score: 0.9424004325561757
Category	Term	Count	%	PValue	Genes	List Total	Pop Hits	Pop Total	Fold Enrichment	Bonferroni	Benjamini	FDR
GOTERM_BP_DIRECT	GO:0014066~regulation of phosphatidylinositol 3-kinase signaling	5	1.8315018315018317	0.026881983206727	PPP1R16B, ERBB4, PPP2R5C, FGF2, PIK3R1	245	78	16792	4.393511250654107	1.0	0.7133486569044996	36.54758012956832
GOTERM_BP_DIRECT	GO:0048015~phosphatidylinositol-mediated signaling	5	1.8315018315018317	0.06879385065403726	ERBB4, TNRC6B, FGF2, PIK3R1, CSF1R	245	106	16792	3.23296110897189	1.0	0.8722556211827613	69.57115546707197
GOTERM_MF_DIRECT	GO:0046934~phosphatidylinositol-4,5-bisphosphate 3-kinase activity	3	1.098901098901099	0.23116791899474848	ERBB4, FGF2, PIK3R1	249	62	16881	3.280411970462495	1.0	0.9003831181075174	97.64110770468733
GOTERM_BP_DIRECT	GO:0046854~phosphatidylinositol phosphorylation	3	1.098901098901099	0.3976122734045994	ERBB4, FGF2, PIK3R1	245	94	16792	2.1874077290490663	1.0	0.9972520651050726	99.97884097315016
Annotation Cluster 6	Enrichment Score: 0.8636343325243221
Category	Term	Count	%	PValue	Genes	List Total	Pop Hits	Pop Total	Fold Enrichment	Bonferroni	Benjamini	FDR
GOTERM_MF_DIRECT	GO:0008536~Ran GTPase binding	3	1.098901098901099	0.07146246074002355	IPO5, NUP50, RANBP2	249	30	16881	6.779518072289157	0.9999999999999989	0.6265840118431649	65.24380745612667
GOTERM_CC_DIRECT	GO:0005643~nuclear pore	4	1.465201465201465	0.08146823109936414	AGFG1, IPO5, NUP50, RANBP2	258	72	18224	3.924203273040482	0.9999999999899523	0.7362688820413947	67.83897922453411
GOTERM_BP_DIRECT	GO:0016032~viral process	6	2.197802197802198	0.44058605697960385	RAB11FIP4, IPO5, NUP50, RANBP2, PIK3R1, CBX5	245	299	16792	1.3753600436830251	1.0	0.9986531622390433	99.993849096367
Annotation Cluster 7	Enrichment Score: 0.8239425777087289
Category	Term	Count	%	PValue	Genes	List Total	Pop Hits	Pop Total	Fold Enrichment	Bonferroni	Benjamini	FDR
GOTERM_MF_DIRECT	GO:0061630~ubiquitin protein ligase activity	7	2.564102564102564	0.05850795171417098	RNF44, UBE2Z, RNF4, RNF165, CDC34, MDM4, RLIM	249	187	16881	2.537787513691128	0.9999999999993321	0.5835879505126067	57.65542811821205
GOTERM_BP_DIRECT	GO:0043161~proteasome-mediated ubiquitin-dependent protein catabolic process	7	2.564102564102564	0.0768468015360721	RNF44, RNF4, RNF165, BTBD3, PPP2R5C, CDC34, RLIM	245	203	16792	2.3634060520760025	1.0	0.8704346508613623	73.67799735833556
GOTERM_BP_DIRECT	GO:0000209~protein polyubiquitination	3	1.098901098901099	0.750466959094156	RNF165, CDC34, RLIM	245	184	16792	1.117480035492458	1.0	0.9999986641228359	99.99999999136378
Annotation Cluster 8	Enrichment Score: 0.8134805892383377
Category	Term	Count	%	PValue	Genes	List Total	Pop Hits	Pop Total	Fold Enrichment	Bonferroni	Benjamini	FDR
GOTERM_BP_DIRECT	GO:0048015~phosphatidylinositol-mediated signaling	5	1.8315018315018317	0.06879385065403726	ERBB4, TNRC6B, FGF2, PIK3R1, CSF1R	245	106	16792	3.23296110897189	1.0	0.8722556211827613	69.57115546707197
GOTERM_BP_DIRECT	GO:0018108~peptidyl-tyrosine phosphorylation	6	2.197802197802198	0.07269755208148138	ERBB4, CNTRL, DYRK2, ABL2, FGF2, CSF1R	245	153	16792	2.6877951180472186	1.0	0.868497501044698	71.631885925339
GOTERM_BP_DIRECT	GO:0070374~positive regulation of ERK1 and ERK2 cascade	3	1.098901098901099	0.7252518174077054	ERBB4, FGF2, CSF1R	245	175	16792	1.1749504373177844	1.0	0.9999970898174219	99.99999995692755
Annotation Cluster 9	Enrichment Score: 0.21635765028526052
Category	Term	Count	%	PValue	Genes	List Total	Pop Hits	Pop Total	Fold Enrichment	Bonferroni	Benjamini	FDR
GOTERM_BP_DIRECT	GO:0098609~cell-cell adhesion	5	1.8315018315018317	0.5398098111929674	EIF4G2, DAB2IP, YWHAZ, DDX3X, RDX	245	271	16792	1.264553053693802	1.0	0.9996860969180131	99.99976370769794
GOTERM_MF_DIRECT	GO:0098641~cadherin binding involved in cell-cell adhesion	5	1.8315018315018317	0.6193620686528896	EIF4G2, DAB2IP, YWHAZ, DDX3X, RDX	249	290	16881	1.1688824262567512	1.0	0.9963547579241221	99.99989507926873
GOTERM_CC_DIRECT	GO:0005913~cell-cell adherens junction	5	1.8315018315018317	0.6710295892252904	EIF4G2, DAB2IP, YWHAZ, DDX3X, RDX	258	323	18224	1.0934312525499796	1.0	0.996694896008665	99.99996416246456

## Sheet: Functional Annotation Chart-GO
Category	Term	Count	%	PValue	Genes	List Total	Pop Hits	Pop Total	Fold Enrichment	Bonferroni	Benjamini	FDR
GOTERM_MF_DIRECT	GO:0005515~protein binding	181	66.30036630036629	2.221020678424759E-11	TUSC2, SYT1, PPP2R5C, FAM20C, UTRN, STRN, TXLNA, CBX5, PRKAR2A, CDCA8, CRY2, MED28, RALB, TLK1, ELOVL6, CAB39, BCL7A, PTPRJ, RBFOX1, RBFOX2, PPP1R37, DAB2IP, SMCR8, CHAC1, SOCS3, SOCS1, ZHX1, PIM1, ESPL1, ARID1A, PDE4D, SOCS5, DEPDC1, FAM104A, BCL2L11, NME4, MIB1, PA2G4, NABP1, NDEL1, MLLT10, NOL4L, SURF4, ARL8A, XRN1, SRM, SNX6, AGFG1, ERBB4, SLF2, TAF9B, SOX4, IGF2BP1, IGF2BP2, CNTRL, CDC34, AR…	249	8785	16881	1.3968045203008963	1.03277586482875E-8	1.03277586482875E-8	3.1657187982148116E-8
GOTERM_CC_DIRECT	GO:0005654~nucleoplasm	77	28.205128205128204	3.726961719977249E-9	CCNT2, E2F2, NR6A1, PPP2R5C, UTRN, CTCF, PAX3, SENP5, RLIM, CBX5, PHC3, C19ORF47, MAX, CDCA8, CREB3L2, RBFOX2, SMCR8, ZHX1, RUNX1T1, ESR1, CDK8, ARID1A, CDK6, DEPDC1, HMGA2, UBN2, MBD2, HMGA1, USP28, NABP1, CCND1, PA2G4, RRM2, MLLT10, IPO5, NOL4L, MDM4, PPP2R2A, SMARCAD1, YWHAZ, UBE2Z, ERBB4, ONECUT2, TAF9B, HAT1, SOX4, CDC34, POLR2D, SLX4, MTMR3, HAND1, ELK4, MAP3K2, NUP50, PER2, SNAP23, DYRK2, …	258	2784	18224	1.9536443018800673	1.1106339835587065E-6	1.1106339835587065E-6	4.97526659870573E-6
GOTERM_CC_DIRECT	GO:0005634~nucleus	117	42.857142857142854	1.0400668544301057E-7	PPP2R5C, CBX5, CDCA8, CRY2, BTBD3, PHTF2, CREB3L2, PTBP3, TLK1, MTUS1, RBFOX1, RBFOX2, ZNF644, ZHX1, SOCS1, PIM1, ESPL1, ARID1A, DEPDC1, NABP1, PA2G4, MLLT10, XRN1, SNX6, ERBB4, SLF2, ONECUT2, IGF2BP1, SOX4, IGF2BP2, CDC34, IGF2BP3, LIN28A, PPP1R16B, PEG10, DDX3X, RNF165, ELK4, DYRK2, DHX57, PLAGL2, PLAG1, CREBZF, YTHDC1, ARID3B, SMAD2, TET2, SPRYD4, FOXP1, SALL3, DESI1, SRSF7, TSC1, RNF4, ETS1, …	258	5415	18224	1.526199832506603	3.099351357782609E-5	1.5496876865528364E-5	1.3884249530082826E-4
GOTERM_BP_DIRECT	GO:0045892~negative regulation of transcription, DNA-templated	24	8.791208791208792	1.1125933925174828E-6	RBFOX2, NACC1, DAB2IP, CREBZF, SNX6, ZHX1, RUNX1T1, SMAD2, CTCF, DEPDC1, HMGA2, RLIM, MBD2, HMGA1, FOXP1, CBX5, ATXN1, PA2G4, CRY2, HAND1, USP47, PER2, BCL7A, PLCB1	245	499	16792	3.296454132755306	0.0017330306290347375	0.0017330306290347375	0.001857223954337961
GOTERM_BP_DIRECT	GO:0006366~transcription from RNA polymerase II promoter	23	8.424908424908425	6.150550753820375E-6	BACH1, CCNT2, PLAG1, ONECUT2, TAF9B, ESR1, ARID3B, SOX4, SMAD2, CTCF, PAX3, HMGA2, POLR2D, HMGA1, SALL3, MAX, MEF2D, HAND1, ETS1, TRPS1, CREB3L2, NFIB, PLAGL2	245	513	16792	3.072888570632932	0.009542912750032828	0.004782894414506633	0.010266552660920247
GOTERM_MF_DIRECT	GO:0008134~transcription factor binding	16	5.86080586080586	2.0816108435083275E-5	RBFOX2, E2F2, YWHAZ, TAF9B, ESR1, PIM1, SMAD2, HMGA2, HMGA1, PURB, CCND1, DDX3X, RNF4, HAND1, ETS1, PIK3R1	249	284	16881	3.8194468012896654	0.00963289471475648	0.004828102644953369	0.02966598598418413
GOTERM_BP_DIRECT	GO:0045944~positive regulation of transcription from RNA polymerase II promoter	32	11.72161172161172	3.832098983409903E-5	CCNT2, BACH1, NR6A1, TAF9B, ONECUT2, SOX4, CTCF, PAX3, HAND1, DDX3X, CREB3L2, FGF2, PIK3R1, PLAGL2, PLAG1, DAB2IP, CDK8, ESR1, ARID3B, SMAD2, TET2, HMGA2, HMGA1, FOXP1, MEF2D, RNF4, ETS1, ATXN7, TRPS1, MLLT10, KLF2, NFIB	245	981	16792	2.235719486571387	0.0579939367685578	0.019717538302737925	0.06394958485899105
GOTERM_MF_DIRECT	GO:0003700~transcription factor activity, sequence-specific DNA binding	31	11.355311355311356	7.954876560559026E-5	BACH1, E2F2, E2F6, NR6A1, ZNF200, SOX4, CTCF, PAX3, ZNF780B, MAX, ELK4, CREB3L2, PLAGL2, PLAG1, CREBZF, ZHX1, RUNX1T1, ESR1, SMAD2, MXD1, HMGA1, FOXP1, SALL3, MEF2D, PA2G4, RNF4, ETS1, MLLT10, TRPS1, KLF2, NFIB	249	961	16881	2.1869413136416633	0.03631581536403905	0.012254839394900907	0.11332446418549358
GOTERM_BP_DIRECT	GO:0000122~negative regulation of transcription from RNA polymerase II promoter	25	9.157509157509157	1.3681670729690046E-4	BACH1, E2F6, TAF9B, NR6A1, CTCF, RLIM, CRY2, HAND1, ELK4, PER2, DAB2IP, ZHX1, ESR1, ARID1A, SMAD2, HMGA2, MBD2, MXD1, FOXP1, FNIP1, PURB, CCND1, TRPS1, MDM4, NFIB	245	720	16792	2.3798185941043086	0.19209583835414668	0.05193096706828271	0.228141641451296
GOTERM_MF_DIRECT	GO:0048027~mRNA 5'-UTR binding	4	1.465201465201465	2.464737643457387E-4	DDX3X, IGF2BP1, IGF2BP2, IGF2BP3	249	9	16881	30.131191432396246	0.10829902012531933	0.028249414510462256	0.35073624449932783
GOTERM_MF_DIRECT	GO:0000978~RNA polymerase II core promoter proximal region sequence-specific DNA binding	16	5.86080586080586	2.5557490776962147E-4	PLAG1, NR6A1, ONECUT2, ESR1, ARID3B, SMAD2, CTCF, MBD2, MXD1, FOXP1, MEF2D, MAX, HAND1, CREB3L2, ZNF562, NFIB	249	355	16881	3.055557441031732	0.11206569648941844	0.02349118762053637	0.3636653971053727
GOTERM_CC_DIRECT	GO:0005737~cytoplasm	100	36.63003663003663	3.7979459834158995E-4	UTRN, STRN, TXLNA, PRKAR2A, CRY2, RBFOX1, RBFOX2, PDPR, DAB2IP, SOCS3, SOCS1, PIM1, ESPL1, SOCS5, MIB1, NABP1, PA2G4, NAV1, MLLT10, NOL4L, PCMTD1, ARL8A, XRN1, CDV3, SNX6, IGF2BP1, SOX4, IGF2BP2, IGF2BP3, ARPC5, CDC34, CNTRL, LIN28A, LIN28B, SLX4, PEG10, DDX3X, NAA30, RNF165, ELK4, NUP50, DYRK2, CDC37L1, LIN7C, SMAD2, FNIP1, NMT2, DESI1, SRSF7, TSC1, RNF4, ETS1, SLAIN2, TGFBR3, SMC1A, GLYR1, PLEK…	258	5222	18224	1.3526552836983663	0.107028209415583	0.03703039390087515	0.5058153617634176
GOTERM_CC_DIRECT	GO:0000790~nuclear chromatin	11	4.029304029304029	4.26247406630422E-4	DVL3, SLX4, TRPS1, ESR1, HAT1, SMAD2, ARID1A, MBD2, PLCB1, MXD1, POLR3D	258	193	18224	4.0258665702695104	0.11930931162818659	0.031263081173888874	0.5675190985234835
GOTERM_BP_DIRECT	GO:0006351~transcription, DNA-templated	47	17.216117216117215	6.339081919915036E-4	CCNT2, ERBB4, E2F6, NR6A1, ZNF200, TXLNG, PAX3, ZNF780B, RLIM, POLR2D, ZNF652, PCGF3, CRY2, DDX3X, MED28, ELK4, PHTF2, PER2, MYCBP, BAZ2A, ZNF562, PLAG1, NACC1, ZNF644, CREBZF, ZHX1, RUNX1T1, ESR1, ARID1A, SMAD2, DEPDC1, MBD2, MXD1, PURB, FOXP1, ATXN1, MEF2D, BRWD1, CCND1, PA2G4, RNF4, HNRNPUL1, ATXN7, MLLT10, ZBTB5, KLF2, NFIB	245	1955	16792	1.6477352680202517	0.6278938953098878	0.1793965112686038	1.0529291328867818
GOTERM_BP_DIRECT	GO:0008285~negative regulation of cell proliferation	16	5.86080586080586	7.098063203545171E-4	PTPRJ, DAB2IP, ERBB4, PPP2R5C, STRN, SOX4, SMAD2, CDK6, HMGA1, TSC1, BTG1, ETS1, GDF11, MDM4, FGF2, CSF1R	245	396	16792	2.7692434549577407	0.6694445874535033	0.1684774229269288	1.178295837373855
GOTERM_MF_DIRECT	GO:0001077~transcriptional activator activity, RNA polymerase II core promoter proximal region sequence-specific binding	12	4.395604395604396	7.589008561247299E-4	PLAG1, MEF2D, NR6A1, ONECUT2, CREB3L2, ESR1, ARID3B, SOX4, SMAD2, HMGA2, PLAGL2, NFIB	249	236	16881	3.44721257913008	0.2974388741872992	0.05713969378723782	1.0762704094690712
GOTERM_BP_DIRECT	GO:0008283~cell proliferation	15	5.4945054945054945	9.621730975184732E-4	TUSC2, BCAT1, CDV3, ERBB4, NR6A1, PIM1, TXLNA, MXD1, TNFSF9, PURB, USP28, PA2G4, EVI5, MDM4, CSF1R	245	366	16792	2.8089662094345935	0.7770371170372119	0.1929687212847052	1.5940763258824875
GOTERM_MF_DIRECT	GO:0044822~poly(A) RNA binding	31	11.355311355311356	0.0011882321588840173	YWHAZ, FAM98A, CPEB4, NAP1L1, IGF2BP1, RDX, IGF2BP2, IGF2BP3, LIN28B, PEG10, DDX3X, MSI2, PTBP3, TNRC6B, LBR, FNDC3A, DHX57, RBFOX2, RPUSD2, RRBP1, SREK1, G3BP2, YTHDC1, PURB, EIF4G2, PA2G4, SRSF7, HNRNPUL1, IPO5, SMC1A, XRN1	249	1129	16881	1.8615151482813448	0.4246958835867083	0.07594112988787471	1.680366158673463
GOTERM_BP_DIRECT	GO:0007049~cell cycle	11	4.029304029304029	0.0013152113937445445	TUSC2, CCNT2, E2F2, DAB2IP, CCND1, EVI5, PIM1, TXLNG, TLK1, SENP5, TET2	245	217	16792	3.4743158092730178	0.8714919988168713	0.2262221900259599	2.1729568501773433
GOTERM_BP_DIRECT	GO:0045893~positive regulation of transcription, DNA-templated	18	6.593406593406594	0.0014570700809810033	SMARCAD1, DVL3, ERBB4, ESR1, SOX4, SMAD2, CTCF, ARID1A, PAX3, HMGA2, HMGA1, RNF4, MAP3K2, ETS1, CREB3L2, PLCB1, KLF2, FGF2	245	515	16792	2.395530017832376	0.8970208548525757	0.22320669145626393	2.404661123255003
GOTERM_BP_DIRECT	GO:0017148~negative regulation of translation	6	2.197802197802198	0.001521751124855802	DDX3X, TSC1, IGF2BP1, IGF2BP2, IGF2BP3, LIN28A	245	58	16792	7.090218156228008	0.906912646880549	0.21134135519216424	2.510136291755505
GOTERM_BP_DIRECT	GO:0035019~somatic stem cell population maintenance	6	2.197802197802198	0.002527073944352809	SOX4, SMAD2, HMGA2, LIN28A, POLR2D, FGF2	245	65	16792	6.326656200941915	0.9806428738090875	0.3013522545203283	4.13579857187274
GOTERM_MF_DIRECT	GO:0003723~RNA binding	18	6.593406593406594	0.0030980583511301283	RBFOX1, RBFOX2, AGFG1, YTHDC1, IGF2BP1, IGF2BP3, RLIM, LIN28A, LIN28B, ATXN1, EIF4G2, NABP1, DDX3X, HNRNPUL1, NOL4L, PTBP3, RANBP2, BAZ2A	249	547	16881	2.2309200237880225	0.7637425739141606	0.16502555550249043	4.326274651768946
GOTERM_MF_DIRECT	GO:0045182~translation regulator activity	3	1.098901098901099	0.003101260316073755	IGF2BP1, IGF2BP2, IGF2BP3	249	6	16881	33.89759036144578	0.7640951712049753	0.14826578762092069	4.330654577278247
GOTERM_MF_DIRECT	GO:0003714~transcription corepressor activity	10	3.6630036630036633	0.0031572479136678217	RBFOX2, CCND1, HAND1, E2F6, ZHX1, TAF9B, RUNX1T1, CTCF, RLIM, MXD1	249	203	16881	3.339664075019289	0.7701762985600263	0.1367442466215919	4.407209146476887
GOTERM_BP_DIRECT	GO:0050821~protein stabilization	8	2.93040293040293	0.0037502988475149684	DVL3, TSC1, GNAQ, TAF9B, SOX4, MDM4, CDC37L1, PIK3R1	245	136	16792	4.031692677070828	0.9971422105066359	0.38623443402508284	6.079454303496778
GOTERM_BP_DIRECT	GO:0042035~regulation of cytokine biosynthetic process	3	1.098901098901099	0.00420842314555791	IGF2BP1, IGF2BP2, IGF2BP3	245	7	16792	29.373760932944606	0.9986048817888751	0.3969480961103361	6.797812433489381
GOTERM_MF_DIRECT	GO:0003677~DNA binding	39	14.285714285714285	0.004478828908287955	SMARCAD1, E2F2, AGFG1, E2F6, NR6A1, ZNF780B, LIN28A, LIN28B, ZNF652, PHC3, PEG10, CRY2, DDX3X, ELK4, PHTF2, LBR, BAZ2A, ZNF644, CREBZF, ZHX1, RUNX1T1, ESR1, ARID3B, SMAD2, ARID1A, MBD2, TET2, HMGA2, HMGA1, POLR3D, ATXN1, PA2G4, RNF4, ETS1, MLLT10, ZBTB5, XRN1, GLYR1, NFIB	249	1674	16881	1.579457615407868	0.8759825929707103	0.17284036761227173	6.197814368559007
GOTERM_BP_DIRECT	GO:0034976~response to endoplasmic reticulum stress	6	2.197802197802198	0.004698065350505331	ERO1A, ATP2A2, CREB3L2, THBS1, PIK3R1, BCL2L11	245	75	16792	5.483102040816326	0.999351950153488	0.40808718349047324	7.559879699802375
GOTERM_BP_DIRECT	GO:0009615~response to virus	7	2.564102564102564	0.005398145055334627	AP1S1, DDX3X, CREBZF, HNRNPUL1, CDK6, HMGA2, HMGA1	245	110	16792	4.361558441558442	0.9997836265752746	0.43025534278460886	8.63929725477709
GOTERM_MF_DIRECT	GO:0000166~nucleotide binding	13	4.761904761904762	0.00546007672193916	RBFOX1, RBFOX2, CPEB4, SREK1, G3BP2, IGF2BP1, IGF2BP2, IGF2BP3, POLR2D, SRSF7, MSI2, PTBP3, TNRC6B	249	348	16881	2.5325785902229607	0.9215969462810308	0.19116286623485412	7.50707403517743
GOTERM_CC_DIRECT	GO:0005829~cytosol	64	23.44322344322344	0.006479997387716126	BACH1, PPP2R5C, RLIM, CDCA8, PRKAR2A, AP1S1, EVI5, PDE4B, BTBD3, YOD1, CAB39, RANBP2, PLCB1, FNDC3A, DAB2IP, SGK3, CHAC1, SOCS3, SOCS1, G3BP2, ESPL1, PDE4D, CDK6, HMGA1, BCL2L11, PGM2L1, MIB1, EIF4G2, CCND1, NDEL1, RRM2, XRN1, PPP2R2A, BCAT1, MIDN, YWHAZ, SNX6, ERBB4, SRM, TXLNG, IGF2BP1, IGF2BP2, CNTRL, ARPC5, IGF2BP3, LIN28A, MTMR3, MAP3K2, MAP3K1, TNRC6B, PIK3R1, DVL3, ACTC1, OSBPL3, CEP135, S…	258	3315	18224	1.3637050288213077	0.8559108316631835	0.32122433025054486	8.312625994160994
GOTERM_BP_DIRECT	GO:0006468~protein phosphorylation	15	5.4945054945054945	0.007015336626882453	CCNT2, SGK3, FAM20C, PDK4, CDK8, PIM1, SMAD2, CDK6, MAPK10, CCND1, MAP3K2, MAP3K1, TLK1, DYRK2, PIK3R1	245	456	16792	2.254564983888292	0.9999828832530931	0.4963963990405994	11.087634618180997
GOTERM_BP_DIRECT	GO:0010863~positive regulation of phospholipase C activity	3	1.098901098901099	0.007077346995022034	ESR1, ABL2, FGF2	245	9	16792	22.846258503401362	0.9999844711879812	0.47865432099000904	11.180275511383709
GOTERM_BP_DIRECT	GO:0045727~positive regulation of translation	5	1.8315018315018317	0.007295919144515286	EIF4G2, DDX3X, SOX4, THBS1, LIN28A	245	53	16792	6.46592221794378	0.9999889825921303	0.46965318114449084	11.506090041272078
GOTERM_BP_DIRECT	GO:0040008~regulation of growth	5	1.8315018315018317	0.007295919144515286	DAB2IP, SOCS3, SOCS1, SOCS5, HMGA2	245	53	16792	6.46592221794378	0.9999889825921303	0.46965318114449084	11.506090041272078
GOTERM_BP_DIRECT	GO:0051726~regulation of cell cycle	7	2.564102564102564	0.009527684978530866	E2F2, TSC1, PER2, CDK8, TXLNG, PLCB1, FGF2	245	124	16792	3.8691244239631333	0.9999996702312134	0.54411727662911	14.769184214719688
GOTERM_MF_DIRECT	GO:0031625~ubiquitin protein ligase binding	11	4.029304029304029	0.01010058831302871	PRKAR2A, YWHAZ, PA2G4, UBE2Z, SLF2, BTBD3, RALB, SMAD2, PDE4D, YOD1, CDC34	249	287	16881	2.5984215608076906	0.9910906554004737	0.3045020928642074	13.47181305156374
GOTERM_MF_DIRECT	GO:0004722~protein serine/threonine phosphatase activity	5	1.8315018315018317	0.0103749695434446	MTMR3, PDP2, PPM1K, PPP1R15B, PPP2R2A	249	58	16881	5.844412131283756	0.9921681896775788	0.29276852107509554	13.813039392184844
GOTERM_MF_DIRECT	GO:0003729~mRNA binding	7	2.564102564102564	0.01040391770387734	RBFOX1, RBFOX2, G3BP2, IGF2BP1, IGF2BP2, MBD2, PURB	249	125	16881	3.7965301204819277	0.9922739983901215	0.27690228978161435	13.848966878668623
GOTERM_MF_DIRECT	GO:0032403~protein complex binding	9	3.296703296703297	0.01131428464772012	NRAS, MAX, DAB2IP, CCND1, NDEL1, SLF2, STRN, RANBP2, PPP2R2A	249	206	16881	2.9619253713884666	0.99496394284218	0.28157627539623775	14.97174128669414
GOTERM_BP_DIRECT	GO:0010510~regulation of acetyl-CoA biosynthetic process from pyruvate	3	1.098901098901099	0.012608144504084444	PDPR, PDP2, PDK4	245	12	16792	17.13469387755102	0.9999999974343712	0.6280713007368588	19.087709597279158
GOTERM_CC_DIRECT	GO:0043231~intracellular membrane-bounded organelle	16	5.86080586080586	0.01308210253378191	SNX6, AGFG1, SLF2, HAT1, SENP5, ATXN1, PHC3, MEF2D, RDH10, AP1S1, ERO1A, EVI5, IPO5, GDF11, VCAN, YIPF4	258	558	18224	2.0253952376983135	0.980241889746172	0.48005480699422254	16.12062839482843
GOTERM_BP_DIRECT	GO:0051301~cell division	12	4.395604395604396	0.013662344433987495	CCNT2, CCND1, CDCA8, EVI5, CCNY, ARL8A, CDK6, CNTRL, CDC34, HMGA2, SENP5, SMC1A	245	350	16792	2.3499008746355687	0.999999999514788	0.6398586973717486	20.517739383524248
GOTERM_BP_DIRECT	GO:0030512~negative regulation of transforming growth factor beta receptor signaling pathway	5	1.8315018315018317	0.013994242375535896	PEG10, SNX6, ONECUT2, TGFBR3, SMAD2	245	64	16792	5.354591836734694	0.9999999997128797	0.6316373087625771	20.963020686085198
GOTERM_BP_DIRECT	GO:0071902~positive regulation of protein serine/threonine kinase activity	4	1.465201465201465	0.014083004275159265	DAB2IP, RALB, CAB39, CSF1R	245	35	16792	7.833002915451896	0.9999999997504769	0.6176306476677411	21.081707460013842
GOTERM_BP_DIRECT	GO:0043066~negative regulation of apoptotic process	14	5.128205128205128	0.01595527469625288	ACTC1, YWHAZ, ERBB4, SOCS3, TAF9B, PIM1, HMGA2, PA2G4, DDX3X, USP47, MDM4, THBS1, PIK3R1, CSF1R	245	455	16792	2.1088854003139716	0.9999999999871135	0.6482326690047591	23.546488162579536
GOTERM_BP_DIRECT	GO:0016567~protein ubiquitination	12	4.395604395604396	0.016319402515494418	BACH1, MIB1, RNF44, RNF4, SOCS3, SOCS1, RAB40C, CDC34, MDM4, SOCS5, RLIM, UBE2Q1	245	359	16792	2.2909897106474904	0.9999999999927631	0.6415884432079898	24.017365254206126
GOTERM_MF_DIRECT	GO:0000989~transcription factor activity, transcription factor binding	3	1.098901098901099	0.017412869477624566	CRY2, PER2, HMGA2	249	14	16881	14.527538726333908	0.9997165030995304	0.38151898716378785	22.149454049160745
GOTERM_BP_DIRECT	GO:0007507~heart development	8	2.93040293040293	0.017745286173799498	EIF4G2, HAND1, ERBB4, GNAQ, TRPS1, ADIPOR2, SOX4, MBD2	245	183	16792	2.9962306233969	0.9999999999992459	0.6582202152308178	25.835153816407907
GOTERM_CC_DIRECT	GO:0030175~filopodium	5	1.8315018315018317	0.017964831985617064	ACTC1, UTRN, IGF2BP1, RDX, UBE2Q1	258	71	18224	4.974342177093569	0.9954933052738731	0.5377926181349628	21.494371728120033
GOTERM_BP_DIRECT	GO:0002062~chondrocyte differentiation	4	1.465201465201465	0.01885079608828463	MEF2D, CREB3L2, HMGA2, NFIB	245	39	16792	7.029618001046573	0.9999999999998697	0.6667455171051515	27.216292071146743
GOTERM_BP_DIRECT	GO:0007265~Ras protein signal transduction	5	1.8315018315018317	0.018886792512581768	NRAS, USP28, RALB, G3BP2, FGF2	245	70	16792	4.895626822157435	0.999999999999877	0.654114346481607	27.2608541105704
GOTERM_BP_DIRECT	GO:0001953~negative regulation of cell-matrix adhesion	3	1.098901098901099	0.019493102404177617	ACER2, THBS1, PIK3R1	245	15	16792	13.707755102040815	0.999999999999953	0.6529445203166391	28.00759634145482
GOTERM_MF_DIRECT	GO:0016538~cyclin-dependent protein serine/threonine kinase regulator activity	3	1.098901098901099	0.019899359535307228	CCNT2, CCND1, CCNY	249	15	16881	13.559036144578315	0.9999127304087815	0.40503367469319673	24.910845217002
GOTERM_BP_DIRECT	GO:0046426~negative regulation of JAK-STAT cascade	4	1.465201465201465	0.020165457743951228	SOCS3, SOCS1, SOCS5, HMGA2	245	40	16792	6.853877551020409	0.9999999999999839	0.6530733346275172	28.82725176964461
GOTERM_MF_DIRECT	GO:0043565~sequence-specific DNA binding	15	5.4945054945054945	0.021345510798041478	BACH1, CREBZF, NR6A1, ESR1, ZNF200, CTCF, PAX3, FOXP1, SALL3, MAX, ELK4, ETS1, TRPS1, KLF2, PLAGL2	249	518	16881	1.9631809089640415	0.9999560794712392	0.41025167825421627	26.47470500462452
GOTERM_BP_DIRECT	GO:0009791~post-embryonic development	5	1.8315018315018317	0.021683750921418086	GNAQ, SMAD2, TET2, PLAGL2, PLEKHA1	245	73	16792	4.694436678781101	0.9999999999999986	0.6679532297583936	30.64601384456731
GOTERM_BP_DIRECT	GO:0061028~establishment of endothelial barrier	3	1.098901098901099	0.022067059808049943	PPP1R16B, RDX, PDE4D	245	16	16792	12.851020408163265	0.9999999999999992	0.6628134489462187	31.098221603470055
GOTERM_BP_DIRECT	GO:0060749~mammary gland alveolus development	3	1.098901098901099	0.02477300873400195	CCND1, ERBB4, ESR1	245	17	16792	12.095078031212482	1.0	0.6942774609636836	34.212582945565494
GOTERM_MF_DIRECT	GO:0046332~SMAD binding	4	1.465201465201465	0.02510765533061427	TGFBR3, SMAD2, HMGA2, PURB	249	43	16881	6.30652843933875	0.9999926743367346	0.44634102089297945	30.402344007976957
GOTERM_BP_DIRECT	GO:0014066~regulation of phosphatidylinositol 3-kinase signaling	5	1.8315018315018317	0.026881983206727	PPP1R16B, ERBB4, PPP2R5C, FGF2, PIK3R1	245	78	16792	4.393511250654107	1.0	0.7133486569044996	36.54758012956832
GOTERM_BP_DIRECT	GO:0030968~endoplasmic reticulum unfolded protein response	4	1.465201465201465	0.02747813743484281	CCND1, ERO1A, CREB3L2, YOD1	245	45	16792	6.09233560090703	1.0	0.710929676978179	37.19336301013861
GOTERM_BP_DIRECT	GO:0016925~protein sumoylation	6	2.197802197802198	0.02805419766424837	PHC3, CDCA8, NUP50, RANBP2, SENP5, SMC1A	245	117	16792	3.514809000523286	1.0	0.7083701038873271	37.811505120140446
GOTERM_MF_DIRECT	GO:0005539~glycosaminoglycan binding	3	1.098901098901099	0.028173112523144923	SPOCK2, TGFBR3, VCAN	249	18	16881	11.299196787148594	0.999998306273123	0.4688917861407291	33.45744071881753
GOTERM_CC_DIRECT	GO:0019898~extrinsic component of membrane	5	1.8315018315018317	0.028718777523208453	NMT2, MTMR3, SNX6, RDX, BCL2L11	258	82	18224	4.30705237284931	0.9998306411759358	0.6622456285341156	32.22596107488137
GOTERM_BP_DIRECT	GO:0090402~oncogene-induced cell senescence	2	0.7326007326007326	0.028851168567401022	HMGA2, HMGA1	245	2	16792	68.53877551020409	1.0	0.7087371300208873	38.65727085824273
GOTERM_BP_DIRECT	GO:1901898~negative regulation of relaxation of cardiac muscle	2	0.7326007326007326	0.028851168567401022	PDE4B, PDE4D	245	2	16792	68.53877551020409	1.0	0.7087371300208873	38.65727085824273
GOTERM_BP_DIRECT	GO:0045165~cell fate commitment	4	1.465201465201465	0.029088284644702853	ERBB4, TRPS1, ONECUT2, SMAD2	245	46	16792	5.959893522626443	1.0	0.7021263926622662	38.90680965431345
GOTERM_BP_DIRECT	GO:0010595~positive regulation of endothelial cell migration	4	1.465201465201465	0.029088284644702853	ETS1, THBS1, FGF2, FOXP1	245	46	16792	5.959893522626443	1.0	0.7021263926622662	38.90680965431345
GOTERM_MF_DIRECT	GO:0003682~chromatin binding	12	4.395604395604396	0.030182299720386586	CCNT2, ELK4, TRPS1, ATXN7, ESR1, SMAD2, MBD2, SMC1A, HMGA1, FOXP1, POLR3D, CBX5	249	391	16881	2.0806705081194345	0.9999993530072814	0.47678854327087994	35.3916777617998
GOTERM_BP_DIRECT	GO:0071230~cellular response to amino acid stimulus	4	1.465201465201465	0.03074739464482827	CPEB4, IPO5, SOCS1, COL16A1	245	47	16792	5.833087277464178	1.0	0.7130363732528351	40.62632664443871
GOTERM_BP_DIRECT	GO:0009267~cellular response to starvation	4	1.465201465201465	0.03074739464482827	MAX, PDK4, RALB, FNIP1	245	47	16792	5.833087277464178	1.0	0.7130363732528351	40.62632664443871
GOTERM_BP_DIRECT	GO:0051028~mRNA transport	4	1.465201465201465	0.03074739464482827	G3BP2, IGF2BP1, IGF2BP2, IGF2BP3	245	47	16792	5.833087277464178	1.0	0.7130363732528351	40.62632664443871
GOTERM_CC_DIRECT	GO:0000159~protein phosphatase type 2A complex	3	1.098901098901099	0.0318499750225061	PPP2R5C, STRN, PPP2R2A	258	20	18224	10.595348837209302	0.9999352987043783	0.6575904362220928	35.08529404253373
GOTERM_BP_DIRECT	GO:0010467~gene expression	4	1.465201465201465	0.032455303097798094	IGF2BP1, IGF2BP2, IGF2BP3, POLR2D	245	48	16792	5.7115646258503405	1.0	0.7236059664624315	42.34882509818131
GOTERM_CC_DIRECT	GO:0043234~protein complex	12	4.395604395604396	0.03247484573842872	USP28, CDCA8, TSC1, ATP2A2, RNF165, MLLT10, UTRN, GDF11, CDK8, HAT1, CAB39, MBD2	258	412	18224	2.0573492887785054	0.9999466229053664	0.6261171942737924	35.64237974742346
GOTERM_MF_DIRECT	GO:0003730~mRNA 3'-UTR binding	4	1.465201465201465	0.03517237961431369	CPEB4, IGF2BP1, IGF2BP2, IGF2BP3	249	49	16881	5.5343004671748215	0.9999999412343759	0.5151425658962332	39.97178887156453
GOTERM_BP_DIRECT	GO:0070932~histone H3 deacetylation	3	1.098901098901099	0.03683124835712678	SMARCAD1, ELK4, PER2	245	21	16792	9.791253644314867	1.0	0.7599547608897481	46.55025289343166
GOTERM_BP_DIRECT	GO:0030520~intracellular estrogen receptor signaling pathway	3	1.098901098901099	0.03683124835712678	RBFOX2, ESR1, ARID1A	245	21	16792	9.791253644314867	1.0	0.7599547608897481	46.55025289343166
GOTERM_BP_DIRECT	GO:0051894~positive regulation of focal adhesion assembly	3	1.098901098901099	0.03683124835712678	PTPRJ, TSC1, COL16A1	245	21	16792	9.791253644314867	1.0	0.7599547608897481	46.55025289343166
GOTERM_MF_DIRECT	GO:0030145~manganese ion binding	4	1.465201465201465	0.03702375588937025	FAM20C, PIM1, DYRK2, ABL2	249	50	16881	5.423614457831325	0.9999999759429873	0.5185493943207944	41.59287211742363
GOTERM_MF_DIRECT	GO:0031369~translation initiation factor binding	3	1.098901098901099	0.03757535585157535	DDX3X, LIN28A, POLR2D	249	21	16881	9.685025817555937	0.9999999815697237	0.5095200330101777	42.067929288336835
GOTERM_CC_DIRECT	GO:0016020~membrane	42	15.384615384615385	0.03759102831046257	GPAT4, UTRN, NAP1L1, STRN, DNAJB12, CNTRL, TXLNA, HS2ST1, CALU, MTMR3, PRKAR2A, AP1S1, ERO1A, MED28, PDE4B, RANBP2, LBR, FNDC3A, PIK3R1, CSF1R, ACTC1, OSBPL3, RRBP1, SCD, ESR1, PDE4D, MAN2A1, NRAS, EIF4G2, CCND1, PA2G4, ATP2A2, TSC1, GNAQ, IPO5, KREMEN1, SEMA4C, PCMTD1, VCAN, ARL8A, XRN1, GRAMD1B	258	2200	18224	1.3484989429175476	0.9999890053972414	0.6458411161736151	40.03999722941085
GOTERM_BP_DIRECT	GO:0001934~positive regulation of protein phosphorylation	6	2.197802197802198	0.03796377235103485	DVL3, CCND1, ERBB4, RALB, FNIP1, CSF1R	245	127	16792	3.2380523863088544	1.0	0.7622712171832574	47.58974220427504
GOTERM_BP_DIRECT	GO:0016477~cell migration	7	2.564102564102564	0.04005488283541841	NDEL1, ERBB4, BTG1, TGFBR3, ARPC5, THBS1, ABL2	245	172	16792	2.7893687707641193	1.0	0.7728415367161711	49.45931404932532
GOTERM_BP_DIRECT	GO:1900087~positive regulation of G1/S transition of mitotic cell cycle	3	1.098901098901099	0.04013388504661268	DDX3X, RDX, PLCB1	245	22	16792	9.346196660482375	1.0	0.7657436571215092	49.528702172761555
GOTERM_BP_DIRECT	GO:0060045~positive regulation of cardiac muscle cell proliferation	3	1.098901098901099	0.04013388504661268	ERBB4, TGFBR3, FGF2	245	22	16792	9.346196660482375	1.0	0.7657436571215092	49.528702172761555
GOTERM_BP_DIRECT	GO:0031334~positive regulation of protein complex assembly	3	1.098901098901099	0.04013388504661268	SLF2, FGF2, FNIP1	245	22	16792	9.346196660482375	1.0	0.7657436571215092	49.528702172761555
GOTERM_MF_DIRECT	GO:0004860~protein kinase inhibitor activity	4	1.465201465201465	0.040873419535223644	SH3BP5, SOCS3, SOCS1, SOCS5	249	52	16881	5.215013901760889	0.9999999962648678	0.5259131355588536	44.83419858381619
GOTERM_CC_DIRECT	GO:0017053~transcriptional repressor complex	4	1.465201465201465	0.0425192443804643	CCND1, DEPDC1, RLIM, CBX5	258	55	18224	5.137138830162086	0.9999976190183475	0.6600646437159319	44.0116430417255
GOTERM_MF_DIRECT	GO:0046982~protein heterodimerization activity	13	4.761904761904762	0.04253974570622449	DVL3, SNX6, TAF9B, ZHX1, ADIPOR2, TXLNG, SOX4, SMAD2, MAX, MEF2D, HAND1, SMC1A, PIK3R1	249	465	16881	1.8953491384894414	0.999999998336009	0.5270040272435752	46.184652989594
GOTERM_BP_DIRECT	GO:0035986~senescence-associated heterochromatin focus assembly	2	0.7326007326007326	0.04296434991897247	HMGA2, HMGA1	245	3	16792	45.692517006802724	1.0	0.7815936975006562	51.95644998379731
GOTERM_BP_DIRECT	GO:0042512~negative regulation of tyrosine phosphorylation of Stat1 protein	2	0.7326007326007326	0.04296434991897247	SOCS3, SOCS1	245	3	16792	45.692517006802724	1.0	0.7815936975006562	51.95644998379731
GOTERM_MF_DIRECT	GO:0004741~[pyruvate dehydrogenase (lipoamide)] phosphatase activity	2	0.7326007326007326	0.04343144121002889	PDPR, PDP2	249	3	16881	45.19678714859437	0.9999999989210845	0.5216458434861624	46.89462753559813
GOTERM_BP_DIRECT	GO:0006607~NLS-bearing protein import into nucleus	3	1.098901098901099	0.043543861886806645	TRPS1, IPO5, RANBP2	245	23	16792	8.939840283939663	1.0	0.7788364170900456	52.4397744223019
GOTERM_BP_DIRECT	GO:0000083~regulation of transcription involved in G1/S transition of mitotic cell cycle	3	1.098901098901099	0.043543861886806645	BACH1, E2F6, RRM2	245	23	16792	8.939840283939663	1.0	0.7788364170900456	52.4397744223019
GOTERM_BP_DIRECT	GO:0043044~ATP-dependent chromatin remodeling	3	1.098901098901099	0.043543861886806645	SMARCAD1, ARID1A, MBD2	245	23	16792	8.939840283939663	1.0	0.7788364170900456	52.4397744223019
GOTERM_CC_DIRECT	GO:0031965~nuclear membrane	8	2.93040293040293	0.044067029505323305	OSBPL3, GNAQ, IPO5, NUP50, TXLNG, RANBP2, PLCB1, LBR	258	229	18224	2.4676212721302595	0.9999985297967691	0.6440928433356603	45.20785941376646
GOTERM_CC_DIRECT	GO:0000775~chromosome, centromeric region	4	1.465201465201465	0.046471907124811675	CDCA8, PPP2R5C, CTCF, SMC1A	258	57	18224	4.95688834489324	0.9999993059658427	0.6368394779063423	47.01966164418878
GOTERM_BP_DIRECT	GO:0045737~positive regulation of cyclin-dependent protein serine/threonine kinase activity	3	1.098901098901099	0.047057390111787264	CCNT2, CCND1, CCNY	245	24	16792	8.56734693877551	1.0	0.7978659278729712	55.273650550808185
GOTERM_MF_DIRECT	GO:0030552~cAMP binding	3	1.098901098901099	0.04799327550117772	PRKAR2A, PDE4B, PDE4D	249	24	16881	8.474397590361445	0.9999999998831557	0.5455315853103445	50.39252428785619
GOTERM_CC_DIRECT	GO:0016363~nuclear matrix	5	1.8315018315018317	0.0484434981605437	ATXN1, SMARCAD1, ATXN7, RUNX1T1, HAT1	258	97	18224	3.641013346120035	0.9999996254540036	0.6271217852639164	48.46351382943058
GOTERM_MF_DIRECT	GO:0042802~identical protein binding	18	6.593406593406594	0.05052251049064149	BCAT1, SYT1, YWHAZ, DAB2IP, CREBZF, SRM, MIEF1, ESR1, ADIPOR2, CLDN12, ATXN1, NDEL1, DESI1, RNF4, HAND1, ETS1, THBS1, KATNAL1	249	749	16881	1.6292566795888492	0.9999999999660865	0.5522738830008219	52.238326699948146
GOTERM_BP_DIRECT	GO:0051090~regulation of sequence-specific DNA binding transcription factor activity	3	1.098901098901099	0.050670767608956974	CREBZF, SGK3, MAPK10	245	25	16792	8.224653061224489	1.0	0.8152781613470114	58.021977227051295
GOTERM_MF_DIRECT	GO:0001205~transcriptional activator activity, RNA polymerase II distal enhancer sequence-specific binding	3	1.098901098901099	0.05167322628202026	BACH1, ARID3B, HMGA1	249	25	16881	8.135421686746989	0.9999999999807037	0.5487988687535186	53.05678665728551
GOTERM_BP_DIRECT	GO:0007050~cell cycle arrest	6	2.197802197802198	0.055040859001452155	EIF4G2, PA2G4, TSC1, CDK6, CAB39, THBS1	245	141	16792	2.9165436387320884	1.0	0.8349053690188382	61.133774506211445
GOTERM_CC_DIRECT	GO:0035985~senescence-associated heterochromatin focus	2	0.7326007326007326	0.05523151319924374	HMGA2, HMGA1	258	4	18224	35.31782945736434	0.9999999556423196	0.652915234507027	53.16083806467666
GOTERM_BP_DIRECT	GO:0001701~in utero embryonic development	7	2.564102564102564	0.055951233212132266	MAN2A1, MIB1, RDH10, SMAD2, KLF2, BCL2L11, FOXP1	245	187	16792	2.565622612681436	1.0	0.8339165704746364	61.754116253607535
GOTERM_CC_DIRECT	GO:0005667~transcription factor complex	7	2.564102564102564	0.05611290710422166	E2F2, E2F6, ETS1, TRPS1, NR6A1, SMAD2, HMGA1	258	193	18224	2.5619150901715066	0.9999999664127747	0.636618189866562	53.74082079942184
GOTERM_BP_DIRECT	GO:0043433~negative regulation of sequence-specific DNA binding transcription factor activity	4	1.465201465201465	0.05666137741129899	HAND1, PIM1, ESR1, RLIM	245	60	16792	4.569251700680272	1.0	0.8318782943572216	62.23154320102082
GOTERM_BP_DIRECT	GO:0010587~miRNA catabolic process	2	0.7326007326007326	0.05687326043150319	LIN28A, LIN28B	245	4	16792	34.269387755102045	1.0	0.8271812807642988	62.37290242183906
GOTERM_MF_DIRECT	GO:0019899~enzyme binding	10	3.6630036630036633	0.05798607942319731	CCND1, HAND1, ATP2A2, HNRNPUL1, BTG1, ESR1, PDE4D, MDM4, PLCB1, HMGA1	249	333	16881	2.035891312999747	0.9999999999991357	0.5802212595254548	57.31964379492124
GOTERM_BP_DIRECT	GO:0055007~cardiac muscle cell differentiation	3	1.098901098901099	0.058182685001094823	TSC1, ARID1A, FOXP1	245	27	16792	7.615419501133787	1.0	0.8285145971706804	63.2355193735049
GOTERM_MF_DIRECT	GO:0061630~ubiquitin protein ligase activity	7	2.564102564102564	0.05850795171417098	RNF44, UBE2Z, RNF4, RNF165, CDC34, MDM4, RLIM	249	187	16881	2.537787513691128	0.9999999999993321	0.5723850451077428	57.65542811821205
GOTERM_MF_DIRECT	GO:0051721~protein phosphatase 2A binding	3	1.098901098901099	0.05932166073920416	DAB2IP, STRN, PPP2R2A	249	27	16881	7.532797858099064	0.9999999999995531	0.5667200587345833	58.174089241732155
GOTERM_CC_DIRECT	GO:0005730~nucleolus	19	6.95970695970696	0.060184246864672344	MIDN, CDV3, CDK8, CTCF, LIN28A, SENP5, LIN28B, CBX5, USP28, BRWD1, CDCA8, PA2G4, HAND1, ATXN7, IPO5, PER2, NOL4L, BAZ2A, NFIB	258	857	18224	1.5660181089613128	0.9999999907374478	0.6421448601046991	56.33466955624598
GOTERM_BP_DIRECT	GO:0000082~G1/S transition of mitotic cell cycle	5	1.8315018315018317	0.0614784254958811	BCAT1, CCND1, RRM2, CDK6, CDC34	245	102	16792	3.359743897559023	1.0	0.8398763078371808	65.32511665519837
GOTERM_BP_DIRECT	GO:2000145~regulation of cell motility	3	1.098901098901099	0.06207423873606865	ERBB4, CDK6, ABL2	245	28	16792	7.3434402332361515	1.0	0.8374067642396403	65.69075395797232
GOTERM_BP_DIRECT	GO:0046627~negative regulation of insulin receptor signaling pathway	3	1.098901098901099	0.06605166616124117	TSC1, SOCS3, SOCS1	245	29	16792	7.090218156228008	1.0	0.8507860634131222	68.04030994301706
GOTERM_MF_DIRECT	GO:0019888~protein phosphatase regulator activity	3	1.098901098901099	0.06733102978366934	PPP1R16B, PPP2R5C, PPP2R2A	249	29	16881	7.013294557540507	0.9999999999999917	0.6038965844134558	62.97341368145049
GOTERM_MF_DIRECT	GO:0061631~ubiquitin conjugating enzyme activity	3	1.098901098901099	0.06733102978366934	UBE2Z, CDC34, UBE2Q1	249	29	16881	7.013294557540507	0.9999999999999917	0.6038965844134558	62.97341368145049
GOTERM_CC_DIRECT	GO:0044300~cerebellar mossy fiber	2	0.7326007326007326	0.06855783049408219	DAB2IP, NFIB	258	5	18224	28.25426356589147	0.9999999993566356	0.6717274418823294	61.251935368701616
GOTERM_BP_DIRECT	GO:0048015~phosphatidylinositol-mediated signaling	5	1.8315018315018317	0.06879385065403726	ERBB4, TNRC6B, FGF2, PIK3R1, CSF1R	245	106	16792	3.23296110897189	1.0	0.8576437821768593	69.57115546707197
GOTERM_BP_DIRECT	GO:0035556~intracellular signal transduction	11	4.029304029304029	0.07011630155415717	SH3BP5, DVL3, PRKAR2A, DDX3X, SGK3, TGFBR3, SMAD2, TLK1, CAB39, DEPDC1, PLCB1	245	403	16792	1.870785435762394	1.0	0.8582955585417004	70.2845307986151
GOTERM_BP_DIRECT	GO:0060509~Type I pneumocyte differentiation	2	0.7326007326007326	0.07058084468758868	KLF2, NFIB	245	5	16792	27.415510204081635	1.0	0.8554452250184459	70.53136767981695
GOTERM_BP_DIRECT	GO:0006367~transcription initiation from RNA polymerase II promoter	6	2.197802197802198	0.07112029375146708	E2F2, NR6A1, TAF9B, CDK8, ESR1, POLR2D	245	152	16792	2.7054779806659504	1.0	0.852944811834123	70.81558703708666
GOTERM_BP_DIRECT	GO:0050790~regulation of catalytic activity	4	1.465201465201465	0.07120756709538541	GRPEL2, PPP1R16B, PPP2R5C, PPP2R2A	245	66	16792	4.153865182436611	1.0	0.848614139713948	70.86132581487715
GOTERM_MF_DIRECT	GO:0051575~5'-deoxyribose-5-phosphate lyase activity	2	0.7326007326007326	0.07133676689726591	HMGA2, HMGA1	249	5	16881	27.118072289156625	0.9999999999999989	0.615553642531725	65.17668690632684
GOTERM_MF_DIRECT	GO:0008536~Ran GTPase binding	3	1.098901098901099	0.07146246074002355	IPO5, NUP50, RANBP2	249	30	16881	6.779518072289157	0.9999999999999989	0.6061620008607991	65.24380745612667
GOTERM_BP_DIRECT	GO:0018108~peptidyl-tyrosine phosphorylation	6	2.197802197802198	0.07269755208148138	ERBB4, CNTRL, DYRK2, ABL2, FGF2, CSF1R	245	153	16792	2.6877951180472186	1.0	0.8501085112172607	71.631885925339
GOTERM_BP_DIRECT	GO:0042771~intrinsic apoptotic signaling pathway in response to DNA damage by p53 class mediator	3	1.098901098901099	0.07425104379770414	USP28, PPP2R5C, DYRK2	245	31	16792	6.632784726793942	1.0	0.8518026520675221	72.41486495159435
GOTERM_CC_DIRECT	GO:0005635~nuclear envelope	6	2.197802197802198	0.0747935914416073	NDEL1, AGPAT5, NEMP1, RANBP2, LBR, CBX5	258	159	18224	2.66549656281995	0.9999999999130814	0.685981220466725	64.57528837920421
GOTERM_BP_DIRECT	GO:0007059~chromosome segregation	4	1.465201465201465	0.07639370271424092	NDEL1, DDX3X, ARL8A, CTCF	245	68	16792	4.031692677070828	1.0	0.8556947612853693	73.4615047797413
GOTERM_BP_DIRECT	GO:0043161~proteasome-mediated ubiquitin-dependent protein catabolic process	7	2.564102564102564	0.0768468015360721	RNF44, RNF4, RNF165, BTBD3, PPP2R5C, CDC34, RLIM	245	203	16792	2.3634060520760025	1.0	0.8530718740613761	73.67799735833556
GOTERM_BP_DIRECT	GO:0007259~JAK-STAT cascade	3	1.098901098901099	0.0784666355563409	SOCS3, SOCS1, SOCS5	245	32	16792	6.4255102040816325	1.0	0.8548863366236314	74.43846046649331
GOTERM_BP_DIRECT	GO:0043154~negative regulation of cysteine-type endopeptidase activity involved in apoptotic process	4	1.465201465201465	0.07904763829751775	DDX3X, USP47, THBS1, FNIP1	245	69	16792	3.9732623484176286	1.0	0.8528206464893203	74.70615443823748
GOTERM_MF_DIRECT	GO:0001078~transcriptional repressor activity, RNA polymerase II core promoter proximal region sequence-specific binding	5	1.8315018315018317	0.08102127766383393	BACH1, HAND1, CTCF, HMGA2, MXD1	249	111	16881	3.05383696949962	1.0	0.6443894316606509	70.009951441597
GOTERM_CC_DIRECT	GO:0005643~nuclear pore	4	1.465201465201465	0.08146823109936414	AGFG1, IPO5, NUP50, RANBP2	258	72	18224	3.924203273040482	0.9999999999899523	0.7005744446103768	67.83897922453411
GOTERM_BP_DIRECT	GO:0070059~intrinsic apoptotic signaling pathway in response to endoplasmic reticulum stress	3	1.098901098901099	0.08275538108712885	DAB2IP, ERO1A, CHAC1	245	33	16792	6.230797773654916	1.0	0.8619878208355577	76.35338248555159
GOTERM_BP_DIRECT	GO:0006974~cellular response to DNA damage stimulus	7	2.564102564102564	0.08381437719895116	USP28, NABP1, CCND1, SLF2, USP47, TLK1, DYRK2	245	208	16792	2.3065934065934064	1.0	0.8616284325006929	76.80500954178548
GOTERM_BP_DIRECT	GO:2000271~positive regulation of fibroblast apoptotic process	2	0.7326007326007326	0.08409000497972043	BTG1, BCL2L11	245	6	16792	22.846258503401362	1.0	0.8586137019604327	76.92121872108311
GOTERM_BP_DIRECT	GO:0048864~stem cell development	2	0.7326007326007326	0.08409000497972043	MSI2, FGF2	245	6	16792	22.846258503401362	1.0	0.8586137019604327	76.92121872108311
GOTERM_BP_DIRECT	GO:0033132~negative regulation of glucokinase activity	2	0.7326007326007326	0.08409000497972043	MIDN, RANBP2	245	6	16792	22.846258503401362	1.0	0.8586137019604327	76.92121872108311
GOTERM_BP_DIRECT	GO:0042759~long-chain fatty acid biosynthetic process	2	0.7326007326007326	0.08409000497972043	SCD, ELOVL6	245	6	16792	22.846258503401362	1.0	0.8586137019604327	76.92121872108311
GOTERM_BP_DIRECT	GO:0010564~regulation of cell cycle process	2	0.7326007326007326	0.08409000497972043	TXLNG, HMGA2	245	6	16792	22.846258503401362	1.0	0.8586137019604327	76.92121872108311
GOTERM_MF_DIRECT	GO:0003712~transcription cofactor activity	4	1.465201465201465	0.08663402756951696	MAX, BTG1, ELK4, MXD1	249	71	16881	3.8194468012896654	1.0	0.6605582518412356	72.51763442388761
GOTERM_BP_DIRECT	GO:0001932~regulation of protein phosphorylation	3	1.098901098901099	0.08711428512800568	SOCS3, SOCS1, FNIP1	245	34	16792	6.047539015606241	1.0	0.8648445411314718	78.16086593079785
GOTERM_MF_DIRECT	GO:0003676~nucleic acid binding	21	7.6923076923076925	0.08927677995669715	SMARCAD1, RBFOX1, PLAG1, RBFOX2, ZNF644, SREK1, CPEB4, ZNF200, G3BP2, IGF2BP3, ZNF780B, POLR2D, ZNF652, SALL3, PEG10, DDX3X, SRSF7, ZBTB5, MSI2, ZNF562, XRN1	249	985	16881	1.4453794874931196	1.0	0.6628159586234876	73.62956187137281
GOTERM_BP_DIRECT	GO:0045444~fat cell differentiation	4	1.465201465201465	0.09005597602354082	CCND1, SOCS1, HMGA2, PLCB1	245	73	16792	3.7555493430248816	1.0	0.870415245078061	79.30638240597648
GOTERM_CC_DIRECT	GO:0010494~cytoplasmic stress granule	3	1.098901098901099	0.09130822770079025	DDX3X, IGF2BP1, LIN28A	258	36	18224	5.886304909560723	0.9999999999995943	0.7266406782624439	72.1460427665515
GOTERM_BP_DIRECT	GO:0006284~base-excision repair	3	1.098901098901099	0.09154042335989189	USP47, HMGA2, HMGA1	245	35	16792	5.874752186588921	1.0	0.8713032147245479	79.86275770980092
GOTERM_MF_DIRECT	GO:0008270~zinc ion binding	24	8.791208791208792	0.09352396642014706	CPA4, UTRN, NR6A1, ESR1, CTCF, RLIM, LIN28A, TET2, LIN28B, PHC3, MAN2A1, MIB1, RNF44, PEG10, PCGF3, RNF4, SRSF7, RNF165, MLLT10, MAP3K1, TRPS1, RANBP2, MDM4, BAZ2A	249	1169	16881	1.3918599977325898	1.0	0.6716338855467527	75.32928651200105
GOTERM_MF_DIRECT	GO:0044212~transcription regulatory region DNA binding	7	2.564102564102564	0.09481677715153497	SALL3, HAND1, ERBB4, TAF9B, CREB3L2, ZNF200, CTCF	249	213	16881	2.228010634085638	1.0	0.668096979518056	75.82608412356923
GOTERM_MF_DIRECT	GO:0051117~ATPase binding	4	1.465201465201465	0.09524737178204579	RALB, ESR1, RDX, PDE4D	249	74	16881	3.664604363399544	1.0	0.6612214880001315	75.98947572917389
GOTERM_BP_DIRECT	GO:0045822~negative regulation of heart contraction	2	0.7326007326007326	0.09740360195622712	ATP2A2, PDE4D	245	7	16792	19.58250728862974	1.0	0.8845594657634289	81.9257871527003
GOTERM_BP_DIRECT	GO:0031123~RNA 3'-end processing	2	0.7326007326007326	0.09740360195622712	LIN28A, LIN28B	245	7	16792	19.58250728862974	1.0	0.8845594657634289	81.9257871527003
GOTERM_BP_DIRECT	GO:0048066~developmental pigmentation	2	0.7326007326007326	0.09740360195622712	GNAQ, BCL2L11	245	7	16792	19.58250728862974	1.0	0.8845594657634289	81.9257871527003
GOTERM_BP_DIRECT	GO:0042518~negative regulation of tyrosine phosphorylation of Stat3 protein	2	0.7326007326007326	0.09740360195622712	SOCS3, SOCS1	245	7	16792	19.58250728862974	1.0	0.8845594657634289	81.9257871527003
GOTERM_MF_DIRECT	GO:0019900~kinase binding	4	1.465201465201465	0.0981937671664299	MIDN, DAB2IP, BTG1, CAB39	249	75	16881	3.61574297188755	1.0	0.6645494710972812	77.08024615217015
GOTERM_MF_DIRECT	GO:0030306~ADP-ribosylation factor binding	2	0.7326007326007326	0.09843121640402505	RAB11FIP4, GGA3	249	7	16881	19.370051635111874	1.0	0.6572414613604172	77.16611369350849
GOTERM_BP_DIRECT	GO:0060021~palate development	4	1.465201465201465	0.09870805965450401	GDF11, TGFBR3, SMAD2, PLEKHA1	245	76	16792	3.607303974221268	1.0	0.8847067363692709	82.35691837654218

## Sheet: KEGG pathways 
Term	Count	%	PValue	Log	Genes	Fold Enrichment	Bonferroni	Benjamini	FDR
hsa04115:p53 signaling pathway	6	5.82524	4.3054e-05	4.36599	NM_053056, NM_001165931, NM_001145306, NM_001238, NM_002393, NM_003246	14.6674	0.00648021	0.00648021	0.0514606
hsa05222:Small cell lung cancer	5	4.85437	0.00155226	2.80903	NM_053056, NM_001145306, NM_181504, NM_001238, NM_001330511	9.63445	0.209092	0.0569571	1.84009
hsa04151:PI3K-Akt signaling pathway	8	7.76699	0.00385657	2.4138	NM_001206866, NM_002717, NM_053056, NM_001145306, NM_181504, NM_001238, NM_001330511, NM_003246	3.79793	0.44204	0.110142	4.51451
hsa05223:Non-small cell lung cancer	4	3.8835	0.00437654	2.35887	NM_053056, NM_001145306, NM_181504, NM_001330511	11.699	0.48434	0.10451	5.10869
hsa05212:Pancreatic cancer	4	3.8835	0.00664577	2.17745	NM_053056, NM_001145306, NM_181504, NM_001330511	10.0791	0.634636	0.133971	7.66233
hsa05214:Glioma	4	3.8835	0.00664577	2.17745	NM_053056, NM_001145306, NM_181504, NM_001330511	10.0791	0.634636	0.133971	7.66233
hsa05218:Melanoma	4	3.8835	0.0084843	2.07138	NM_053056, NM_001145306, NM_181504, NM_001330511	9.22736	0.72379	0.148558	9.68492
hsa05220:Chronic myeloid leukemia	4	3.8835	0.00881692	2.05468	NM_053056, NM_001145306, NM_181504, NM_001330511	9.09921	0.737436	0.138073	10.0465
hsa05215:Prostate cancer	4	3.8835	0.0151935	1.81834	NM_053056, NM_181504, NM_001238, NM_001330511	7.44481	0.900919	0.175231	16.7263
hsa05200:Pathways in cancer	7	6.79612	0.0275587	1.55974	NM_004423, NM_053056, NM_182734, NM_001145306, NM_181504, NM_001238, NM_001330511	2.9173	0.985298	0.260228	28.4018
hsa05205:Proteoglycans in cancer	5	4.85437	0.0303549	1.51777	NM_053056, NM_181504, NM_001330511, NM_001260494, NM_003246	4.09464	0.990482	0.266778	30.8247
hsa04071:Sphingolipid signaling pathway	4	3.8835	0.0341271	1.4669	NM_002717, NM_182734, NM_181504, NM_001330511	5.45952	0.994717	0.265395	33.9743
hsa04152:AMPK signaling pathway	4	3.8835	0.0363284	1.43975	NM_002717, NM_053056, NM_181504, NM_001330511	5.32636	0.996256	0.266867	35.7511
hsa04110:Cell cycle	4	3.8835	0.0370782	1.43088	NM_053056, NM_001145306, NM_001238, NM_006306	5.28341	0.996672	0.259386	36.3462
hsa05213:Endometrial cancer	3	2.91262	0.0380981	1.4191	NM_053056, NM_181504, NM_001330511	9.44918	0.997164	0.254174	37.1476
hsa04611:Platelet activation	4	3.8835	0.0417447	1.3794	NM_182734, NM_181504, NM_001330511, NM_003825	5.03956	0.998402	0.264062	39.9378
hsa05221:Acute myeloid leukemia	3	2.91262	0.0435943	1.36057	NM_053056, NM_181504, NM_001330511	8.77423	0.998806	0.263564	41.3093
hsa05210:Colorectal cancer	3	2.91262	0.0523532	1.28106	NM_053056, NM_181504, NM_001330511	7.92512	0.999702	0.277322	47.4225
hsa04630:Jak-STAT signaling pathway	4	3.8835	0.054645	1.26245	NM_001206866, NM_053056, NM_181504, NM_001330511	4.51823	0.999794	0.278456	48.9227
